# Supplementary material for: Analysis of Transcriptional Signatures in Response to Listeria monocytogenes Infection Reveals Temporal Changes That Result from Type I Interferon Signaling
Source: PLoS One. 2016 Feb 26;11(2):e0150251. doi: 10.1371/journal.pone.0150251 (PMC4768944; doi:10.1371/journal.pone.0150251)
Supplement: S1 Table — Transcripts associated with tissue-specific responses of WT and Ifnar1-/- mice in blood, spleen and liver following L. monocytogenes infection at different time points and bacterial loads. Columns show Illumina Probe_Id (column A), log fold change expression between infected and uninfected WT mice (column B), log fold change expression between infected and uninfected Ifnar1−/− mice (column C), and Entrez Gene Symbol (column D). (XLSX) [file pone.0150251.s007.xlsx]

## Sheet: Blood_Day1_685
685 Blood Day 1 Transcripts passing QC filters and two-way ANOVA with a Benjamini-Hochberg correction (p<0.05)
Probe_Id	LogFC (WT Blood Day 1 infected/WT Blood Day 1 Ctrl)	LogFC (KO Blood Day 1 infected/KO Blood Day 1 Ctrl)	Symbol
ILMN_1215862	0.88755	5.97737	Cxcl9
ILMN_2534151	1.69032	4.8044	LOC215405
ILMN_3047389	0.778431	4.79195	Gbp2
ILMN_3142803	2.60581	4.63238	Cxcl10
ILMN_3122961	1.51029	4.60019	Gbp2
ILMN_1244866	1.81119	4.57675	Gbp5
ILMN_1249864	0.784057	4.5229	A630077B13Rik
ILMN_1234539	0.98116	4.20662	Irgm
ILMN_2598622	0.967931	4.06352	Slamf8
ILMN_1259564	1.56535	3.90516	AI481100
ILMN_2860649	1.22412	3.89536	Gbp6
ILMN_2474858	0.957006	3.82394	Tnfaip2
ILMN_2959291	0.962155	3.78377	Upp1
ILMN_2860645	0.957708	3.62748	Gbp6
ILMN_2433955	1.47185	3.60487	Irg1
ILMN_2756046	0.425618	3.60429	Gpr43
ILMN_2649068	1.42971	3.48047	Irf1
ILMN_1230143	1.52933	3.45633	4933430F08Rik
ILMN_2742861	1.34209	3.42179	BC049975
ILMN_2841289	1.35432	3.40561	Tnfaip2
ILMN_2602352	0.800577	3.39251	Ms4a6d
ILMN_2593196	0.833751	3.32343	Stat1
ILMN_1235795	0.599292	3.32259	A530060O05Rik
ILMN_2649067	1.36676	3.31703	Irf1
ILMN_2652857	0.83629	3.2157	Ifi47
ILMN_1254577	0.95629	3.20994	LOC226691
ILMN_2624100	1.06732	3.18691	Irf1
ILMN_1229523	1.35783	3.18285	Fcgr1
ILMN_2841290	1.17834	3.16653	Tnfaip2
ILMN_2437969	1.32834	3.14082	Ifi205
ILMN_2599782	1.41378	3.10515	Irf1
ILMN_2789900	0.515765	3.08267	Cd177
ILMN_2655721	1.10021	3.07076	Stat1
ILMN_2593554	0.971128	2.99553	Igtp
ILMN_2847115	0.455705	2.96753	Gpr109a
ILMN_2791459	0.645655	2.95378	Ifng
ILMN_2959292	0.497221	2.92046	Upp1
ILMN_1250409	0.967849	2.91858	Tap1
ILMN_2685712	0.765779	2.91601	Ifng
ILMN_1212938	0.668851	2.87566	Aif1
ILMN_3161013	0.830581	2.857	Hk3
ILMN_1226800	0.714222	2.84223	Pdcd1lg1
ILMN_1244513	0.762992	2.83939	Gbp4
ILMN_1222795	1.29325	2.83512	Cmkbr2
ILMN_1241695	1.06534	2.82196	Ms4a6d
ILMN_2825803	1.19169	2.77691	Parp14
ILMN_1214419	0.901979	2.77665	Cxcl10
ILMN_1232707	0.532713	2.7677	Samhd1
ILMN_1240864	0.528518	2.7507	Tyki
ILMN_2918002	0.677066	2.67079	Gbp4
ILMN_2634796	0.389684	2.65364	Socs1
ILMN_1233449	0.432626	2.59533	Ifi205
ILMN_2821850	0.468187	2.58865	Pbef1
ILMN_2546461	0.917729	2.57903	1600029O10Rik
ILMN_3156343	0.914037	2.57108	Wars
ILMN_1246132	0.220888	2.55945	AI452102
ILMN_2663930	0.693774	2.55631	Slfn1
ILMN_2804487	0.550621	2.55504	Aif1
ILMN_1254157	0.808964	2.51052	Wars
ILMN_2772710	0.361852	2.49139	Ms4a6c
ILMN_2640346	0.286081	2.47357	P2ry13
ILMN_2570478	0.367238	2.4691	A630097K09Rik
ILMN_2814974	0.694619	2.46313	Klra2
ILMN_2636339	0.437615	2.45846	Isgf3g
ILMN_3161790	0.587136	2.45076	AI451557
ILMN_2811737	0.435986	2.44717	Casp4
ILMN_2725927	0.551324	2.44257	Serpina3g
ILMN_3006767	1.00872	2.43224	Mlkl
ILMN_1228913	1.09503	2.40133	Zc3hdc1
ILMN_2552783	1.58416	2.3926	9930016I07Rik
ILMN_1233210	0.834579	2.39072	A130015P11Rik
ILMN_1255611	0.610484	2.38511	2610024M03Rik
ILMN_1254927	0.425754	2.3829	Ly6c
ILMN_1238346	0.465413	2.37976	BC022145
ILMN_1227573	-0.324974	2.36495	Irf7
ILMN_2987709	0.803199	2.35242	Slc15a3
ILMN_2648346	0.310539	2.33229	Bst1
ILMN_1213978	0.653403	2.3262	Ptpro
ILMN_2631161	0.781914	2.32185	Fcrl3
ILMN_2948552	-0.246811	2.31603	Xcl1
ILMN_2744890	0.614018	2.31395	Gadd45g
ILMN_2834777	1.02605	2.31174	Irf1
ILMN_1238032	0.722121	2.31098	Fbxl5
ILMN_2567962	1.53575	2.24706	A130019H11Rik
ILMN_2657822	1.16564	2.23508	Stat2
ILMN_2654554	0.042639	2.22535	Fgl2
ILMN_2702141	0.657089	2.21406	Mefv
ILMN_1254437	0.543326	2.21272	Slc31a1
ILMN_2904108	0.259499	2.20701	Mrgpra2
ILMN_2988199	0.278337	2.20395	Gm885
ILMN_2618176	0.486815	2.19714	Socs3
ILMN_2959293	0.138532	2.18142	Upp1
ILMN_1241228	0.28349	2.17661	Tnfrsf1a
ILMN_1244995	0.651115	2.1661	C430015A10Rik
ILMN_2692696	0.0699881	2.16558	Pla2g7
ILMN_2735961	0.460588	2.15327	Tlr13
ILMN_2995688	0.321782	2.1433	EG433016
ILMN_2603636	0.12344	2.13765	9930027N05Rik
ILMN_2619408	1.18115	2.1357	Atf3
ILMN_3140913	0.721218	2.11765	A630005A06Rik
ILMN_3131766	0.572463	2.1128	Trex1
ILMN_1244821	0.194369	2.112	Fgr
ILMN_2861051	-0.164813	2.11102	Mrgpra7
ILMN_1221736	0.612717	2.10336	Samhd1
ILMN_3043036	0.932502	2.09935	Chi3l3
ILMN_2611000	0.973785	2.08684	Il1r2
ILMN_2509737	0.592878	2.07418	Trex1
ILMN_1254655	0.154419	2.06948	Casp4
ILMN_2615804	0.362253	2.06072	Gpr141
ILMN_2954868	0.156191	2.05122	Oasl2
ILMN_1233461	0.332672	2.03423	Isgf3g
ILMN_1250410	1.1098	2.03337	Prkr
ILMN_3162879	0.658169	2.03159	Stx3
ILMN_2711172	0.230277	2.02569	Irgm
ILMN_2608719	0.101566	2.02541	Clecsf5
ILMN_2673369	0.225471	2.02377	Icsbp1
ILMN_1257505	0.272995	2.02339	Samhd1
ILMN_1239843	0.242231	2.01923	Clecsf12
ILMN_2445477	0.311132	2.01788	Wars
ILMN_3138732	0.242666	2.01133	Nrap
ILMN_2754158	0.356694	1.99227	Tgtp
ILMN_1223395	0.477608	1.98647	Trafd1
ILMN_2988931	0.233273	1.98029	Stfa1
ILMN_2774646	0.474734	1.97658	Myd88
ILMN_1220813	0.49734	1.97507	BC023741
ILMN_1236702	-0.0978318	1.97015	Lilrb4
ILMN_1223834	0.177265	1.96172	Il8rb
ILMN_1250612	0.752861	1.9468	Tbc1d2
ILMN_2685393	-0.0751611	1.94289	Ccr5
ILMN_1248139	0.338701	1.93965	Gp49a
ILMN_1241258	0.527048	1.9311	Tens1
ILMN_1230708	0.304337	1.92263	BC049354
ILMN_2606144	0.124129	1.9149	F730004D16Rik
ILMN_2491469	0.522823	1.91471	Tens1
ILMN_1237712	0.247675	1.90778	Irg1
ILMN_3107114	0.17923	1.90052	Stx3
ILMN_2668696	0.363787	1.90006	Il13ra1
ILMN_2591777	0.412798	1.89586	Tmem49
ILMN_1215251	0.521589	1.87498	Mgam
ILMN_1217389	0.3017	1.86223	Pkib
ILMN_2663258	0.14336	1.85608	Clecsf12
ILMN_1232770	0.601036	1.85287	BC019206
ILMN_1258156	0.383462	1.84491	LOC239770
ILMN_1224021	0.15443	1.84224	9030408N13Rik
ILMN_2992709	0.304938	1.84189	Trem2
ILMN_2638491	-0.0516934	1.83564	Slamf7
ILMN_2766493	-0.493481	1.824	A030007L17Rik
ILMN_2851575	0.263627	1.82312	Tnfsf14
ILMN_2663130	0.364749	1.81999	P2ry6
ILMN_2466527	0.122784	1.81435	Trps1
ILMN_1245200	0.617431	1.81117	Ifi205
ILMN_1218458	-0.0428207	1.8052	LOC381957
ILMN_2588216	0.722458	1.79962	Il8ra
ILMN_2914938	0.680768	1.79497	F13a1
ILMN_2669416	0.225607	1.79458	Mgst1
ILMN_1242466	0.374057	1.79226	Psmb9
ILMN_1234541	0.806091	1.77835	A130047F11Rik
ILMN_2612079	0.256842	1.7766	Rrbp1
ILMN_2681057	0.312927	1.77236	Phca
ILMN_2524865	0.718031	1.77092	Chi3l4
ILMN_2627920	0.612963	1.76974	Aytl1
ILMN_2582964	0.561762	1.76672	E030040J22Rik
ILMN_2749717	0.444232	1.76599	Bcl3
ILMN_2427293	0.615838	1.75796	Rasgrp4
ILMN_2695412	0.536319	1.75543	LOC209387
ILMN_3139158	0.718823	1.7536	Trim21
ILMN_2887104	0.247975	1.74575	2600010E01Rik
ILMN_3154691	0.327408	1.74507	Sirpb1
ILMN_2587721	0.330093	1.74129	Pira1
ILMN_2971767	0.489058	1.73949	Myd88
ILMN_2653132	-0.159212	1.73396	Clecsf12
ILMN_1236387	0.36473	1.73247	BC024537
ILMN_3077377	0.302959	1.72919	Wars
ILMN_1257653	0.773263	1.72801	F630107L03Rik
ILMN_2650502	0.338523	1.72702	Gdap10
ILMN_1239055	0.591271	1.72655	Xdh
ILMN_1219074	0.0212057	1.72574	Slfn2
ILMN_2750047	0.152573	1.72284	Csf2rb2
ILMN_2722513	0.142724	1.72015	Pstpip2
ILMN_2888191	0.0632602	1.7174	Ccr5
ILMN_2469333	0.0697688	1.71722	Tnfrsf1a
ILMN_2727663	0.273983	1.70983	Tgfbi
ILMN_1254343	0.451604	1.7068	LOC380732
ILMN_3162337	0.236814	1.70233	Tlr6
ILMN_1222860	0.24596	1.69961	LOC381484
ILMN_2669164	0.317675	1.6939	Arg2
ILMN_1225233	0.120944	1.69354	Cd177
ILMN_2695793	0.495851	1.69182	Fes
ILMN_1222039	0.981342	1.6865	D11Lgp2e
ILMN_2602938	0.439597	1.68477	Smpdl3b
ILMN_2967750	0.734498	1.68404	2600011E07Rik
ILMN_1242457	0.383576	1.68371	Fpr-rs2
ILMN_3073899	-0.23087	1.6716	Pira11
ILMN_2605602	0.262103	1.66552	Gbp2
ILMN_2469329	0.166711	1.66429	Tnfrsf1a
ILMN_3008859	0.424424	1.65884	Ctsc
ILMN_2687403	0.113096	1.65811	Fcgr3
ILMN_2529254	0.420559	1.65303	LOC223653
ILMN_3049896	-0.0718758	1.64754	Evi2b
ILMN_1236609	-0.0424974	1.64377	Gp49a
ILMN_2609323	0.221117	1.63919	Lst1
ILMN_3131679	0.751756	1.63905	Usp18
ILMN_2915689	0.947023	1.63603	D11Lgp2e
ILMN_1241302	0.345411	1.63085	Csf3r
ILMN_2685392	0.31561	1.62499	Ccr5
ILMN_3021272	0.779631	1.62391	Adar
ILMN_1243089	0.0905814	1.61599	LOC381948
ILMN_2585533	-0.0127579	1.61404	Ly78
ILMN_2668509	0.561778	1.60549	Hp
ILMN_2638333	0.198114	1.60274	BC019206
ILMN_2955452	0.299496	1.60252	Mapk13
ILMN_1245129	0.176706	1.60232	Ifitm1
ILMN_2591781	0.624017	1.59452	Tmem49
ILMN_2600627	0.357347	1.59064	AI326906
ILMN_3160361	0.0486108	1.5822	BB220380
ILMN_2623886	-0.085196	1.58125	A030007L17Rik
ILMN_2495068	-0.106278	1.58019	scl000868.1_2
ILMN_2733567	0.996561	1.57621	B430306N03Rik
ILMN_1229455	0.679742	1.57578	D11Ertd759e
ILMN_2678521	0.365545	1.56949	Gpr146
ILMN_2752790	0.474951	1.56687	Gsdmdc1
ILMN_2988143	0.288967	1.5643	Plac8
ILMN_1237466	-0.125203	1.56421	Cd244
ILMN_2721929	-0.00296311	1.56243	Havcr2
ILMN_2595732	0.585082	1.55545	Nfil3
ILMN_3150536	0.389873	1.55421	1200015F23Rik
ILMN_2757582	0.261996	1.5542	Ltbr
ILMN_1256025	0.286534	1.55369	Pira4
ILMN_1257771	0.537403	1.55297	Ifi205
ILMN_2721337	0.0741616	1.54665	G6pdx
ILMN_1247377	0.196229	1.54627	Mpeg1
ILMN_1229630	0.187937	1.54293	Trim30
ILMN_2920849	0.254139	1.54206	Pira4
ILMN_3072427	0.493547	1.53595	Il1rn
ILMN_1256633	0.768723	1.53414	Pnp
ILMN_3031781	0.0113041	1.53155	Arid5b
ILMN_2595387	0.44867	1.52659	Rnf31
ILMN_2903945	0.282926	1.52512	Gadd45g
ILMN_2486829	0.302278	1.52499	9030418K01Rik
ILMN_1251512	0.523029	1.51994	6720470G16Rik
ILMN_2682271	0.106077	1.51979	1500002I11Rik
ILMN_1233469	0.756803	1.5176	Ldlr
ILMN_1247592	0.177489	1.51159	Casp1
ILMN_2668510	0.419054	1.50778	Hp
ILMN_2776721	-0.104646	1.50516	Gyk
ILMN_2427292	0.788969	1.5033	Rasgrp4
ILMN_3093622	0.275458	1.50041	Adar
ILMN_1247710	0.292817	1.49532	Card4
ILMN_2691049	0.0586312	1.49294	Pira6
ILMN_1256122	0.430354	1.48406	Hdc
ILMN_1255998	0.286523	1.48367	Pira4
ILMN_2851576	0.248257	1.47756	Tnfsf14
ILMN_1250278	0.29468	1.47577	Sdad1
ILMN_2773909	0.536727	1.47562	1600014C10Rik
ILMN_3160107	0.643448	1.4676	BB220380
ILMN_2467245	0.540511	1.46318	Tnf
ILMN_2638431	0.0585982	1.46287	A630085K21
ILMN_2993314	0.217363	1.46191	Clec4n
ILMN_1222594	-0.595164	1.45981	5730528L13Rik
ILMN_3152792	0.273501	1.45663	Pira11
ILMN_3071764	0.402859	1.4537	1200015F23Rik
ILMN_2974611	0.456137	1.44079	Tapbpl
ILMN_1241443	0.1551	1.43922	Ifi203
ILMN_2491202	0.407748	1.43373	Vnn3
ILMN_1216191	0.667187	1.43031	Lcp2
ILMN_3096144	0.110821	1.43012	Stat3
ILMN_1238486	0.291494	1.42385	Ctsc
ILMN_2733733	0.310243	1.42052	Tlr2
ILMN_2755534	0.0923888	1.41645	Sepx1
ILMN_2609197	0.0794584	1.41492	Gcnt2
ILMN_1223571	-0.229552	1.40926	Ptger2
ILMN_1257546	1.30811	1.40562	4930599N23Rik
ILMN_1253273	-0.0783898	1.40424	Clecsf5
ILMN_1215120	0.268289	1.40377	Sema4a
ILMN_2767918	0.0446043	1.39408	Ifi30
ILMN_2936165	-0.188593	1.39318	Bcl2a1c
ILMN_1228544	0.253487	1.39229	B4galt3
ILMN_2707409	0.517587	1.38838	Csf3r
ILMN_2767635	-0.0847047	1.38502	Tmem49
ILMN_2712986	0.50121	1.38254	Chi3l3
ILMN_1238289	0.399106	1.38152	Prkx
ILMN_2533263	0.0391062	1.37818	LOC234486
ILMN_2995549	0.380385	1.3762	Galnt9
ILMN_2899863	-0.187035	1.3754	Tnf
ILMN_2689785	0.147876	1.37238	Cd68
ILMN_2731057	-0.106369	1.37038	Psme2
ILMN_1230460	0.235963	1.37016	B430110C06Rik
ILMN_2761994	0.181999	1.36749	A530023O14Rik
ILMN_3153285	-0.0160395	1.36458	Evi2a
ILMN_2896601	0.417982	1.3584	Icam1
ILMN_1258732	0.56655	1.35716	Cryba4
ILMN_2712075	0.0459965	1.35643	Lcn2
ILMN_1233829	-0.0783898	1.35457	LOC385982
ILMN_1235139	0.313132	1.35364	Sfpi1
ILMN_2983516	0.151389	1.34611	Slc11a1
ILMN_2731901	0.00939214	1.34504	S100a4
ILMN_2534207	0.463265	1.34131	LOC380706
ILMN_2930764	0.268028	1.33701	B4galt3
ILMN_2883990	0.487583	1.3315	Rbms1
ILMN_1225921	0.195902	1.3308	LOC383540
ILMN_1213836	0.227739	1.32602	Ly6f
ILMN_1239294	0.359941	1.32486	Cdc42ep2
ILMN_1242647	-0.213669	1.32428	LOC268885
ILMN_1213975	-0.329332	1.32186	Slc4a8
ILMN_2637165	0.329506	1.3204	2310001H17Rik
ILMN_2531520	0.188289	1.31248	LOC381201
ILMN_3045984	-0.0458528	1.30179	Clec5a
ILMN_2957862	0.428446	1.30149	AI326906
ILMN_2646625	0.595598	1.29527	Jun
ILMN_2879858	0.573893	1.2903	Prkx
ILMN_2777498	0.311682	1.28813	Il1b
ILMN_2609614	0.024236	1.28776	Snx10
ILMN_2669627	-0.0641749	1.28332	Cspg2
ILMN_2702575	0.220753	1.2793	Obfc1
ILMN_2822842	0.561293	1.27764	1600014C10Rik
ILMN_1218833	-0.344214	1.27709	Pira3
ILMN_2692797	0.624806	1.27263	Slc11a1
ILMN_2761900	-0.0447877	1.27145	Batf
ILMN_1213136	-0.0783898	1.2688	Pim2
ILMN_2883326	0.253797	1.26796	Pira3
ILMN_1237695	0.288814	1.26676	Pfkp
ILMN_1228213	0.05227	1.25836	Ifi30
ILMN_3117876	0.323601	1.25513	Chi3l3
ILMN_2632073	0.406614	1.25301	Sfxn5
ILMN_2693940	0.380311	1.25006	Psmb8
ILMN_2588737	0.338411	1.24962	Rab3d
ILMN_1258266	0.465685	1.24577	Peli1
ILMN_3162407	0.39704	1.24375	Zfp36
ILMN_2652482	0.220723	1.23981	Dfna5h
ILMN_2944666	1.23523	1.23482	Ifit3
ILMN_2640765	0.39312	1.23039	Ifitm1
ILMN_2914843	0.132589	1.22722	Psmb10
ILMN_2940195	0.171041	1.22693	Mgst1
ILMN_2930203	0.241986	1.22639	Ugt1a10
ILMN_2757870	0.301865	1.22503	Psmb10
ILMN_2748928	0.181769	1.21745	Gsdmdc1
ILMN_1221194	0.38672	1.21741	A330040H08Rik
ILMN_1212692	0.1527	1.21716	Mapk13
ILMN_1245338	0.320829	1.21686	Hip1
ILMN_3008858	0.238352	1.21637	Ctsc
ILMN_2648967	-0.0856468	1.21092	Arrdc4
ILMN_2723190	0.324337	1.20566	Guca1a
ILMN_3102376	-0.142305	1.20471	Fcgr2b
ILMN_1231650	1.09242	1.20297	LOC381010
ILMN_2773936	0.466391	1.20273	Edg5
ILMN_1230273	0.181184	1.19939	Xpc
ILMN_2674884	0.138941	1.19591	Slc11a1
ILMN_2637233	-0.064015	1.19556	Prdx5
ILMN_2741677	0.578754	1.19246	Bach1
ILMN_1218150	0.399263	1.18675	Gbp5
ILMN_2648548	0.355961	1.17902	Casp7
ILMN_2827780	0.416637	1.17195	D14Ertd668e
ILMN_2752966	0.507751	1.17025	Tlr4
ILMN_2641124	0.401767	1.16138	D1Bwg0491e
ILMN_2776922	-0.0442439	1.15527	Glrx1
ILMN_1213838	0.0602904	1.15185	4933432P15Rik
ILMN_1226683	0.333985	1.14828	Psmb8
ILMN_1223954	-0.0783898	1.14659	Tnfsf14
ILMN_1227357	0.37197	1.14526	Flot2
ILMN_2751548	-0.0514419	1.14098	Pde4a
ILMN_1228657	-0.176842	1.13759	Fcgr2b
ILMN_2736197	-0.229161	1.13265	2610307O08Rik
ILMN_2630045	-0.0413792	1.12974	Il27
ILMN_1239963	0.435503	1.11627	9130017C17Rik
ILMN_2621708	0.108958	1.10885	Abcc4
ILMN_2736168	0.274595	1.10543	Ppt1
ILMN_1221620	-0.546938	1.10507	Il18rap
ILMN_2736783	-0.481728	1.10452	Kctd12
ILMN_2753515	-0.414244	1.10017	1200015F23Rik
ILMN_2945348	-0.101916	1.09953	Glrx
ILMN_1232667	0.0269272	1.08634	Ifitm2
ILMN_1216871	-0.0432029	1.07888	Lcp1
ILMN_1220893	0.354585	1.06125	Zfp281
ILMN_2599233	0.172436	1.06032	Scrg1
ILMN_2866276	-0.124053	1.05859	Csf2ra
ILMN_2526918	0.258237	1.0516	LOC226652
ILMN_2813224	0.718102	1.0502	Metrnl
ILMN_2794741	0.283061	1.04868	EG408196
ILMN_1245354	0.000486292	1.04586	Tlr7
ILMN_1232209	-0.0783898	1.04392	Pbef1
ILMN_2661567	0.460584	1.04389	4632424B03Rik
ILMN_2591031	0.298006	1.04019	Niban
ILMN_2460653	0.537932	1.03673	Unc93b1
ILMN_2959372	-0.156854	1.03344	1810046I24Rik
ILMN_2614692	0.392608	1.02127	E030027L17
ILMN_2723891	0.453776	1.01992	Egfl5
ILMN_2759884	0.382345	1.01315	3110040D16Rik
ILMN_1217545	0.488798	1.00255	4933439K08Rik
ILMN_1234137	0.419117	0.995387	A530023O14Rik
ILMN_1259100	-0.00262097	0.99334	Pilrb
ILMN_2433990	0.723636	0.966746	Usp18
ILMN_2661635	-0.0657203	0.948327	Gyg1
ILMN_2712635	-0.151509	0.933809	Nab1
ILMN_2867147	-0.178436	0.92811	Tyrobp
ILMN_1239293	-0.259317	0.925146	Sulf2
ILMN_2634656	0.442533	0.920053	Slc31a2
ILMN_1221348	0.0834192	0.919859	LOC383540
ILMN_2618549	-0.130765	0.911978	Rab7
ILMN_2742937	-0.407665	0.900642	Slc4a8
ILMN_1254561	0.240476	0.898311	Csf1
ILMN_1241461	-0.032432	0.876939	Pira7
ILMN_2700292	0.290985	0.869706	H13
ILMN_1234752	-0.13369	0.861693	4732465J04Rik
ILMN_2861276	-0.0783898	0.851937	Ear5
ILMN_2719687	-0.246965	0.850483	Cyp4f16
ILMN_2437986	0.902161	0.848781	Trpm2
ILMN_2678580	0.190729	0.846609	Lass6
ILMN_2863390	-1.07272	0.82552	Fcer1a
ILMN_2814865	-0.170186	0.822241	Qpct
ILMN_2767487	-0.755868	0.799875	Hprt
ILMN_2751527	-0.529757	0.787565	Prg
ILMN_1227282	-0.0672658	0.786192	Soat2
ILMN_2629591	0.116047	0.780853	Asah1
ILMN_1239178	0.80345	0.75437	2410004A20Rik
ILMN_2963320	-0.182635	0.725477	Cd33
ILMN_2843286	-0.0202903	0.724978	Slc28a2
ILMN_2910768	0.182291	0.69243	Pilra
ILMN_2795317	-0.169758	0.682592	Ugt1a6a
ILMN_2846812	0.127329	0.67604	Sp100
ILMN_1216584	-0.132178	0.674747	C530044G15Rik
ILMN_2730701	-0.0223938	0.652757	Pqlc3
ILMN_2674475	0.00526416	0.648144	9930022N03Rik
ILMN_1216972	-0.333876	0.635765	Clecsf9
ILMN_2746501	-0.0783898	0.598413	Csf3r
ILMN_2471359	-0.216207	0.576052	Tmpo
ILMN_1239717	-0.124526	0.573284	Expi
ILMN_2673233	0.0486062	0.558822	Pfkp
ILMN_1214645	0.0271453	0.555852	Tirap
ILMN_1219896	0.266479	0.554215	9830148G24Rik
ILMN_3037942	0.603674	0.515071	Brwd3
ILMN_2940487	-0.0238901	0.4836	Gpr35
ILMN_2715673	0.00939584	0.482703	Igsf6
ILMN_2617210	-0.533323	0.480656	Cd209a
ILMN_3158135	-0.430584	0.460492	Sema6b
ILMN_2950067	0.382745	0.45874	Maml3
ILMN_2539511	-0.0549266	0.442531	Mpeg1
ILMN_2584805	0.535355	0.426015	6430590A07Rik
ILMN_1234384	0.742832	0.42592	Dido1
ILMN_2604864	0.579336	0.416694	Myh9
ILMN_3085946	0.35773	0.406319	Zfp295
ILMN_3018445	-0.402051	0.403896	Cyp4f18
ILMN_2661279	-0.147142	0.400126	Stx11
ILMN_2599154	0.392452	0.389273	Oasl2
ILMN_3160621	0.480016	0.353868	A230067G21Rik
ILMN_2674763	0.644268	0.319068	Actg1
ILMN_2603898	-0.587274	0.291109	1810046I24Rik
ILMN_2621519	-0.655718	0.281451	LOC380823
ILMN_2605645	-0.23419	0.230729	Gsn
ILMN_1230620	-0.611896	0.228009	Ywhaq
ILMN_1258526	0.0370378	0.20859	Lgals3bp
ILMN_2774140	-1.02733	0.190328	Tcp1
ILMN_2503275	-0.747117	0.182446	IGKV8-31_AJ235957_Ig_kappa_variable_8-31_3
ILMN_2760019	-0.671986	0.161951	Cxcl13
ILMN_2750265	-0.53566	0.145854	Elmo1
ILMN_2696291	-0.264888	0.134095	Cd209d
ILMN_2723108	-0.346503	0.133648	Tgfb1i4
ILMN_1256257	-0.148998	0.131196	G1p2
ILMN_2959976	-0.387399	0.129493	Tom1
ILMN_2943972	-0.438467	0.114984	Cxx1c
ILMN_2474286	-0.71059	0.105516	IGHV7S3_J00525_Ig_heavy_variable_7S3_105
ILMN_2565791	0.246214	0.104761	B230371N03Rik
ILMN_2513173	-0.159338	0.0939102	2810026P18Rik
ILMN_2512580	-0.397636	0.0500665	scl000158.1_101
ILMN_2729985	-0.939261	0.0382786	Cops4
ILMN_2418957	0.0310256	0.0343022	5930418K15Rik
ILMN_1260152	0.186329	0.0340317	9430046I01Rik
ILMN_1229238	-0.348902	0.0175476	Mtch2
ILMN_1223693	0.626467	0.0163827	A630090P18
ILMN_1252678	-0.214882	0.000651985	Rab27b
ILMN_1220100	-0.375004	-0.00322445	Ywhae
ILMN_1221931	-0.898605	-0.0451438	Rgs18
ILMN_1229515	-0.462322	-0.0513709	2510008P16Rik
ILMN_3107690	-0.245071	-0.0593431	1700047I17Rik
ILMN_1238975	0.368392	-0.0855131	D430021P20Rik
ILMN_1246576	-0.460206	-0.0884848	Hist1h4m
ILMN_2525565	-0.473262	-0.0917642	Hist1h4f
ILMN_2638958	-0.132737	-0.108639	Cacybp
ILMN_1232107	0.505147	-0.121212	Bex2
ILMN_3136638	0.00856495	-0.134828	Snca
ILMN_1228102	-0.386271	-0.135286	Ppbp
ILMN_2512738	-0.539899	-0.158348	IGHV1S119_L33961_Ig_heavy_variable_1S119_14
ILMN_1218949	0.382568	-0.163591	1810059A23Rik
ILMN_2636781	-0.379394	-0.167731	Hist1h2bl
ILMN_1230265	-0.40098	-0.180983	Hist1h4a
ILMN_1243654	-0.453144	-0.18413	Hist1h4k
ILMN_2615110	-0.288621	-0.211804	2210012G02Rik
ILMN_3054914	0.758084	-0.24204	Usp18
ILMN_1226583	-0.763902	-0.242144	LOC384422
ILMN_1247021	-0.65194	-0.24575	LOC380803
ILMN_2525570	-0.378849	-0.255244	Hist1h4k
ILMN_2588244	-0.333405	-0.261771	Hist1h4c
ILMN_2609590	-0.49637	-0.263542	Cpa3
ILMN_2991799	-0.594346	-0.268308	Cpa3
ILMN_2998813	0.503888	-0.273757	Sema4f
ILMN_2724778	-0.222935	-0.307748	LOC380801
ILMN_1248890	-0.0490722	-0.337504	AW011738
ILMN_2793464	0.812137	-0.357007	Oasl1
ILMN_2467365	0.403949	-0.360167	Pex11c
ILMN_1245263	-0.112009	-0.360413	LOC382162
ILMN_2765989	-0.210867	-0.369204	Otub2
ILMN_2929966	0.0234022	-0.374405	Oas1d
ILMN_2451451	-0.474773	-0.37738	IGHV1S59_L17134_Ig_heavy_variable_1S59_150
ILMN_1230140	0.103512	-0.380946	LOC385923
ILMN_1226901	0.378797	-0.398862	Man2a2
ILMN_1232435	-0.385868	-0.402426	Mmrn1
ILMN_2670150	1.30228	-0.402426	Oas2
ILMN_3059393	-0.186994	-0.402426	Snca
ILMN_2717366	1.28979	-0.402426	Oasl1
ILMN_1232052	1.06635	-0.402426	A730008I18Rik
ILMN_2628822	0.681365	-0.402426	Oas1g
ILMN_1216020	0.274692	-0.402426	Oas3
ILMN_1240878	-0.629126	-0.402426	Snca
ILMN_3161601	-0.0237489	-0.402426	Snca
ILMN_1253808	0.826876	-0.403278	Oas1g
ILMN_2661493	-0.194557	-0.411244	Dlgap4
ILMN_1212755	-0.619662	-0.41474	LOC382650
ILMN_1257477	-0.505274	-0.435157	scl000288.1_32
ILMN_1215329	0.0653605	-0.442468	3230402H02Rik
ILMN_1257698	-0.554493	-0.446517	1700021E15Rik
ILMN_2555752	0.661158	-0.482954	C030046K23Rik
ILMN_2952098	0.512136	-0.491703	A930034L06Rik
ILMN_1223393	0.502008	-0.518399	D630024I10Rik
ILMN_1241785	-0.527551	-0.521123	1700108L22Rik
ILMN_1216812	-0.475515	-0.545012	Napa
ILMN_1227458	0.234148	-0.552848	B230104P22Rik
ILMN_1244081	0.598283	-0.576833	Rgs4
ILMN_2762944	0.162935	-0.578251	2310061N23Rik
ILMN_2722938	-0.364438	-0.580636	Myd116
ILMN_1246153	0.0575566	-0.599761	Erdr1
ILMN_2638914	0.112077	-0.638326	D330027H18Rik
ILMN_2936419	-0.371194	-0.660833	BC051142
ILMN_2846865	-0.412556	-0.680483	Actb
ILMN_1223437	-0.399356	-0.72121	Gnas
ILMN_2644229	-0.724223	-0.740719	Kcnd2
ILMN_2860804	0.0902705	-0.744677	Tfrc
ILMN_1252131	-0.140635	-0.760888	Klk1b27
ILMN_1251849	-0.299735	-0.775112	4930506F14Rik
ILMN_2718359	-0.378005	-0.783341	Pou2f1
ILMN_2705078	-0.194083	-0.786697	Csda
ILMN_2742786	-0.244101	-0.78801	6030470M02Rik
ILMN_1238627	0.351306	-0.794324	E130013N09Rik
ILMN_1236914	-0.677403	-0.802971	Npr3
ILMN_2619848	0.212369	-0.818453	Tfrc
ILMN_2705777	-0.144093	-0.820582	Gstm5
ILMN_2852737	-0.106654	-0.824744	Cdkl1
ILMN_2593116	-0.0238901	-0.873624	1110004B15Rik
ILMN_2629657	-0.347036	-0.881235	Csda
ILMN_1242188	-0.0820341	-0.885195	C030019F02Rik
ILMN_2751102	-0.384123	-0.899784	Hist1h2ae
ILMN_2594644	-0.914237	-0.90003	4930449E07Rik
ILMN_2602350	-0.459682	-0.90951	1300004G08Rik
ILMN_2782061	-0.891355	-0.913045	Slc4a3
ILMN_2903379	-0.826261	-0.917378	Memo1
ILMN_1225181	-0.361869	-0.919557	9626962_211_rc
ILMN_1239718	-0.780471	-0.930359	Tekt1
ILMN_1217072	-1.4567	-0.943353	Cyp4a12
ILMN_1256677	-0.791946	-0.943495	D330022A01Rik
ILMN_2964560	-0.793127	-0.964722	Cd163
ILMN_1214401	-0.14428	-0.969727	2310016E02Rik
ILMN_2700344	-0.774521	-0.96989	2310046A06Rik
ILMN_3079804	-0.893918	-0.984387	Cyp2a5
ILMN_2679815	-0.406641	-0.99246	Pkn2
ILMN_1234824	-0.816672	-1.00465	2610001E17Rik
ILMN_2593104	-0.511471	-1.0094	1110063G11Rik
ILMN_1242705	-0.565781	-1.01475	4833420G17Rik
ILMN_1255046	-0.161746	-1.03365	A130038L21Rik
ILMN_1260363	-0.275774	-1.03393	BC049635
ILMN_1233220	-0.220787	-1.0505	1110038G02Rik
ILMN_2537734	-0.452481	-1.05058	LOC385632
ILMN_2512043	-0.375557	-1.05248	Ube2e3
ILMN_2766037	0.02647	-1.05962	Dio2
ILMN_1251371	-0.526002	-1.06795	2010001J22Rik
ILMN_2687933	-0.889452	-1.07896	Plcb2
ILMN_2617219	-0.30913	-1.08097	Mov10l1
ILMN_2605201	-0.297341	-1.0844	4631423F02Rik
ILMN_2766469	-0.304198	-1.09424	Smox
ILMN_2699522	-0.721958	-1.09443	Dyrk3
ILMN_1243898	-0.591136	-1.09846	Fbxw2
ILMN_2961933	0.181742	-1.11534	Nid2
ILMN_1252618	-0.940949	-1.11853	Acox2
ILMN_1215654	-1.10367	-1.11973	D830037I21Rik
ILMN_2443014	-0.430511	-1.12374	Tpcn1
ILMN_1232336	-1.03182	-1.12847	1700007K13Rik
ILMN_3153940	-0.812025	-1.13198	Cmya4
ILMN_1225204	-0.115424	-1.13885	2510004L01Rik
ILMN_3003018	-0.738857	-1.14014	1700007G11Rik
ILMN_1219748	-0.615246	-1.14179	Pxmp2
ILMN_2488405	-0.129872	-1.15668	1110029I05Rik
ILMN_2913563	-0.101363	-1.15805	Crym
ILMN_2729342	0.0864375	-1.18034	Fxyd1
ILMN_1216698	-1.12417	-1.18991	LOC240444
ILMN_1216601	-0.84469	-1.19016	4933434I06Rik
ILMN_2731963	-0.647606	-1.19336	Fmo3
ILMN_2736521	-0.910424	-1.19451	1700027A23Rik
ILMN_2624477	-0.196559	-1.20172	E2f2
ILMN_1222333	-0.811781	-1.2026	Slc2a4
ILMN_3134537	-0.271507	-1.20419	LOC435815
ILMN_1222934	-0.0188195	-1.20827	Bves
ILMN_2622983	-0.353349	-1.22591	Dusp1
ILMN_2743932	-0.81669	-1.23078	D330014H01Rik
ILMN_1226688	-0.855335	-1.23214	Ephx2
ILMN_2625601	-0.776977	-1.23564	Stard10
ILMN_2735422	-1.10991	-1.23862	Ift81
ILMN_2671755	-0.223949	-1.24347	Ceecam1
ILMN_2770236	-0.787711	-1.25038	4432416J03Rik
ILMN_2675239	-0.732503	-1.25642	Mcart1
ILMN_3066986	-0.501258	-1.2603	H3f3a
ILMN_1227675	-0.151332	-1.26762	Slc4a1
ILMN_2826110	-0.731463	-1.27472	Cat
ILMN_3043178	-0.894618	-1.27811	1110017D15Rik
ILMN_2634222	-0.024216	-1.28191	Efs
ILMN_2729103	0.163527	-1.28547	Adamts2
ILMN_2714278	-0.283598	-1.29441	2810046M22Rik
ILMN_1230834	-1.21238	-1.29694	A930004K21Rik
ILMN_2548916	-0.358517	-1.29892	4930438D12Rik
ILMN_1219253	-0.0137506	-1.29999	Olfml1
ILMN_1248895	0.0729129	-1.3038	B430218L07Rik
ILMN_2956942	-0.0585843	-1.31031	Prkcdbp
ILMN_2966104	-0.109047	-1.31058	Htra1
ILMN_2747959	-0.424046	-1.32631	Dcn
ILMN_1258671	-0.748836	-1.33622	Fbxw2
ILMN_2566718	0.0320729	-1.3381	9430043O10Rik
ILMN_2706268	-0.681927	-1.34493	Scara3
ILMN_2735174	-0.509646	-1.35027	Cul4a
ILMN_3161936	-0.253336	-1.35094	Mpp1
ILMN_2518197	0.0214426	-1.35336	Tnk1
ILMN_1248521	-0.0464767	-1.36055	Pik3r3
ILMN_2476733	-0.0106821	-1.36183	1200016E24Rik
ILMN_2550089	-0.230153	-1.36551	2010001F03Rik
ILMN_2616262	-0.668108	-1.37646	Pkig
ILMN_2976989	-1.17541	-1.37672	Ttc29
ILMN_2649456	-0.271548	-1.37919	E130201N16Rik
ILMN_2855928	-0.884585	-1.38262	Spag6
ILMN_3112219	-1.38885	-1.39401	Mlf1
ILMN_2460692	-1.15565	-1.40724	Bves
ILMN_2690126	-0.891762	-1.41119	Otx1
ILMN_2455771	0.0514659	-1.43296	scl0001276.1_18
ILMN_1249000	-0.50211	-1.43959	1500015O10Rik
ILMN_2704119	-0.268188	-1.45404	Cul4a
ILMN_1220637	-0.569474	-1.45556	5730547N13Rik
ILMN_2615879	-0.186673	-1.45947	Ctsf
ILMN_2603888	-0.740692	-1.47537	4922503N01Rik
ILMN_1226111	-0.579425	-1.53187	LOC232532
ILMN_2758728	-0.622678	-1.53925	Lcmt1
ILMN_2829262	-0.414438	-1.54331	Ltbp4
ILMN_2977404	-0.362722	-1.54874	Tmod1
ILMN_2771760	-0.24493	-1.56105	BC064033
ILMN_2706269	-0.164862	-1.57119	Hspb1
ILMN_2660754	-0.277666	-1.58254	Spnb1
ILMN_1231555	-0.584559	-1.61233	4931428F04Rik
ILMN_2713686	-0.250663	-1.65231	Pnpo
ILMN_1222489	-0.0691731	-1.66047	Sulf1
ILMN_2939503	-0.348865	-1.66191	4922503N01Rik
ILMN_2895284	-0.630497	-1.67868	2210023G05Rik
ILMN_2855792	-0.111655	-1.70835	Pnpo
ILMN_2659340	-1.6217	-1.72244	Chad
ILMN_2616226	-0.932152	-1.73013	Dbp
ILMN_2774681	-0.0151803	-1.73829	Chst4
ILMN_2993109	0.256211	-1.74575	Ddit4
ILMN_2619200	-0.274639	-1.74798	Eraf
ILMN_2944366	-0.703	-1.75143	Hspb8
ILMN_2630459	-0.232721	-1.76143	Cxcr4
ILMN_2783997	-0.321332	-1.80758	Trim10
ILMN_2806315	-0.40175	-1.82766	Gm867
ILMN_1254391	-0.804026	-1.83237	LOC382527
ILMN_2477324	-0.372662	-1.841	Trim10
ILMN_1224755	-0.13296	-1.84301	Xpo7
ILMN_2696682	-1.27074	-1.84837	Tcap
ILMN_2696696	-0.295806	-1.85611	Gypa
ILMN_1214822	0.1095	-1.88065	Gfpt2
ILMN_1244879	-0.268813	-1.88352	Ank1
ILMN_1228235	-0.608325	-1.96936	Ctse
ILMN_2621021	-0.326819	-2.00682	Ptpn14
ILMN_1231379	-0.188673	-2.01361	Msln
ILMN_2703182	1.05787	-1.33354	Lgals7
ILMN_3001322	0.791259	-1.40163	Tmem119
ILMN_2886618	0.303042	-1.23924	Nbl1
ILMN_2435835	0.563509	-1.48199	Evpl
ILMN_2777530	0.455139	-1.038	Kcnk1
ILMN_2941715	0.487342	-2.08817	Upk3b
ILMN_1251669	-0.218644	1.3865	Evi2a
ILMN_2785350	0.470237	-1.06737	Il17rc
ILMN_2661576	0.233125	-1.41133	Bicc1
ILMN_3160292	0.177922	-1.6843	Akr1c19
ILMN_2696592	0.61023	-1.16733	C77080

## Sheet: Blood_Day2_1018
1018 Blood Day 2 Transcripts passing QC filters and two-way ANOVA with a Benjamini-Hochberg correction (p<0.05)
Probe_Id	LogFC (WT Blood Day 2 infected/WT Blood Day 1 Ctrl)	LogFC (KO Blood Day 2 infected/KO Blood Day 1 Ctrl)	Symbol
ILMN_1215862	5.84831	6.68614	Cxcl9
ILMN_2959291	5.76918	5.915	Upp1
ILMN_2959292	5.37088	5.33375	Upp1
ILMN_3047389	5.05046	5.22118	Gbp2
ILMN_1254685	5.38968	5.14087	LOC240327
ILMN_2433955	5.29822	4.90698	Irg1
ILMN_2534151	4.18818	4.88191	LOC215405
ILMN_1233293	2.43456	4.8171	Gbp1
ILMN_1244866	4.43822	4.79169	Gbp5
ILMN_1223600	5.17763	4.783	Indo
ILMN_2959293	4.76537	4.69274	Upp1
ILMN_3122961	4.26436	4.63011	Gbp2
ILMN_2602352	4.19716	4.5713	Ms4a6d
ILMN_2742861	4.34897	4.53945	BC049975
ILMN_1212938	3.4976	4.51716	Aif1
ILMN_2685712	3.84133	4.34699	Ifng
ILMN_2598622	3.26345	4.33251	Slamf8
ILMN_1249864	3.01507	4.31317	A630077B13Rik
ILMN_1230143	4.41459	4.30019	4933430F08Rik
ILMN_2791459	3.70803	4.21651	Ifng
ILMN_2860649	3.45406	4.18956	Gbp6
ILMN_1234539	3.0699	4.01955	Irgm
ILMN_2804487	2.90021	3.97377	Aif1
ILMN_1259564	3.34165	3.94149	AI481100
ILMN_2685393	3.0733	3.88126	Ccr5
ILMN_1235795	1.97607	3.85063	A530060O05Rik
ILMN_3161013	2.58281	3.84851	Hk3
ILMN_1229523	2.84474	3.84459	Fcgr1
ILMN_2756046	2.67395	3.84323	Gpr43
ILMN_2860645	3.07611	3.8147	Gbp6
ILMN_2593196	2.92464	3.78377	Stat1
ILMN_2806549	3.55198	3.78233	Prm1
ILMN_1241695	3.41087	3.76245	Ms4a6d
ILMN_2685392	3.16465	3.76074	Ccr5
ILMN_2944666	3.95226	3.73426	Ifit3
ILMN_2687652	3.3789	3.7166	Prm1
ILMN_2437969	4.77699	3.71444	Ifi205
ILMN_3006767	3.29524	3.54724	Mlkl
ILMN_2888191	2.99044	3.54615	Ccr5
ILMN_3156343	3.09143	3.39849	Wars
ILMN_1237712	4.11011	3.37767	Irg1
ILMN_1230853	2.65518	3.30137	H2-Bf
ILMN_2593554	2.79733	3.2899	Igtp
ILMN_2754158	3.35892	3.27206	Tgtp
ILMN_2655721	2.29051	3.26516	Stat1
ILMN_2474858	2.47929	3.22041	Tnfaip2
ILMN_1240864	2.35239	3.20816	Tyki
ILMN_3142803	5.34322	3.20144	Cxcl10
ILMN_1228832	2.07387	3.18338	Ngp
ILMN_1244513	2.71431	3.1447	Gbp4
ILMN_1222795	2.39881	3.1377	Cmkbr2
ILMN_2954868	1.80946	3.10937	Oasl2
ILMN_1254157	2.51338	3.09186	Wars
ILMN_1250409	1.6915	3.08443	Tap1
ILMN_2648346	2.16426	3.07955	Bst1
ILMN_3131679	2.78035	3.0715	Usp18
ILMN_2652857	2.71564	3.06743	Ifi47
ILMN_2696492	2.44698	3.00858	Phf11
ILMN_2904108	3.41527	2.9946	Mrgpra2
ILMN_2696491	2.61132	2.97088	Phf11
ILMN_1250443	3.67506	2.96281	BC023105
ILMN_2814974	2.00518	2.95079	Klra2
ILMN_2944755	1.67875	2.94563	Klrg1
ILMN_1254927	2.97386	2.92517	Ly6c
ILMN_2445477	2.55898	2.92268	Wars
ILMN_2918002	2.52658	2.9195	Gbp4
ILMN_1223045	1.76653	2.87984	2810417H13Rik
ILMN_2841289	2.49687	2.86168	Tnfaip2
ILMN_2670150	2.8412	2.85668	Oas2
ILMN_2861051	3.31139	2.85487	Mrgpra7
ILMN_2725927	2.45454	2.82255	Serpina3g
ILMN_1246132	1.65602	2.82073	AI452102
ILMN_1246800	1.6228	2.80019	Serpina3n
ILMN_2996973	3.58608	2.76955	LOC225594
ILMN_3160750	2.17888	2.76852	AA467197
ILMN_1228913	3.25507	2.76167	Zc3hdc1
ILMN_1226800	2.75867	2.75049	Pdcd1lg1
ILMN_2631161	2.17844	2.74609	Fcrl3
ILMN_1228333	2.06767	2.733	Prf1
ILMN_2830661	1.61754	2.72439	Top2a
ILMN_2827780	2.36989	2.7204	D14Ertd668e
ILMN_3077377	2.26752	2.70474	Wars
ILMN_1232707	1.7257	2.67126	Samhd1
ILMN_1238346	1.99699	2.66588	BC022145
ILMN_3008859	2.03632	2.66238	Ctsc
ILMN_2841290	2.83496	2.63784	Tnfaip2
ILMN_1223176	1.9562	2.62829	2010012C16Rik
ILMN_2821850	1.81706	2.62659	Pbef1
ILMN_2624100	2.64787	2.59906	Irf1
ILMN_2599782	2.35752	2.58837	Irf1
ILMN_2640346	2.00984	2.58326	P2ry13
ILMN_2634796	2.02922	2.55789	Socs1
ILMN_1237681	0.633239	2.55243	Clec9a
ILMN_2649068	2.36268	2.54017	Irf1
ILMN_2948552	2.39374	2.53504	Xcl1
ILMN_1253919	1.68328	2.52006	Ccl3
ILMN_2915689	2.42288	2.51866	D11Lgp2e
ILMN_2825803	2.24087	2.51504	Parp14
ILMN_2783223	3.18692	2.50902	LOC435565
ILMN_2814484	2.77099	2.5088	Ifitm1
ILMN_1221943	1.96512	2.49407	Sdf2l1
ILMN_1233449	2.43667	2.48521	Ifi205
ILMN_2847115	2.13755	2.47532	Gpr109a
ILMN_1224472	1.45933	2.47064	Ccl4
ILMN_2552732	1.67565	2.46527	9030216K14Rik
ILMN_2663930	1.72985	2.46272	Slfn1
ILMN_2744217	1.12135	2.4567	Spag5
ILMN_1224110	2.38529	2.45496	Bst2
ILMN_2612079	0.813688	2.44817	Rrbp1
ILMN_1222039	2.40917	2.44793	D11Lgp2e
ILMN_2808485	3.33558	2.4367	LOC626578
ILMN_2970532	1.34629	2.43542	Mcm10
ILMN_1238486	1.61888	2.41548	Ctsc
ILMN_2433990	3.14168	2.40839	Usp18
ILMN_2736168	1.78068	2.40414	Ppt1
ILMN_1254437	1.21822	2.39215	Slc31a1
ILMN_2649067	2.34031	2.3846	Irf1
ILMN_3161790	1.64435	2.37361	AI451557
ILMN_1256122	2.83966	2.37163	Hdc
ILMN_1229197	2.38153	2.36125	G430091H17Rik
ILMN_2632153	1.03811	2.34683	Cdca2
ILMN_2744890	2.33848	2.3353	Gadd45g
ILMN_1227573	1.69055	2.31919	Irf7
ILMN_2762983	1.21465	2.31455	Tbx21
ILMN_2657844	1.30963	2.31069	Cdc2a
ILMN_2987709	1.81469	2.30816	Slc15a3
ILMN_2667994	1.9264	2.28441	Dnase1l3
ILMN_2847437	1.43926	2.27049	A430084P05Rik
ILMN_2657822	2.51017	2.2584	Stat2
ILMN_2654554	1.83099	2.23948	Fgl2
ILMN_2534207	2.33277	2.23673	LOC380706
ILMN_1245200	3.0355	2.23069	Ifi205
ILMN_2971043	3.35039	2.23058	V1rd6
ILMN_2692696	1.1133	2.22765	Pla2g7
ILMN_1242466	1.60651	2.20998	Psmb9
ILMN_2727799	1.88819	2.20472	Trafd1
ILMN_2741985	1.31297	2.19533	Rad54l
ILMN_2611000	2.5448	2.19399	Il1r2
ILMN_2663604	0.98869	2.19067	Fignl1
ILMN_1214071	2.50951	2.18453	Ifitm1
ILMN_1220813	1.55249	2.17737	BC023741
ILMN_1242457	2.25121	2.17673	Fpr-rs2
ILMN_1246446	0.726966	2.16162	6820428D13
ILMN_2444023	-0.374459	2.14764	scl00009.1_36_REVCOMP
ILMN_1219102	1.79376	2.13844	5133400O11Rik
ILMN_2684848	3.16465	2.1318	D14Ertd668e
ILMN_2638491	0.888566	2.12807	Slamf7
ILMN_2731057	1.57278	2.12671	Psme2
ILMN_1222031	1.12427	2.11455	Zfp276
ILMN_2776922	1.63499	2.10066	Glrx1
ILMN_1223395	1.92698	2.09515	Trafd1
ILMN_2900557	1.04386	2.09497	Kif15
ILMN_1254577	2.55632	2.07949	LOC226691
ILMN_1246194	4.98098	2.07392	Ifit3
ILMN_3162879	0.928944	2.05652	Stx3
ILMN_2981167	2.9452	2.05619	Ifit2
ILMN_2771182	1.3591	2.05342	H2-Q8
ILMN_2811737	2.21508	2.05081	Casp4
ILMN_1217389	1.21911	2.04871	Pkib
ILMN_1239863	1.61118	2.035	7420404O03Rik
ILMN_1223257	1.17447	2.02364	Ccl4
ILMN_2993314	1.12717	2.02337	Clec4n
ILMN_1230458	4.58803	2.01983	Ifit3
ILMN_1255416	1.63293	2.01493	Ly6a
ILMN_1224021	0.958123	2.00723	9030408N13Rik
ILMN_2858359	1.37401	2.00659	Clspn
ILMN_2506388	1.34988	1.99606	4933412E12Rik
ILMN_3161959	1.29112	1.99521	E130016E03Rik
ILMN_2534201	1.33676	1.99441	LOC327957
ILMN_2598877	1.04191	1.98803	Slc7a8
ILMN_2757125	1.14208	1.97193	Prc1
ILMN_2879614	2.17919	1.96961	Zbp1
ILMN_2988143	1.83705	1.96458	Plac8
ILMN_2608719	2.24162	1.96422	Clecsf5
ILMN_2962737	1.28011	1.95798	Aoah
ILMN_2637233	1.20477	1.95504	Prdx5
ILMN_2945348	1.68975	1.95138	Glrx
ILMN_2951592	1.17801	1.94977	H2-Q8
ILMN_2602938	1.69585	1.94541	Smpdl3b
ILMN_2570478	1.07317	1.94468	A630097K09Rik
ILMN_1229210	1.36034	1.94455	2610318C08Rik
ILMN_2636339	0.946284	1.94409	Isgf3g
ILMN_1245300	0.880758	1.94346	F730045P10Rik
ILMN_2623056	1.62711	1.94187	Clspn
ILMN_3008858	1.48489	1.92935	Ctsc
ILMN_2727663	1.16978	1.92474	Tgfbi
ILMN_2955452	2.21881	1.91631	Mapk13
ILMN_2711172	2.0995	1.91625	Irgm
ILMN_2543393	1.07356	1.91624	1110017L21Rik
ILMN_2847773	1.88742	1.91442	OTTMUSG00000005523
ILMN_1239055	2.33783	1.89622	Xdh
ILMN_2924419	1.01923	1.89569	H2-Q7
ILMN_2615804	1.7689	1.89247	Gpr141
ILMN_2810539	1.03029	1.88473	EG630499
ILMN_1213975	0.779097	1.87763	Slc4a8
ILMN_2833441	1.76163	1.87706	Trafd1
ILMN_1257505	1.92576	1.87495	Samhd1
ILMN_1215251	1.76003	1.87296	Mgam
ILMN_2740902	0.872528	1.87155	Mki67
ILMN_2756223	2.44244	1.87086	9130218O11Rik
ILMN_2752790	1.79136	1.8664	Gsdmdc1
ILMN_3120510	1.17973	1.86585	Gvin1
ILMN_3162887	0.962985	1.86483	LOC434484
ILMN_2723190	1.20222	1.86379	Guca1a
ILMN_1218547	3.01006	1.85588	Dlm1-pending
ILMN_2774007	0.798033	1.85346	Bub1b
ILMN_1229630	1.51539	1.8451	Trim30
ILMN_2897468	1.35103	1.84277	2610510J17Rik
ILMN_2983948	1.2939	1.84227	Creld2
ILMN_2772710	2.0103	1.83644	Ms4a6c
ILMN_1233210	1.39768	1.83203	A130015P11Rik
ILMN_3049559	0.247861	1.82641	C4
ILMN_1237695	1.61158	1.82416	Pfkp
ILMN_2546461	1.89573	1.82185	1600029O10Rik
ILMN_2650502	1.32651	1.82146	Gdap10
ILMN_2750047	1.73761	1.82114	Csf2rb2
ILMN_1230708	0.65909	1.81542	BC049354
ILMN_2983516	0.719457	1.8115	Slc11a1
ILMN_2597255	1.37554	1.80544	Cdc6
ILMN_2789900	1.28352	1.80446	Cd177
ILMN_2417540	0.060343	1.80269	Etohd2
ILMN_2851040	0.976793	1.7949	Mcm3
ILMN_2834777	1.71611	1.78847	Irf1
ILMN_1254655	1.93204	1.78719	Casp4
ILMN_1237466	0.843652	1.78696	Cd244
ILMN_2749412	0.592405	1.78296	Csf2
ILMN_2608319	0.980836	1.78055	Klra7
ILMN_1250410	2.16249	1.77511	Prkr
ILMN_2757368	1.36759	1.77292	Creld2
ILMN_3006123	1.86089	1.77088	Asns
ILMN_2663130	0.71517	1.76532	P2ry6
ILMN_2797642	1.04574	1.7625	Ncaph
ILMN_2819319	0.911419	1.75995	Rrm2
ILMN_3107114	0.87121	1.75959	Stx3
ILMN_2495446	1.15016	1.75678	0610037M15Rik
ILMN_2695412	1.62435	1.75293	LOC209387
ILMN_3157081	1.08947	1.74951	Sytl3
ILMN_2692797	1.37018	1.74397	Slc11a1
ILMN_1248122	1.73906	1.74133	LOC237751
ILMN_2930552	1.06285	1.74076	9130211I03Rik
ILMN_1257667	1.061	1.73952	Chaf1a
ILMN_2829594	1.47306	1.73882	Hspa1a
ILMN_2605602	1.47472	1.7339	Gbp2
ILMN_2567962	2.06021	1.73094	A130019H11Rik
ILMN_2606624	0.257776	1.72463	C4
ILMN_1214850	1.15435	1.7246	Pak1
ILMN_1217180	1.90687	1.71941	Ifitm1
ILMN_1236609	2.17562	1.71637	Gp49a
ILMN_1233461	0.868415	1.71428	Isgf3g
ILMN_2606619	1.20514	1.71171	Clec4a3
ILMN_2915303	1.58975	1.70568	Trem3
ILMN_1223416	1.3009	1.70196	Fer1l3
ILMN_2674884	1.38538	1.69513	Slc11a1
ILMN_2629582	1.65889	1.69194	Plau
ILMN_2820703	1.085	1.68976	Scarf1
ILMN_2681057	0.822192	1.68803	Phca
ILMN_2752966	1.28722	1.68776	Tlr4
ILMN_1236702	1.9398	1.68681	Lilrb4
ILMN_2669416	1.51249	1.6845	Mgst1
ILMN_1256257	2.207	1.68342	G1p2
ILMN_2632712	1.44933	1.68143	Birc5
ILMN_2965903	2.10808	1.68046	Hdc
ILMN_1217855	1.37303	1.67468	Nkg7
ILMN_2684234	1.31612	1.66907	Tlr4
ILMN_2908070	1.30754	1.66495	Gtse1
ILMN_2534259	0.610485	1.66413	LOC237877
ILMN_1239843	1.40956	1.6641	Clecsf12
ILMN_3161652	0.995118	1.66396	Clec4a3
ILMN_2981169	2.90912	1.66179	Ifit2
ILMN_2882088	0.744638	1.65806	5430435G22Rik
ILMN_2974611	1.5345	1.65392	Tapbpl
ILMN_2740207	1.03997	1.65134	1200009I06Rik
ILMN_2847004	1.19587	1.64147	Adcy4
ILMN_2543842	1.02609	1.64138	2810417K24Rik
ILMN_2643291	0.898847	1.63271	1300018P11Rik
ILMN_2693940	1.86447	1.62568	Psmb8
ILMN_2702141	1.7616	1.62453	Mefv
ILMN_1229455	1.91243	1.6229	D11Ertd759e
ILMN_2590917	0.61439	1.62005	Aim1
ILMN_2774646	1.54909	1.6189	Myd88
ILMN_1218967	1.40886	1.61759	Kif2c
ILMN_2977624	0.501525	1.61546	Rrm1
ILMN_2658501	1.50281	1.61487	Ifitm3
ILMN_3139158	1.61442	1.61123	Trim21
ILMN_2686721	1.04038	1.60878	Tap2
ILMN_1239503	0.0972812	1.60156	A230021I18Rik
ILMN_1219820	0.749259	1.59993	1200002N14Rik
ILMN_1251504	0.272454	1.59916	Cyp4v3
ILMN_2603636	0.91875	1.59814	9930027N05Rik
ILMN_2905717	0.260945	1.59813	Cd180
ILMN_2466180	1.44401	1.59786	7330410H16Rik
ILMN_2669793	0.270308	1.5927	Ccnd1
ILMN_2758029	0.970282	1.58918	Prtn3
ILMN_2621596	1.11541	1.58663	Psme2b
ILMN_1247592	1.2281	1.58593	Casp1
ILMN_1217545	1.87998	1.58525	4933439K08Rik
ILMN_2712075	2.18283	1.58104	Lcn2
ILMN_1230878	1.88411	1.57826	H2-T22
ILMN_2974064	0.750823	1.57813	Osbpl3
ILMN_1255611	1.4248	1.57621	2610024M03Rik
ILMN_2780619	0.430255	1.57601	Zdhhc21
ILMN_2588362	1.28144	1.5755	Cdca8
ILMN_3156604	0.997414	1.57339	Hmgb2
ILMN_2903945	1.47045	1.57328	Gadd45g
ILMN_1258526	1.46448	1.57297	Lgals3bp
ILMN_1253273	1.63478	1.57214	Clecsf5
ILMN_2646834	2.88035	1.57152	D11Lgp2e
ILMN_2597686	0.96023	1.57147	Rrbp1
ILMN_3160361	0.793838	1.56917	BB220380
ILMN_1247832	0.634555	1.56367	Ii
ILMN_1218123	1.44753	1.56362	Aif1
ILMN_2599154	2.58983	1.56159	Oasl2
ILMN_2757870	1.59015	1.55833	Psmb10
ILMN_1214419	3.3849	1.55734	Cxcl10
ILMN_1231650	1.93831	1.55517	LOC381010
ILMN_2675337	0.900279	1.55247	H2-Q6
ILMN_2835683	0.788904	1.55196	H2-gs17
ILMN_2954881	1.02956	1.54901	Tcirg1
ILMN_2610609	1.22475	1.54825	1810054D07Rik
ILMN_1253808	3.03335	1.54635	Oas1g
ILMN_2687403	1.26597	1.54233	Fcgr3
ILMN_2621649	1.11188	1.54222	Gpr160
ILMN_2914843	1.35509	1.53873	Psmb10
ILMN_1239346	1.03543	1.53814	Klre1
ILMN_2843286	1.09563	1.53428	Slc28a2
ILMN_2845658	1.34723	1.53425	LOC625360
ILMN_1221274	1.09065	1.53341	Rab32
ILMN_2648376	0.567881	1.52333	Kpna2
ILMN_2795644	0.565612	1.51234	Tlr11
ILMN_2595732	1.55466	1.49973	Nfil3
ILMN_1256633	2.18656	1.49887	Pnp
ILMN_1248413	1.23876	1.49704	Tnfsf6
ILMN_1238032	1.44484	1.49419	Fbxl5
ILMN_3155492	1.30879	1.49354	Tapbp
ILMN_2767918	0.950168	1.49105	Ifi30
ILMN_1247377	0.969085	1.48829	Mpeg1
ILMN_2746456	0.921641	1.48444	Tcirg1
ILMN_2750356	0.841788	1.48436	Ripk3
ILMN_2881050	1.03024	1.47766	Rad51
ILMN_1228213	1.07325	1.47414	Ifi30
ILMN_2726746	0.268117	1.47006	4930513E20Rik
ILMN_2822477	1.0828	1.46897	Ppnr
ILMN_1239765	0.952799	1.46708	Prdx5
ILMN_3073899	1.41887	1.46335	Pira11
ILMN_2624827	1.32768	1.46317	Tcf19
ILMN_1232209	1.66649	1.46283	Pbef1
ILMN_1233733	0.996275	1.46106	Hspcb
ILMN_1250417	0.703136	1.4544	Adcy4
ILMN_1244977	0.511149	1.45429	H2-DMb1
ILMN_2633377	0.808528	1.45197	Mcm3
ILMN_2648548	1.47596	1.44939	Casp7
ILMN_1216386	1.04362	1.44195	Cd86
ILMN_1241930	0.957473	1.43991	Klra7
ILMN_2689785	0.925205	1.43979	Cd68
ILMN_2606144	1.92986	1.43937	F730004D16Rik
ILMN_2725448	0.654424	1.43842	Sytl3
ILMN_2487554	1.87877	1.43821	A330042I21Rik
ILMN_3147259	2.47652	1.43565	Prok2
ILMN_1221121	0.825346	1.43298	Gpr35
ILMN_1219074	0.741166	1.42931	Slfn2
ILMN_1259100	0.766532	1.42645	Pilrb
ILMN_1221048	0.814106	1.42442	Psat1
ILMN_1238505	0.756908	1.42234	Il10
ILMN_1226683	1.65989	1.41231	Psmb8
ILMN_3160137	-0.113015	1.41199	Aldoc
ILMN_1239507	0.938886	1.40859	Mrpl15
ILMN_1239230	1.41332	1.40268	Aurkb
ILMN_2662316	0.230806	1.39993	5830482F20Rik
ILMN_1212692	1.83115	1.39654	Mapk13
ILMN_2489360	1.25471	1.39549	Txndc7
ILMN_2669782	0.76597	1.39384	Phca
ILMN_3006451	-0.0881481	1.39031	Jak3
ILMN_2663258	1.2745	1.38826	Clecsf12
ILMN_2736875	0.920993	1.38801	Grp58
ILMN_2921303	1.16047	1.38333	Tyms-ps
ILMN_2615145	1.62959	1.38094	Fbxw17
ILMN_2768154	1.27648	1.37776	Saa1
ILMN_2896601	1.28649	1.37657	Icam1
ILMN_2766493	0.324581	1.37249	A030007L17Rik
ILMN_2416145	0.765724	1.36697	Tpx2
ILMN_2692615	1.63459	1.36279	Tgm2
ILMN_2901903	0.699653	1.36201	Pigf
ILMN_2777769	0.684376	1.35817	H2-DMa
ILMN_2587721	0.987918	1.35698	Pira1
ILMN_1240726	1.26483	1.35397	Mmp14
ILMN_2491161	0.153809	1.35395	Rad51c
ILMN_2495068	1.71523	1.35317	scl000868.1_2
ILMN_2686069	1.43425	1.34933	Gyg1
ILMN_3154691	1.52404	1.34685	Sirpb1
ILMN_2678580	0.736865	1.3447	Lass6
ILMN_1221620	1.15568	1.34011	Il18rap
ILMN_1241443	0.923294	1.33995	Ifi203
ILMN_2761900	0.800558	1.33991	Batf
ILMN_2507232	0.695511	1.339	Gas2l3
ILMN_2526739	0.755915	1.33824	LOC381319
ILMN_2543929	1.15954	1.33632	2610036L11Rik
ILMN_3160107	1.21468	1.32944	BB220380
ILMN_2861176	0.723752	1.32791	Calr
ILMN_2777104	0.554548	1.32679	D7Wsu128e
ILMN_2593631	0.801375	1.32088	3000004C01Rik
ILMN_2552783	2.96086	1.3194	9930016I07Rik
ILMN_2986605	1.25773	1.31469	Pdss1
ILMN_2816754	0.492253	1.31277	Ndc80
ILMN_1237186	1.51592	1.30849	Spint1
ILMN_3011376	0.954774	1.30339	Cd244
ILMN_2717127	1.50295	1.30035	Ddx58
ILMN_1249029	0.856032	1.29892	9830166G06Rik
ILMN_1256128	1.7306	1.29786	B630009B09Rik
ILMN_2619408	1.92834	1.29745	Atf3
ILMN_2643513	1.59594	1.29447	Asns
ILMN_3021272	0.609345	1.28991	Adar
ILMN_2864309	1.34844	1.28404	LOC100034251
ILMN_2661635	1.56864	1.27765	Gyg1
ILMN_1223834	1.50806	1.27709	Il8rb
ILMN_2680076	1.99967	1.27631	Ifi205
ILMN_2716098	1.25995	1.27497	Hsp105
ILMN_1255561	0.996224	1.27387	Hspa5
ILMN_2799368	0.736913	1.27384	Gtpbp8
ILMN_2543433	0.367363	1.2732	1110030C22Rik
ILMN_1214150	0.863877	1.27228	Gng2
ILMN_2894587	1.21367	1.26745	Tlr13
ILMN_1218181	1.35659	1.26387	Ifitm6
ILMN_2547942	1.10549	1.25876	4833427B12Rik
ILMN_2773936	0.731089	1.25834	Edg5
ILMN_2648080	0.920869	1.25622	Kntc1
ILMN_2625290	1.70867	1.25512	Ifi35
ILMN_2627920	1.09078	1.25394	Aytl1
ILMN_2631576	0.821949	1.25208	Dnajb11
ILMN_1239181	1.04749	1.25116	1110025F24Rik
ILMN_1226819	1.40622	1.25031	Tapbp
ILMN_2603699	1.38528	1.24916	Birc5
ILMN_1241228	0.892033	1.24384	Tnfrsf1a
ILMN_1246270	0.740032	1.24008	4833427B12Rik
ILMN_1248388	1.13254	1.23635	9130422H11Rik
ILMN_1220875	0.975844	1.23456	Fkbp2
ILMN_1248139	1.27308	1.23138	Gp49a
ILMN_3155342	0.64648	1.22224	1810048P08Rik
ILMN_1239717	0.745003	1.21679	Expi
ILMN_3094853	0.630856	1.21649	Pkib
ILMN_2769490	0.70375	1.21297	5430435G22Rik
ILMN_1246517	1.36169	1.21207	Klra17
ILMN_2702600	2.17857	1.20906	Ifi205
ILMN_1225118	0.983504	1.20842	4732455O04Rik
ILMN_1213836	1.88413	1.20532	Ly6f
ILMN_2866856	0.488546	1.20453	H2-DMa
ILMN_2449412	0.92722	1.20404	scavenger receptor
ILMN_3072427	1.58406	1.20237	Il1rn
ILMN_1242700	0.612364	1.20051	1810011E08Rik
ILMN_2686353	0.403851	1.19907	Sult2b1
ILMN_2659337	0.811428	1.18712	Solt
ILMN_1218312	0.589409	1.18038	2010317E24Rik
ILMN_3140913	1.47333	1.17716	A630005A06Rik
ILMN_2996904	0.893451	1.1767	Obfc2a
ILMN_2471359	0.94901	1.16888	Tmpo
ILMN_1255190	1.52488	1.16636	C1rl
ILMN_1249586	0.891377	1.16509	Hspa8
ILMN_2854962	0.663757	1.16499	Sgol1
ILMN_2440125	0.0933162	1.16484	Usmg3
ILMN_2761994	2.35482	1.15771	A530023O14Rik
ILMN_3093622	1.20575	1.15445	Adar
ILMN_1235139	1.11879	1.15432	Sfpi1
ILMN_2469333	0.628397	1.15192	Tnfrsf1a
ILMN_2906489	1.07779	1.14336	Mocos
ILMN_1221194	1.13458	1.13872	A330040H08Rik
ILMN_1234774	2.12781	1.13842	2010005H15Rik
ILMN_2595387	0.801585	1.13722	Rnf31
ILMN_1246650	1.38225	1.13197	Hspcb
ILMN_2687586	0.641605	1.1291	Cxcl16
ILMN_3071764	1.41775	1.12828	1200015F23Rik
ILMN_1251512	0.998264	1.12605	6720470G16Rik
ILMN_2765335	0.738564	1.11352	BC028528
ILMN_2752624	1.48473	1.11015	Ccrl2
ILMN_2864906	1.06245	1.10654	A030007L17Rik
ILMN_2417813	0.646176	1.09814	Tuba7
ILMN_1240125	1.46252	1.09536	Gnb4
ILMN_2651886	0.696494	1.09513	Pgk1
ILMN_2723860	1.22975	1.09323	Pkm2
ILMN_2995688	1.72627	1.09271	EG433016
ILMN_2634083	1.59469	1.09159	Cdkn1a
ILMN_2716527	1.09089	1.08945	Mapk9
ILMN_2803399	0.687917	1.08943	Mcm6
ILMN_1251669	0.298212	1.08714	Evi2a
ILMN_2696629	0.833734	1.08572	Itgal
ILMN_1243616	1.05568	1.08299	Cdkn3
ILMN_2985969	0.751489	1.0818	Bub1b
ILMN_2678521	1.2399	1.08083	Gpr146
ILMN_2669982	0.559979	1.06665	1700025G04Rik
ILMN_2438678	0.911743	1.06325	Treml4
ILMN_1245548	0.347469	1.06103	LOC381947
ILMN_2669164	1.46473	1.05633	Arg2
ILMN_3045984	1.21639	1.0555	Clec5a
ILMN_1219939	0.550272	1.05061	Pigf
ILMN_2631144	0.892328	1.04679	Dyt1
ILMN_1245383	0.853301	1.04398	Sec23b
ILMN_1213364	0.731433	1.04211	Hspe1
ILMN_1239754	0.769722	1.04113	Ppp1r15b
ILMN_2922942	0.692138	1.0406	3000004C01Rik
ILMN_2991255	1.58663	1.0402	Gpr84
ILMN_2526382	0.777135	1.03853	LOC381285
ILMN_2673233	1.27366	1.03802	Pfkp
ILMN_2837802	0.589868	1.03798	BC028528
ILMN_1213378	0.630698	1.03519	A830039N02Rik
ILMN_2651743	1.37508	1.03503	1100001G20Rik
ILMN_2478101	1.46096	1.03282	Tor3a
ILMN_1222246	1.06088	1.03021	Adfp
ILMN_1246044	1.00941	1.02961	Mrps25
ILMN_1215733	0.724537	1.02942	Cndp2
ILMN_2685124	0.398782	1.02469	BC005682
ILMN_2793503	0.442429	1.02419	Uchl5
ILMN_2595597	0.833646	1.02331	Anln
ILMN_2460653	0.93435	1.01737	Unc93b1
ILMN_2469329	1.12687	1.01379	Tnfrsf1a
ILMN_2909597	1.01521	1.01322	Havcr2
ILMN_2776552	0.387081	1.01167	Hprt
ILMN_3138732	1.64351	1.00999	Nrap
ILMN_2656422	0.505013	1.00214	BC028528
ILMN_2733567	1.25734	1.00073	B430306N03Rik
ILMN_2630045	1.15204	0.997183	Il27
ILMN_2669912	0.504437	0.99675	Nrp
ILMN_2638958	1.40652	0.995219	Cacybp
ILMN_1215502	0.850368	0.989428	P4ha1
ILMN_2646625	1.52147	0.981984	Jun
ILMN_2472110	0.826275	0.973685	Tmem14c
ILMN_1221340	0.891537	0.970759	Psmb7
ILMN_2661567	1.15321	0.963757	4632424B03Rik
ILMN_2846775	1.40379	0.955585	Cdkn1a
ILMN_2949217	1.42102	0.949385	9030625A04Rik
ILMN_2634656	1.07721	0.948097	Slc31a2
ILMN_1233931	0.940306	0.94771	Dnajc2
ILMN_1237197	0.519379	0.943682	Nrp
ILMN_2932662	1.45805	0.938172	Rasl11a
ILMN_2610944	1.03407	0.928689	Fpr1
ILMN_1232875	1.1816	0.917852	Sgk3
ILMN_2699923	1.32141	0.885873	2300003P22Rik
ILMN_2846776	1.6523	0.882577	Cdkn1a
ILMN_2918479	1.30491	0.880869	Hspa8
ILMN_2968731	0.680609	0.8801	Nqo2
ILMN_2629591	0.756391	0.874126	Asah1
ILMN_1215209	1.73028	0.871089	Clecsf9
ILMN_1232928	0.885193	0.859019	Syn3
ILMN_3161906	0.767755	0.850857	LOC432879
ILMN_1233896	0.832215	0.840454	T2bp
ILMN_2807284	1.46691	0.839871	Dgat1
ILMN_2588216	1.58422	0.837843	Il8ra
ILMN_2755534	0.911333	0.832709	Sepx1
ILMN_3010089	1.64376	0.808154	Ifi204
ILMN_2655112	0.779645	0.807839	Pik3cd
ILMN_3003631	0.797948	0.775533	Ppap2c
ILMN_2878548	1.46944	0.754411	Mthfd2
ILMN_3151243	1.13714	0.751718	BC094916
ILMN_2483422	1.08387	0.740253	scl000868.1_2
ILMN_2692986	1.10133	0.736748	2810410P22Rik
ILMN_2669199	1.00528	0.729368	Etv6
ILMN_1235735	1.18636	0.726876	Slco3a1
ILMN_2710229	1.06423	0.721896	Ccng1
ILMN_2639036	1.16682	0.707346	Hspd1
ILMN_2445789	1.26394	0.703926	Tnfrsf9
ILMN_1260585	2.14657	0.702953	Stfa3
ILMN_2726905	1.10968	0.698471	Gnb4
ILMN_2777535	0.931615	0.695803	Ptplb
ILMN_1232783	1.36886	0.686541	Mmp25
ILMN_2626939	1.13741	0.683949	Daxx
ILMN_2818678	1.27227	0.682927	Tdrd7
ILMN_1219896	1.09306	0.682889	9830148G24Rik
ILMN_3065816	0.746698	0.680574	Eif4e2
ILMN_2721929	1.39485	0.67874	Havcr2
ILMN_2752873	1.56523	0.674294	Lgals9
ILMN_1257546	2.49244	0.667992	4930599N23Rik
ILMN_3054914	3.79436	0.663793	Usp18
ILMN_2668509	1.61375	0.663375	Hp
ILMN_2663374	0.945942	0.658508	Nr1h3
ILMN_1244829	1.82175	0.65451	Hap1
ILMN_2688262	1.0354	0.645397	Csf2rb1
ILMN_2846812	1.35683	0.624533	Sp100
ILMN_2915279	1.60432	0.599692	Mov10
ILMN_1234137	2.34848	0.571193	A530023O14Rik
ILMN_1254561	1.41609	0.555507	Csf1
ILMN_2660182	1.08944	0.550263	Acot7
ILMN_1228653	2.07285	0.545347	Zbp1
ILMN_1255833	1.17333	0.521298	scl0001905.1_3
ILMN_1225233	1.40406	0.494892	Cd177
ILMN_1245354	0.393541	0.487148	Tlr7
ILMN_2775421	1.62423	0.452007	Serping1
ILMN_2769918	1.19969	0.447892	Timp1
ILMN_2913166	1.66113	0.408165	Serping1
ILMN_2526935	1.44696	0.383996	LOC240921
ILMN_1229173	1.56089	0.317541	H2-T24
ILMN_1237773	1.76239	0.312167	Rhou
ILMN_2716602	1.76704	0.279022	Lgals9
ILMN_1258612	1.73977	0.247854	4930599N23Rik
ILMN_1248890	1.1396	0.170406	AW011738
ILMN_2748336	-1.10652	0.158563	Elf2
ILMN_1231573	-1.49787	0.116744	Serpinb1a
ILMN_2771766	3.04863	0.0900428	Ccl12
ILMN_2641816	1.81868	0.0767278	1110021N19Rik
ILMN_2671435	2.27114	0.073398	LOC223672
ILMN_2762966	1.68629	0.0235643	Sn
ILMN_2873988	2.03085	0.0199034	Rtp4
ILMN_2678460	1.60331	0.000519112	Mat1a
ILMN_2793464	3.03728	-0.0604321	Oasl1
ILMN_2669841	-1.93092	-0.0937352	6330581N18Rik
ILMN_2782964	-1.27092	-0.120143	Enpp1
ILMN_2857114	-1.11733	-0.167107	Strbp
ILMN_2918927	-1.11816	-0.196077	Dusp3
ILMN_2898878	-1.42948	-0.204434	Pdcd4
ILMN_2576984	-0.886118	-0.246326	C230095J06Rik
ILMN_2819558	-1.56132	-0.266712	Bach2
ILMN_1220270	-1.90789	-0.289171	Mef2c
ILMN_2705578	-1.34937	-0.318325	4732481H14Rik
ILMN_1214950	-1.70206	-0.323978	Mef2c
ILMN_1241598	-1.33106	-0.34068	Ly116
ILMN_1216020	1.85118	-0.34313	Oas3
ILMN_1217629	-1.51549	-0.369357	Itgae
ILMN_2509340	-1.86291	-0.382024	Foxo1
ILMN_1247893	-1.84887	-0.426953	Cgef2-pending
ILMN_2628822	3.37253	-0.449294	Oas1g
ILMN_2481170	-1.65976	-0.456927	Tnfrsf13c
ILMN_2674940	-1.7844	-0.469122	Bank1
ILMN_1239219	2.66234	-0.473961	Mx2
ILMN_2699898	-1.61147	-0.475359	Itgae
ILMN_2527465	-0.930852	-0.490572	LOC228003
ILMN_2868188	-1.56027	-0.496518	Usp10
ILMN_2865016	-1.18851	-0.501955	Cd83
ILMN_1249314	-1.4514	-0.560019	IGKV6-32_AJ235968_Ig_kappa_variable_6-32_150
ILMN_2661185	-1.36877	-0.561868	Scml4
ILMN_1259339	-1.41928	-0.575109	Cdk5r1
ILMN_2884869	-1.63197	-0.595595	Ralgps2
ILMN_2705139	-1.30086	-0.602449	4921528G01Rik
ILMN_2492284	-1.83268	-0.60453	AA536717
ILMN_2631505	-1.60356	-0.611274	LOC384415
ILMN_1220577	-2.07425	-0.612233	IGKV4-62_AJ231210_Ig_kappa_variable_4-62_17
ILMN_2675669	-1.61708	-0.621104	Cd72
ILMN_2971171	-1.52255	-0.624845	Fcrla
ILMN_1254159	-1.41777	-0.631888	Igk-V38
ILMN_1236245	-1.15486	-0.640527	Rab11fip4
ILMN_2552236	-1.42846	-0.653988	Foxp1
ILMN_1237579	-0.906347	-0.665061	1810062O18Rik
ILMN_2469743	-1.45408	-0.67231	IGKV4-61_AJ231209_Ig_kappa_variable_4-61_12
ILMN_1226901	-1.14795	-0.672781	Man2a2
ILMN_2864172	-1.76257	-0.676445	Chst3
ILMN_2773037	-1.36258	-0.680518	H2-Oa
ILMN_2690460	-1.26855	-0.681248	Gababrbp
ILMN_1237892	-0.620135	-0.684596	Lrba
ILMN_2864170	-1.76881	-0.70113	Chst3
ILMN_1242258	-1.521	-0.70218	IGKV4-73_AJ231216_Ig_kappa_variable_4-73_18
ILMN_2585393	-1.7066	-0.708295	F730023C13Rik
ILMN_2887992	-1.76122	-0.716738	Mef2c
ILMN_1223311	2.36887	-0.718413	D630022O22Rik
ILMN_2717366	3.26723	-0.718413	Oasl1
ILMN_2619861	-0.981352	-0.719226	Nipsnap1
ILMN_1239632	-1.02217	-0.735763	Ng23
ILMN_2426436	-1.48539	-0.747407	IGKV12-67_AJ235933_Ig_kappa_variable_12-67_27
ILMN_1248211	-1.39182	-0.753839	B830021E24Rik
ILMN_2705166	-1.3671	-0.756579	St6gal1
ILMN_1229840	-1.35098	-0.756693	Fcrla
ILMN_2456216	-1.61644	-0.757003	5330403D14Rik
ILMN_1235488	-1.37268	-0.765395	Garnl3
ILMN_1249343	-0.917094	-0.766417	LOC385282
ILMN_2658961	-1.08617	-0.768975	Dgka
ILMN_1258680	-1.17132	-0.773168	IGKV4-77_AJ235940_Ig_kappa_variable_4-77_18
ILMN_2735575	-1.24421	-0.779956	Ddb2
ILMN_1233691	-1.07905	-0.780827	A230106J09Rik
ILMN_2706514	-1.17748	-0.785621	Bcl2
ILMN_2752940	-0.851401	-0.791277	Dhcr24
ILMN_1230045	-1.81484	-0.792199	4933437K13Rik
ILMN_2977791	-0.998032	-0.795238	Man2a2
ILMN_1236111	-1.77564	-0.806817	Fcrla
ILMN_3124528	-1.85674	-0.808483	Hvcn1
ILMN_1221820	-1.54778	-0.810974	1810037B05Rik
ILMN_1225406	-1.36015	-0.827186	Ccl24
ILMN_2482821	-1.4304	-0.832835	IGKV5-48_V01564_Ig_kappa_variable_5-48_120
ILMN_2703829	-1.64836	-0.834451	Fcrla
ILMN_1227020	-1.16644	-0.846045	Cnp1
ILMN_1249014	-0.841164	-0.849293	Tbx6
ILMN_2690194	-1.7094	-0.851216	Ms4a1
ILMN_1228328	-1.03868	-0.854584	Pou2af1
ILMN_2591469	-1.48862	-0.866679	Rhebl1
ILMN_3009243	-1.04038	-0.867597	Dusp2
ILMN_2502275	-0.847825	-0.879171	1110038O08Rik
ILMN_1231858	-0.833316	-0.879872	A230020G22Rik
ILMN_2636200	-0.732848	-0.885136	Syne1
ILMN_2749363	-1.92062	-0.887215	LOC382646
ILMN_2749364	-1.86976	-0.905804	LOC382646
ILMN_1236409	-1.11007	-0.910148	C030010B13Rik
ILMN_1220397	-1.06071	-0.914475	AI428795
ILMN_2627179	-1.69966	-0.917645	Ell3
ILMN_2692315	-1.21121	-0.921183	Dpep2
ILMN_1237871	-1.14086	-0.924714	LOC229665
ILMN_2707941	-1.1594	-0.930072	Gpr83
ILMN_3141195	-0.69391	-0.933914	Zfp692
ILMN_1226648	-1.41226	-0.935772	2810440J20Rik
ILMN_1218037	-1.41421	-0.936489	Tmie
ILMN_1229177	-0.722123	-0.944239	Klk26
ILMN_1234746	-1.92818	-0.956142	AI790298
ILMN_2957543	-1.6475	-0.961879	A130038H09Rik
ILMN_2512738	-0.937426	-0.966959	IGHV1S119_L33961_Ig_heavy_variable_1S119_14
ILMN_1213431	-1.85212	-0.970852	IgK
ILMN_1215653	-0.503058	-0.97153	9830141J12Rik
ILMN_2991912	-0.545927	-0.975495	Rab3a
ILMN_1224473	-1.84727	-0.978486	LOC380797
ILMN_2833936	-1.00272	-0.978779	Cryl1
ILMN_2990494	-0.931569	-0.983048	Blr1
ILMN_2743902	-1.28085	-0.984641	Matk
ILMN_1214782	-0.580849	-0.986933	2310002J21Rik
ILMN_2691014	-1.00564	-0.987592	6330403N15Rik
ILMN_2842338	-0.915108	-0.989988	1810062O14Rik
ILMN_2961042	-0.185876	-1.00108	L1td1
ILMN_1240136	-0.527359	-1.00819	LOC380906
ILMN_2833652	-0.940825	-1.00864	Cr2
ILMN_1251011	-1.34002	-1.01204	IGKV3-2_X16954_Ig_kappa_variable_3-2_18
ILMN_1230396	-1.47379	-1.01651	Zc3hdc6
ILMN_2731774	-0.737461	-1.01737	Bfsp2
ILMN_2573036	-1.53177	-1.01845	D130032J17Rik
ILMN_2658687	-1.01029	-1.02228	Ltc4s
ILMN_2623699	-1.30367	-1.02232	Irf4
ILMN_1258864	-1.54995	-1.02573	B630019A10Rik
ILMN_2990502	-0.938914	-1.02899	Blr1
ILMN_2975994	-1.60098	-1.03586	Cd19
ILMN_1214255	-0.782133	-1.0379	2300009N04Rik
ILMN_2611767	-0.810256	-1.04092	Gprc5b
ILMN_1235006	-1.44315	-1.04335	Slc14a1
ILMN_2936419	-1.39656	-1.04428	BC051142
ILMN_2632262	-0.795405	-1.0458	LOC232065
ILMN_2631752	-1.18804	-1.04655	Ctla4
ILMN_3162820	-0.769016	-1.04868	Odz4
ILMN_1259554	-0.680647	-1.0489	C030005I21Rik
ILMN_1216042	-1.8846	-1.05433	Apoe
ILMN_1241350	-2.33271	-1.05729	Vsig4
ILMN_1223511	-1.29188	-1.05806	C230071H18Rik
ILMN_2641793	-1.56435	-1.06247	Dtx1
ILMN_1217406	-1.18707	-1.06264	1110013L07Rik
ILMN_3161225	-2.00623	-1.07113	Xkrx
ILMN_1249401	-0.586282	-1.07754	A130056J21Rik
ILMN_2824002	-1.56775	-1.08178	Frat2
ILMN_3139253	-0.997414	-1.08219	Btbd11
ILMN_1214783	-1.78095	-1.08448	A530050E01Rik
ILMN_1244008	-1.6139	-1.08709	IGKV3-9_Y15972_Ig_kappa_variable_3-9_10
ILMN_2421890	0.0605062	-1.09011	Acacb
ILMN_2668236	-0.494989	-1.09451	Dos
ILMN_2560567	-1.04044	-1.09925	A630006E02Rik
ILMN_1252472	-0.614906	-1.10509	Itk
ILMN_1234833	-0.182206	-1.10698	A430077H15Rik
ILMN_2882425	-0.433121	-1.10751	Fahd2a
ILMN_1249684	-0.943436	-1.10851	Tubg2
ILMN_2670690	-1.75528	-1.12562	H2-Ob
ILMN_2644193	-1.64293	-1.13366	A630023P12Rik
ILMN_1248714	-1.07101	-1.13919	Daf1
ILMN_2821118	-1.8451	-1.14143	Ccr7
ILMN_2726931	-1.4706	-1.15516	Blnk
ILMN_2600365	-1.40374	-1.15524	Haao
ILMN_2482178	-0.329372	-1.156	1810027I20Rik
ILMN_2955973	-0.220046	-1.1628	Smtn
ILMN_2724778	-0.403332	-1.16879	LOC380801
ILMN_2631143	-0.654855	-1.1695	Sox5
ILMN_2964560	-0.758633	-1.17134	Cd163
ILMN_1238608	-0.645566	-1.17181	Abcc10
ILMN_2680827	-2.00531	-1.17901	Il7r
ILMN_2561037	-1.18055	-1.20006	A130020K16Rik
ILMN_2572849	-0.671858	-1.20036	C920007D24Rik
ILMN_2690611	-1.90108	-1.20294	Igk-C
ILMN_1244087	-0.823051	-1.20399	D130058D22Rik
ILMN_2676052	-0.935328	-1.20485	Tef
ILMN_1258272	-1.97743	-1.20616	LOC382646
ILMN_1259035	-1.15907	-1.20792	Mlxipl
ILMN_2541185	-1.04226	-1.21333	LOC382015
ILMN_2638914	-0.436902	-1.21562	D330027H18Rik
ILMN_2589039	-0.205005	-1.21958	Cox6c
ILMN_1250457	-0.313839	-1.22111	A130028H19Rik
ILMN_2496664	-0.0476037	-1.22425	Zfp346
ILMN_3163196	0.0261394	-1.22439	2700033K02Rik
ILMN_1246543	-1.54947	-1.22636	Siat7c
ILMN_1226848	-0.687484	-1.24106	Ptp4a3
ILMN_2582706	-0.685136	-1.24705	B230312E02Rik
ILMN_3097950	-0.31403	-1.24751	Asb1
ILMN_1218240	-0.477104	-1.25123	Cd69
ILMN_2611180	-0.119616	-1.2516	Ccdc3
ILMN_2433110	-0.795697	-1.25162	IGHV12S1_M22439_Ig_heavy_variable_12S1_339
ILMN_2504447	-0.989039	-1.26245	9630041C05
ILMN_2712044	-1.70956	-1.27036	Bcl11a
ILMN_2505845	-0.625235	-1.28763	Diras2
ILMN_1217353	0.0757576	-1.2905	Rfx2
ILMN_1215779	-1.48958	-1.29092	A530021J07
ILMN_1250201	-1.40752	-1.29229	B930041F14Rik
ILMN_2451035	0.151743	-1.2956	Ube2h
ILMN_1226889	-0.430497	-1.29921	A730005H01Rik
ILMN_2466052	-1.15001	-1.30062	1700019H03Rik
ILMN_2993109	-0.229696	-1.31574	Ddit4
ILMN_2737840	-1.19454	-1.31598	Tbxa2r
ILMN_2608666	-0.291712	-1.32862	Iqwd1
ILMN_3022911	-0.446816	-1.3338	Kctd14
ILMN_1224637	-0.492244	-1.33992	Foxq1
ILMN_1249740	-0.999802	-1.34364	Tssc6
ILMN_3160468	0.0118182	-1.34428	Atxn7l1
ILMN_2607951	-1.6714	-1.34686	Haao
ILMN_2870788	-0.846316	-1.36325	Upb1
ILMN_1226472	-1.07655	-1.36755	Retnla
ILMN_2804559	-1.33288	-1.36829	Tmem108
ILMN_2651054	-1.20521	-1.37023	Sytl1
ILMN_2548681	-2.35655	-1.37085	4930426D05Rik
ILMN_1229449	-1.55158	-1.37301	B930008G09Rik
ILMN_1245825	-1.35836	-1.37512	1810046K07Rik
ILMN_2749669	-1.01491	-1.37532	Nr1d1
ILMN_2603662	0.0513786	-1.37696	B230312A22Rik
ILMN_1248563	-0.285237	-1.3807	Car11
ILMN_2685203	-0.360737	-1.38077	Mrgprg
ILMN_2591342	-0.433692	-1.38356	BC021614
ILMN_1223337	-0.192256	-1.38879	LOC225609
ILMN_2761720	-1.33233	-1.3942	2610019F03Rik
ILMN_2888448	-2.87705	-1.39837	Ccr6
ILMN_1260493	-0.168673	-1.40672	AI661311
ILMN_1216439	-0.22676	-1.40676	1700084E18Rik
ILMN_1256950	-0.653788	-1.408	1190009E12Rik
ILMN_2681123	0.0572103	-1.40819	Als2cr2
ILMN_2749138	-0.452605	-1.41284	2010002N16Rik
ILMN_3129464	-0.920101	-1.41395	Clm3
ILMN_2720813	0.424191	-1.41956	Epb4.1
ILMN_2592823	-0.539993	-1.42013	Cdc42ep5
ILMN_1225633	-0.633942	-1.4327	2001-09-01
ILMN_2525077	-0.308047	-1.43456	Asb1
ILMN_2490536	0.0777212	-1.43622	Aldh5a1
ILMN_2612018	0.132705	-1.43733	Gpr73
ILMN_2639012	-2.78466	-1.44016	Ccr6
ILMN_1220032	-0.52128	-1.44428	A730082L10Rik
ILMN_2570071	-0.4962	-1.4533	D830050E09Rik
ILMN_2744752	0.155013	-1.4541	Riok3
ILMN_3042923	-0.360977	-1.45433	Gal3st2
ILMN_2829262	-0.392308	-1.45778	Ltbp4
ILMN_2609984	0.0487729	-1.45939	Becn1
ILMN_1252259	-0.224657	-1.46112	LOC384836
ILMN_2659739	-0.687532	-1.46776	Il7r
ILMN_2453051	-0.429157	-1.47189	Xkh
ILMN_2772998	-0.142136	-1.48488	Enpp2
ILMN_1213495	-0.889293	-1.4908	Sv2a
ILMN_2707079	-0.0919316	-1.49172	Sirt5
ILMN_2698430	0.198555	-1.49924	Bcl2l1
ILMN_2860699	-0.236436	-1.50968	Epb4.9
ILMN_3134537	-0.00459671	-1.51065	LOC435815
ILMN_1219431	-0.150639	-1.51523	Gabarapl2
ILMN_2595026	0.113946	-1.51903	Yod1
ILMN_2721439	-0.123717	-1.52528	Csrp2
ILMN_2443759	-1.41119	-1.5293	1700020I22Rik
ILMN_2724167	-0.82571	-1.53945	Snn
ILMN_1213070	-0.160833	-1.54864	1700037H04Rik
ILMN_2750515	-0.66475	-1.56056	Fos
ILMN_2481113	-0.208157	-1.57097	scl0001000.1_8
ILMN_2973958	-0.142336	-1.57138	Tnxb
ILMN_1251572	0.106459	-1.5811	Xpo7
ILMN_2630018	-0.156417	-1.58221	Mkrn1
ILMN_2497908	0.276702	-1.59052	5730409K12Rik
ILMN_2831436	-1.29207	-1.5921	Msr2
ILMN_2637094	0.360898	-1.60148	Pace4
ILMN_2703563	-1.14724	-1.61427	Stac2
ILMN_2770968	-1.24862	-1.61744	Msr2
ILMN_1248522	0.0562185	-1.61793	Wdr40a
ILMN_2630459	-1.34365	-1.62227	Cxcr4
ILMN_3059476	-1.27277	-1.62412	Sesn1
ILMN_2751102	-0.241486	-1.62763	Hist1h2ae
ILMN_2769884	-0.0233362	-1.63177	Igf1
ILMN_1223261	0.0271271	-1.63304	Mkrn1
ILMN_2652628	-0.185582	-1.63338	Hipk1
ILMN_3060168	-0.132295	-1.63477	Ift140
ILMN_1244402	-0.740735	-1.63826	Kcnh2
ILMN_2948014	-0.557069	-1.63865	AA388235
ILMN_2954474	-0.906827	-1.63989	Enpp2
ILMN_2933357	-1.13523	-1.64928	Tcap
ILMN_1217068	-0.230343	-1.64996	Tusc1
ILMN_2932455	-0.331813	-1.65527	P2rx1
ILMN_2894457	-0.426022	-1.65639	Snx15
ILMN_1242273	0.106779	-1.65861	Gga3
ILMN_1222365	-0.111877	-1.66168	2610200O14Rik
ILMN_2618329	0.129254	-1.66281	9530046H09Rik
ILMN_2639239	-0.522896	-1.66635	Serpinf1
ILMN_1216143	-0.0947567	-1.67161	Rnf11
ILMN_1217767	-0.0824712	-1.6743	2900070E19Rik
ILMN_2747959	0.0801171	-1.67538	Dcn
ILMN_1237364	0.015383	-1.67977	Mmp23
ILMN_1239447	0.0401524	-1.68165	Hemgn
ILMN_2696682	-1.07828	-1.68683	Tcap
ILMN_1226556	-1.3558	-1.6931	2310032F03Rik
ILMN_1248998	-0.623014	-1.69727	Xpnpep2
ILMN_1245717	0.00157976	-1.69919	Epb4.9
ILMN_1250303	-0.348207	-1.70128	C730029A08Rik
ILMN_3116560	-0.311551	-1.70861	Siat9
ILMN_2855261	0.05449	-1.71632	Slc25a39
ILMN_2627818	-0.144742	-1.7224	4932443I19Rik
ILMN_2699522	-0.0548136	-1.72277	Dyrk3
ILMN_2737200	0.0836554	-1.72613	Mbp
ILMN_2990197	0.152713	-1.72666	Bola3
ILMN_2649773	0.0136222	-1.7296	Slc38a5
ILMN_2773395	-1.14974	-1.73029	Comp
ILMN_2760019	-1.81797	-1.73136	Cxcl13
ILMN_2682788	-0.722566	-1.73366	Jund1
ILMN_2624477	0.00998652	-1.73804	E2f2
ILMN_2928599	-1.27639	-1.74572	Siglech
ILMN_1231555	0.0393538	-1.74771	4931428F04Rik
ILMN_2533104	-0.778684	-1.75188	LOC233529
ILMN_1230926	-0.507518	-1.75735	Odz4
ILMN_3004177	0.241756	-1.76042	1300017J02Rik
ILMN_2430887	-0.356077	-1.76353	Asb1
ILMN_2689986	0.5018	-1.7656	Dnaja4
ILMN_2656748	-0.0553899	-1.78394	Dfy
ILMN_2757958	-0.249701	-1.79193	LOC280487
ILMN_1227110	0.00288558	-1.79396	2310014B11Rik
ILMN_1214133	-0.198811	-1.80034	Ftsj
ILMN_1236993	0.143343	-1.81312	9530046H09Rik
ILMN_3028575	0.16987	-1.81388	Syngr1
ILMN_2669487	-0.445663	-1.82086	Kcnk3
ILMN_2605453	-0.311186	-1.82259	Ranbp10
ILMN_1243898	-0.00771749	-1.82274	Fbxw2
ILMN_2752524	-0.285137	-1.8237	Paqr9
ILMN_2931334	-1.56308	-1.82487	Il4
ILMN_1241976	-0.116636	-1.83101	Ubadc1
ILMN_1258671	-0.0986815	-1.83254	Fbxw2
ILMN_2729513	-0.536091	-1.83365	Hbb-b2
ILMN_1241039	-0.417781	-1.83498	2510042H12Rik
ILMN_2637032	-0.0614074	-1.838	Myak
ILMN_1220101	-1.74342	-1.84171	Ebi2
ILMN_2536312	0.203744	-1.84177	LOC383891
ILMN_2653444	-0.111514	-1.84776	3200001K10Rik
ILMN_1253544	-0.539178	-1.84885	2900060B14Rik
ILMN_2543488	0.0814456	-1.84898	Mkrn1
ILMN_2682613	-0.141605	-1.85413	Igfbp5
ILMN_1234336	-0.0565411	-1.8542	Csda
ILMN_2466164	-0.699374	-1.85686	Wfdc1
ILMN_2652877	-2.28843	-1.85709	Fcer2a
ILMN_1224202	0.0922358	-1.86213	2610103N14Rik
ILMN_2638404	-0.0755738	-1.87682	Dclre1b
ILMN_2852737	0.350385	-1.88211	Cdkl1
ILMN_1224076	0.0532757	-1.88509	2810453I06Rik
ILMN_3101732	0.0935382	-1.88641	Syngr1
ILMN_2906855	-0.305675	-1.90461	Ky
ILMN_2453076	-0.246319	-1.91979	Ypel3
ILMN_2911760	-0.284865	-1.92033	Ubadc1
ILMN_2696291	0.0720952	-1.92096	Cd209d
ILMN_3160292	-0.171277	-1.92516	Akr1c19
ILMN_1255513	-0.122938	-1.93196	Cdr2
ILMN_2733708	0.233513	-1.93575	Rbp7
ILMN_1238433	-0.564439	-1.93793	Rbp1
ILMN_2654403	-0.0181867	-1.94033	Rnf11
ILMN_2652875	-1.88855	-1.95486	Fcer2a
ILMN_2964324	-0.165535	-1.96029	Igfbp5
ILMN_1257477	-0.0518757	-1.96447	scl000288.1_32
ILMN_1257698	-0.449937	-1.96955	1700021E15Rik
ILMN_1232144	-1.25505	-1.98824	A130087I02Rik
ILMN_2735174	0.0896404	-1.99521	Cul4a
ILMN_1254358	-0.043023	-1.99991	Igfbp5
ILMN_1214401	0.298301	-2.02305	2310016E02Rik
ILMN_1235958	0.1171	-2.03342	Plec1
ILMN_2761594	-1.56549	-2.04596	Cirbp
ILMN_1216690	0.268857	-2.04796	Samd11
ILMN_2806315	-0.139244	-2.05565	Gm867
ILMN_2655183	0.307027	-2.05644	Mlr2
ILMN_2975312	-3.19456	-2.05655	Fcer2a
ILMN_2687933	-0.48064	-2.05996	Plcb2
ILMN_2774681	0.535389	-2.06072	Chst4
ILMN_2550089	-0.119345	-2.06377	2010001F03Rik
ILMN_1223978	0.0505285	-2.06788	Sema4b
ILMN_2616111	0.129457	-2.07339	4932418E24Rik
ILMN_2771095	-0.312492	-2.0747	Kcnc4
ILMN_2539917	-0.539486	-2.08147	LOC384538
ILMN_2622983	-0.864613	-2.08328	Dusp1
ILMN_2619044	-0.386537	-2.0883	Mical3
ILMN_3094043	-0.0956532	-2.08893	Paqr9
ILMN_2655260	0.124345	-2.09644	Ptp4a3
ILMN_1238153	-0.135342	-2.12677	mt-Nd6
ILMN_2617210	-0.416673	-2.13962	Cd209a
ILMN_2706268	-0.639456	-2.141	Scara3
ILMN_2615412	0.0473371	-2.16017	Gng13
ILMN_2544758	-0.0290627	-2.16968	2600006K01Rik
ILMN_1249756	-0.480547	-2.20413	4933404M02Rik
ILMN_1237338	-2.5475	-2.20434	Ddx25
ILMN_2695306	-0.357372	-2.21401	Fbxo9
ILMN_2642197	0.163233	-2.22671	Gabarapl2
ILMN_1251849	-0.126072	-2.23501	4930506F14Rik
ILMN_1254554	0.114022	-2.2374	1110007A06Rik
ILMN_2713686	0.176782	-2.24323	Pnpo
ILMN_2675239	0.074742	-2.25023	Mcart1
ILMN_2764551	-0.0726537	-2.28314	Coxvib2
ILMN_2855792	-0.249	-2.29702	Pnpo
ILMN_1255335	-0.112426	-2.32495	Dclre1b
ILMN_1229091	-1.43566	-2.33962	Nr1d1
ILMN_2431046	-0.0989078	-2.34305	Ubadc1
ILMN_2660754	-0.735824	-2.36112	Spnb1
ILMN_2527631	-0.443396	-2.39	LOC380862
ILMN_2895284	-0.307354	-2.40352	2210023G05Rik
ILMN_2755692	-0.158525	-2.51959	1700030E05Rik
ILMN_2718401	-0.89283	-2.53455	Htra3
ILMN_1245307	-0.288664	-2.57084	Fbln2
ILMN_2429042	-0.227866	-2.76836	5430432H19Rik
ILMN_2766894	-0.98555	-2.86514	Enpp6
ILMN_2616226	-2.3476	-3.01802	Dbp
ILMN_2621021	-0.342252	-3.07113	Ptpn14
ILMN_2418957	-0.116365	0.199501	5930418K15Rik
ILMN_3107690	0.514177	0.185108	1700047I17Rik
ILMN_2765047	0.900537	-1.41215	Chrd
ILMN_3161601	0.199935	-0.718413	Snca
ILMN_3136638	0.197548	-0.718412	Snca
ILMN_3059393	0.560814	-0.718412	Snca
ILMN_1246153	0.271394	0.0375018	Erdr1
ILMN_2440814	1.19076	0.0859569	Sp100
ILMN_2526938	1.51348	-0.0215948	LOC226690
ILMN_1240878	-0.254441	-0.718413	Snca
ILMN_2762944	1.49552	0.191564	2310061N23Rik
ILMN_1232052	0.889921	-0.718413	A730008I18Rik
ILMN_2653227	1.42357	-0.733877	Lrat
ILMN_2929966	0.648927	-0.607558	Oas1d
ILMN_1228312	0.983407	-0.718413	Oas1e
ILMN_2737685	0.055822	-0.83975	Mmp13
ILMN_2574380	0.595556	-1.54206	C230071B06Rik
ILMN_2793817	0.641937	-1.11757	Cldn15
ILMN_1245061	0.516683	-1.6658	Parvb
ILMN_2592925	1.0638	-1.78717	Mgll
ILMN_3125606	0.396579	0.211813	D12Ertd647e
ILMN_1225204	0.346349	-1.31798	2510004L01Rik
ILMN_2421925	-0.0206431	0.19785	Wdfy1
ILMN_1245263	0.0490806	-0.652433	LOC382162
ILMN_1232435	-0.15817	-0.718413	Mmrn1
ILMN_2722938	0.0429286	-0.49224	Myd116

## Sheet: Blood_Day3_2052
2052 Blood Day 3 Transcripts passing QC filters and two-way ANOVA with a Benjamini-Hochberg correction (p<0.05)
Probe_Id	LogFC (WT Blood Day 3 infected/WT Blood Day 1 Ctrl)	LogFC (KO Blood Day 3 infected/KO Blood Day 1 Ctrl)	Symbol
ILMN_1215862	5.45571	6.78538	Cxcl9
ILMN_2959291	6.44974	5.95551	Upp1
ILMN_2959292	6.13251	5.33587	Upp1
ILMN_1254685	6.16852	5.29558	LOC240327
ILMN_2685712	4.43129	4.75848	Ifng
ILMN_2791459	4.08555	4.65596	Ifng
ILMN_3122961	4.12106	4.61457	Gbp2
ILMN_2959293	5.50005	4.60977	Upp1
ILMN_2534151	4.30004	4.60287	LOC215405
ILMN_2433955	5.42024	4.53941	Irg1
ILMN_1244866	4.47555	4.52798	Gbp5
ILMN_1233293	2.98097	4.42722	Gbp1
ILMN_1230143	4.40487	4.3982	4933430F08Rik
ILMN_1223600	4.11658	4.31893	Indo
ILMN_3047389	5.37065	4.29654	Gbp2
ILMN_2598622	3.57142	4.19668	Slamf8
ILMN_2742861	4.40114	4.1904	BC049975
ILMN_2860649	3.25788	4.13179	Gbp6
ILMN_2860645	2.97865	3.98034	Gbp6
ILMN_2602352	4.81585	3.97282	Ms4a6d
ILMN_1249864	3.65496	3.9256	A630077B13Rik
ILMN_1212938	3.67005	3.89307	Aif1
ILMN_2944755	3.12909	3.87544	Klrg1
ILMN_1259564	2.82964	3.85318	AI481100
ILMN_1234539	3.02906	3.78173	Irgm
ILMN_1235795	2.58391	3.77436	A530060O05Rik
ILMN_1228333	3.0779	3.69989	Prf1
ILMN_2756046	3.11991	3.55628	Gpr43
ILMN_1229523	3.82948	3.54461	Fcgr1
ILMN_2888191	4.11784	3.52812	Ccr5
ILMN_2804487	3.06362	3.51044	Aif1
ILMN_1241695	3.86254	3.49467	Ms4a6d
ILMN_2593196	2.93231	3.48114	Stat1
ILMN_3006767	3.81147	3.44507	Mlkl
ILMN_2944666	3.40336	3.42025	Ifit3
ILMN_2685393	4.32153	3.41882	Ccr5
ILMN_2437969	5.99063	3.37396	Ifi205
ILMN_3156343	2.80952	3.37081	Wars
ILMN_3142803	5.3464	3.3495	Cxcl10
ILMN_3161013	3.08422	3.32099	Hk3
ILMN_2474858	3.09866	3.25499	Tnfaip2
ILMN_3131679	2.72217	3.25337	Usp18
ILMN_1253919	2.71221	3.24464	Ccl3
ILMN_2954868	1.91403	3.21458	Oasl2
ILMN_1250409	1.81879	3.19278	Tap1
ILMN_2593554	2.54654	3.18574	Igtp
ILMN_1228832	2.60593	3.18492	Ngp
ILMN_3160750	2.75614	3.18172	AA467197
ILMN_1240864	1.95185	3.1592	Tyki
ILMN_2685392	4.18602	3.09547	Ccr5
ILMN_2948552	2.77877	3.08282	Xcl1
ILMN_1254157	2.0762	3.06635	Wars
ILMN_2830661	2.51004	3.06575	Top2a
ILMN_1254927	3.43125	3.05792	Ly6c
ILMN_2829594	0.72204	3.00652	Hspa1a
ILMN_1223045	2.83287	3.00453	2810417H13Rik
ILMN_2687652	4.40844	2.96734	Prm1
ILMN_2632153	2.30193	2.96145	Cdca2
ILMN_1224472	2.17902	2.96078	Ccl4
ILMN_2841289	3.13775	2.91474	Tnfaip2
ILMN_2670150	2.91571	2.90564	Oas2
ILMN_2806549	4.43651	2.89778	Prm1
ILMN_2655721	2.08194	2.87646	Stat1
ILMN_2841290	3.45656	2.86706	Tnfaip2
ILMN_1244513	2.75848	2.84824	Gbp4
ILMN_2762983	2.33523	2.83781	Tbx21
ILMN_2744217	2.24384	2.83363	Spag5
ILMN_1237712	4.29793	2.81474	Irg1
ILMN_2918002	2.56158	2.79843	Gbp4
ILMN_2904108	3.78527	2.7858	Mrgpra2
ILMN_2744890	2.66612	2.77506	Gadd45g
ILMN_2657844	2.84583	2.77133	Cdc2a
ILMN_2725927	2.73232	2.7593	Serpina3g
ILMN_1238346	2.66959	2.72724	BC022145
ILMN_1222795	3.65967	2.72711	Cmkbr2
ILMN_2741985	2.16568	2.72581	Rad54l
ILMN_2970532	2.03008	2.723	Mcm10
ILMN_1232707	2.1169	2.70772	Samhd1
ILMN_2690603	2.66393	2.70455	Spp1
ILMN_2754158	3.28294	2.70061	Tgtp
ILMN_3157081	1.81217	2.68617	Sytl3
ILMN_2599782	2.43535	2.67909	Irf1
ILMN_2652857	2.63239	2.65864	Ifi47
ILMN_1228913	3.27428	2.64226	Zc3hdc1
ILMN_2757125	2.12084	2.61288	Prc1
ILMN_2825803	2.2836	2.60884	Parp14
ILMN_2814974	2.47793	2.6076	Klra2
ILMN_2631161	2.60947	2.60612	Fcrl3
ILMN_1229210	2.54959	2.58837	2610318C08Rik
ILMN_1227573	1.65304	2.58779	Irf7
ILMN_1226800	2.19843	2.57967	Pdcd1lg1
ILMN_2649068	2.72017	2.56731	Irf1
ILMN_2608319	2.74821	2.54333	Klra7
ILMN_2740902	1.67685	2.52245	Mki67
ILMN_1230853	3.07819	2.50199	H2-Bf
ILMN_2543393	2.18439	2.49356	1110017L21Rik
ILMN_1227867	2.02704	2.48776	Klra7
ILMN_2929896	1.87458	2.48568	Pbk
ILMN_2617228	1.96397	2.47427	Stk6
ILMN_1238505	1.75878	2.46103	Il10
ILMN_2602938	2.21187	2.44652	Smpdl3b
ILMN_1255053	2.1787	2.4439	Plk1
ILMN_1223257	1.63627	2.44163	Ccl4
ILMN_2974064	1.91844	2.42818	Osbpl3
ILMN_1237681	0.802453	2.41938	Clec9a
ILMN_2725448	1.41935	2.40816	Sytl3
ILMN_1241930	2.77852	2.40749	Klra7
ILMN_2861051	3.72764	2.40618	Mrgpra7
ILMN_1218967	2.51069	2.40488	Kif2c
ILMN_2612206	1.97877	2.39778	Cdc20
ILMN_3008859	2.77583	2.38411	Ctsc
ILMN_2982019	2.45786	2.38228	Klra33
ILMN_2612079	1.60049	2.38128	Rrbp1
ILMN_2433990	3.04536	2.38009	Usp18
ILMN_2993314	1.84073	2.37274	Clec4n
ILMN_2534207	2.29066	2.37109	LOC380706
ILMN_1223395	2.48465	2.36797	Trafd1
ILMN_3161790	1.86768	2.36329	AI451557
ILMN_2962737	2.45456	2.36254	Aoah
ILMN_2648346	2.90525	2.34632	Bst1
ILMN_3162879	1.58919	2.34165	Stx3
ILMN_2771182	2.65005	2.34102	H2-Q8
ILMN_2987709	2.13947	2.33705	Slc15a3
ILMN_1239346	2.10281	2.33651	Klre1
ILMN_2867899	1.83383	2.33573	Cdc20
ILMN_1217855	2.0913	2.32498	Nkg7
ILMN_1237466	2.12197	2.32447	Cd244
ILMN_1254437	1.3729	2.32133	Slc31a1
ILMN_2696492	2.79454	2.31365	Phf11
ILMN_2858359	2.2345	2.3116	Clspn
ILMN_2632712	2.30959	2.30984	Birc5
ILMN_2900557	1.84669	2.30637	Kif15
ILMN_1257667	1.66537	2.30442	Chaf1a
ILMN_2570478	1.84063	2.30192	A630097K09Rik
ILMN_2663604	1.97035	2.29886	Fignl1
ILMN_2758029	2.8244	2.28883	Prtn3
ILMN_1214071	2.57179	2.2888	Ifitm1
ILMN_2623056	2.27594	2.28768	Clspn
ILMN_3077377	2.3596	2.28681	Wars
ILMN_2649067	2.75881	2.28503	Irf1
ILMN_2727799	2.0916	2.28169	Trafd1
ILMN_1233449	3.24615	2.28154	Ifi205
ILMN_2915689	2.63971	2.27982	D11Lgp2e
ILMN_2656021	1.77133	2.27751	Osbpl3
ILMN_2445477	2.5063	2.26822	Wars
ILMN_2663930	2.28311	2.26603	Slfn1
ILMN_1256257	1.88679	2.26026	G1p2
ILMN_1220039	1.99389	2.25355	Kif4
ILMN_2811737	2.90448	2.23409	Casp4
ILMN_1246132	2.09296	2.21749	AI452102
ILMN_2702141	2.7085	2.21618	Mefv
ILMN_3161959	1.71956	2.21559	E130016E03Rik
ILMN_2762326	1.88686	2.21429	Kif22
ILMN_2735961	2.12006	2.2082	Tlr13
ILMN_2727663	2.18718	2.20259	Tgfbi
ILMN_1245300	1.42635	2.20136	F730045P10Rik
ILMN_2783223	4.29191	2.19631	LOC435565
ILMN_2821850	1.63268	2.19167	Pbef1
ILMN_2951592	2.28997	2.18015	H2-Q8
ILMN_2686353	1.3843	2.17933	Sult2b1
ILMN_1256122	2.82959	2.17614	Hdc
ILMN_1258526	2.19733	2.17247	Lgals3bp
ILMN_2638491	1.84674	2.16236	Slamf7
ILMN_2749412	1.185	2.16164	Csf2
ILMN_2827780	2.55372	2.15472	D14Ertd668e
ILMN_2789900	1.93688	2.15355	Cd177
ILMN_2466180	1.91066	2.15334	7330410H16Rik
ILMN_1222039	2.6298	2.15137	D11Lgp2e
ILMN_1225182	1.95413	2.14729	Cdca3
ILMN_1220813	1.63287	2.13989	BC023741
ILMN_2495446	2.22766	2.13913	0610037M15Rik
ILMN_2774007	1.68862	2.1391	Bub1b
ILMN_2847004	1.25341	2.13838	Adcy4
ILMN_2847437	1.8576	2.13788	A430084P05Rik
ILMN_1252006	1.51787	2.13743	Klra21
ILMN_1245200	4.19773	2.1363	Ifi205
ILMN_2696491	2.89676	2.12961	Phf11
ILMN_1242466	1.72091	2.12531	Psmb9
ILMN_1244797	2.08523	2.12387	Dlg7
ILMN_2819319	1.57632	2.11964	Rrm2
ILMN_2688912	2.40225	2.11691	F10
ILMN_2847144	2.12798	2.11661	Hist1h2ak
ILMN_1218312	1.8361	2.11411	2010317E24Rik
ILMN_3031402	1.58719	2.10993	Klra4
ILMN_2795949	1.82807	2.10841	D2Ertd750e
ILMN_2624100	3.19284	2.10696	Irf1
ILMN_1224110	2.34834	2.09375	Bst2
ILMN_2995688	2.72079	2.09288	EG433016
ILMN_1239055	2.30185	2.09011	Xdh
ILMN_2797642	1.84198	2.08828	Ncaph
ILMN_2534201	1.61209	2.08545	LOC327957
ILMN_3011376	2.49313	2.08363	Cd244
ILMN_2590917	1.19125	2.08087	Aim1
ILMN_2814484	3.0073	2.07039	Ifitm1
ILMN_1246108	2.12433	2.06985	Hist1h2ah
ILMN_2820703	1.90865	2.06188	Scarf1
ILMN_1229197	2.74266	2.0592	G430091H17Rik
ILMN_1242457	2.58571	2.05623	Fpr-rs2
ILMN_1246446	1.38732	2.0552	6820428D13
ILMN_2795040	1.9478	2.0537	Hist1h2ad
ILMN_1254577	3.12852	2.05217	LOC226691
ILMN_2981801	1.83136	2.051	Hist1h2ag
ILMN_2726746	0.0297915	2.0503	4930513E20Rik
ILMN_2810539	2.05872	2.05002	EG630499
ILMN_2887104	1.63605	2.04368	2600010E01Rik
ILMN_2867901	2.10114	2.03331	Cdc20
ILMN_1241320	1.11872	2.03286	Clspn
ILMN_1221620	2.10186	2.02707	Il18rap
ILMN_2776922	2.18101	2.02542	Glrx1
ILMN_1215251	2.0234	2.02456	Mgam
ILMN_2847115	2.06288	2.02292	Gpr109a
ILMN_2598877	1.57044	2.01356	Slc7a8
ILMN_1224237	0.752858	2.01349	2610305J24Rik
ILMN_1239863	1.99499	2.00695	7420404O03Rik
ILMN_2657822	2.45366	2.00686	Stat2
ILMN_2593631	1.87159	2.00019	3000004C01Rik
ILMN_2730329	1.94549	1.99846	Hist1h2ah
ILMN_1238486	2.44384	1.99662	Ctsc
ILMN_1252295	1.49329	1.9916	Klra18
ILMN_2445789	2.42717	1.99038	Tnfrsf9
ILMN_2588362	2.52677	1.9821	Cdca8
ILMN_1229795	2.03539	1.98163	Klra16
ILMN_2878548	1.04787	1.9815	Mthfd2
ILMN_2866970	2.18332	1.97759	Kif11
ILMN_1260585	3.49802	1.97498	Stfa3
ILMN_2753497	2.56479	1.97153	Ccnb1
ILMN_2610609	1.81048	1.96667	1810054D07Rik
ILMN_1250443	1.45844	1.95695	BC023105
ILMN_2659052	2.47039	1.94797	Ccnb1
ILMN_1253808	3.54518	1.9452	Oas1g
ILMN_1230708	1.75829	1.94397	BC049354
ILMN_2795520	1.4803	1.93907	H2-K1
ILMN_2945348	2.21932	1.93305	Glrx
ILMN_1248413	2.20185	1.9309	Tnfsf6
ILMN_1221943	2.51984	1.92995	Sdf2l1
ILMN_2924419	1.63017	1.92574	H2-Q7
ILMN_2640346	2.58804	1.92495	P2ry13
ILMN_2687062	1.16745	1.9192	Abr
ILMN_2903945	1.70996	1.91669	Gadd45g
ILMN_2599154	2.39042	1.91526	Oasl2
ILMN_2851040	1.6868	1.91222	Mcm3
ILMN_2606624	0.743679	1.90471	C4
ILMN_1250417	0.809164	1.90466	Adcy4
ILMN_2667994	2.03385	1.90465	Dnase1l3
ILMN_1217032	0.723859	1.89574	D230048P18Rik
ILMN_1218547	3.04661	1.88442	Dlm1-pending
ILMN_1250410	2.06665	1.88388	Prkr
ILMN_2901180	2.15725	1.87908	Spc25
ILMN_1240726	1.2806	1.873	Mmp14
ILMN_2681241	2.42272	1.86935	Birc5
ILMN_2833441	1.95795	1.86909	Trafd1
ILMN_2628708	2.28011	1.86725	Depdc1b
ILMN_2723190	2.07921	1.8648	Guca1a
ILMN_2908070	2.09976	1.86417	Gtse1
ILMN_2737523	1.74454	1.86245	F2rl3
ILMN_1214731	1.98803	1.86224	H2-T17
ILMN_2681057	1.66276	1.85908	Phca
ILMN_2834777	1.77634	1.85767	Irf1
ILMN_1242553	0.980255	1.84762	D030072B18Rik
ILMN_3131766	1.8508	1.84529	Trex1
ILMN_1248969	1.62065	1.845	Gzma
ILMN_2603699	2.48959	1.84015	Birc5
ILMN_1255416	1.72095	1.83953	Ly6a
ILMN_2808485	2.53277	1.83911	LOC626578
ILMN_2633386	1.76876	1.83747	H2-T9
ILMN_2671204	1.51408	1.83641	Psme1
ILMN_1217180	2.25717	1.83149	Ifitm1
ILMN_2897468	2.12731	1.83047	2610510J17Rik
ILMN_3049559	0.704286	1.82353	C4
ILMN_1230878	2.95176	1.82289	H2-T22
ILMN_2506388	1.1886	1.82043	4933412E12Rik
ILMN_1255611	1.87506	1.81963	2610024M03Rik
ILMN_2774410	3.26525	1.81757	Stfa1
ILMN_2595732	2.08478	1.81733	Nfil3
ILMN_2534259	0.810147	1.81579	LOC237877
ILMN_2909597	1.24181	1.81556	Havcr2
ILMN_1243616	2.43701	1.81062	Cdkn3
ILMN_2600004	1.37633	1.80793	Plk4
ILMN_1213191	1.48901	1.80465	Brrn1
ILMN_2693940	1.87669	1.80393	Psmb8
ILMN_1241258	1.05452	1.80383	Tens1
ILMN_3162887	1.45799	1.80195	LOC434484
ILMN_3140913	2.21042	1.79574	A630005A06Rik
ILMN_1223416	1.98383	1.79553	Fer1l3
ILMN_2888834	1.21573	1.79062	Apob48r
ILMN_1234364	1.7174	1.78497	Acp2
ILMN_2663374	1.73856	1.78396	Nr1h3
ILMN_2604651	2.28153	1.77865	A630024B12Rik
ILMN_1229455	1.70491	1.77615	D11Ertd759e
ILMN_2778872	1.52345	1.76922	Mad2l1
ILMN_1223176	2.09569	1.75896	2010012C16Rik
ILMN_2988931	3.0346	1.75715	Stfa1
ILMN_2567962	2.13886	1.74469	A130019H11Rik
ILMN_3160361	1.60783	1.74456	BB220380
ILMN_1221736	1.64732	1.74373	Samhd1
ILMN_2977624	1.25986	1.74295	Rrm1
ILMN_2851575	1.19476	1.74247	Tnfsf14
ILMN_3005175	1.65674	1.74178	Klra16
ILMN_2721929	1.53856	1.73953	Havcr2
ILMN_2663130	1.07054	1.73665	P2ry6
ILMN_2608719	3.20754	1.73479	Clecsf5
ILMN_2835683	1.85847	1.73416	H2-gs17
ILMN_2762380	1.55652	1.72269	Enpp4
ILMN_3107114	2.05808	1.72142	Stx3
ILMN_2816754	1.73861	1.71597	Ndc80
ILMN_2669793	0.765564	1.71563	Ccnd1
ILMN_3008858	1.99154	1.71498	Ctsc
ILMN_2546461	2.00684	1.71433	1600029O10Rik
ILMN_1246541	1.06174	1.71033	Il2rb
ILMN_2988143	2.0195	1.70714	Plac8
ILMN_3120510	1.36845	1.7057	Gvin1
ILMN_1254655	2.53417	1.7056	Casp4
ILMN_2435996	1.23422	1.70456	0610007P22Rik
ILMN_2491469	1.14309	1.70286	Tens1
ILMN_2921303	1.79362	1.69997	Tyms-ps
ILMN_2983516	1.55743	1.69796	Slc11a1
ILMN_1256633	2.68079	1.69572	Pnp
ILMN_2552732	2.78187	1.69528	9030216K14Rik
ILMN_2714565	1.6927	1.69206	Rrm2
ILMN_2543929	2.04836	1.69096	2610036L11Rik
ILMN_1221048	1.27511	1.69047	Psat1
ILMN_2654554	2.28496	1.68868	Fgl2
ILMN_2517041	1.06537	1.68699	Uhrf1
ILMN_2595597	1.60521	1.6852	Anln
ILMN_2965903	2.05989	1.68499	Hdc
ILMN_2658501	1.71707	1.6841	Ifitm3
ILMN_1219820	0.6374	1.68038	1200002N14Rik
ILMN_2955452	2.34194	1.67735	Mapk13
ILMN_2757870	1.57567	1.67706	Psmb10
ILMN_2721337	1.6156	1.67538	G6pdx
ILMN_3160107	2.00936	1.6753	BB220380
ILMN_2777471	1.4716	1.67298	H2-T23
ILMN_2614212	1.30946	1.66361	Mapkapk2
ILMN_2881050	1.35903	1.64784	Rad51
ILMN_2736168	2.44116	1.6453	Ppt1
ILMN_1224021	1.88696	1.64489	9030408N13Rik
ILMN_2772710	2.89514	1.64422	Ms4a6c
ILMN_2922942	1.89222	1.64371	3000004C01Rik
ILMN_2752966	1.93	1.64355	Tlr4
ILMN_2668696	1.65958	1.64291	Il13ra1
ILMN_1233210	1.67094	1.64094	A130015P11Rik
ILMN_2974611	1.63231	1.63752	Tapbpl
ILMN_1248347	0.936577	1.63468	4921501M20Rik
ILMN_1245709	0.988601	1.63276	5830411K21Rik
ILMN_3161652	1.95378	1.63239	Clec4a3
ILMN_2750047	2.44988	1.62946	Csf2rb2
ILMN_2606619	2.16098	1.62899	Clec4a3
ILMN_2648376	1.69926	1.62863	Kpna2
ILMN_2996973	2.19919	1.62715	LOC225594
ILMN_2673369	0.966987	1.6246	Icsbp1
ILMN_2707181	1.90819	1.61789	Cd160
ILMN_1216213	1.29352	1.61768	Incenp
ILMN_1228875	2.88311	1.61677	Klra1
ILMN_1239230	2.36208	1.61381	Aurkb
ILMN_2675337	1.73044	1.60593	H2-Q6
ILMN_1237186	1.96821	1.60211	Spint1
ILMN_2605890	1.33129	1.59931	Tk1
ILMN_2752790	2.36795	1.59912	Gsdmdc1
ILMN_2981167	3.05551	1.59728	Ifit2
ILMN_2597686	0.795594	1.59454	Rrbp1
ILMN_1213975	1.13198	1.5942	Slc4a8
ILMN_2507232	1.51172	1.59074	Gas2l3
ILMN_2919433	1.74829	1.59042	Cdc45l
ILMN_2952661	1.26143	1.58919	Dbf4
ILMN_1258732	2.54516	1.58769	Cryba4
ILMN_2518074	0.807456	1.58742	D130004H04Rik
ILMN_2615804	3.24772	1.58733	Gpr141
ILMN_1254393	1.52997	1.5853	Klra20
ILMN_1255436	1.93941	1.58462	Top2a
ILMN_2597255	1.80445	1.58161	Cdc6
ILMN_1232090	1.62775	1.58017	LOC268288
ILMN_1248139	2.07257	1.58003	Gp49a
ILMN_2952275	3.38441	1.57638	Arg1
ILMN_2742849	1.39048	1.57521	Mcm5
ILMN_2509737	2.06299	1.57426	Trex1
ILMN_2624827	1.74391	1.57051	Tcf19
ILMN_1213978	1.79098	1.57047	Ptpro
ILMN_2695793	1.31442	1.56874	Fes
ILMN_2785454	1.32885	1.56475	Hist2h2ab
ILMN_1256982	1.35231	1.56471	LOC381632
ILMN_3156604	2.0286	1.56403	Hmgb2
ILMN_2466809	0.70814	1.56382	1810018P12Rik
ILMN_1251446	1.79566	1.56056	Eomes
ILMN_1237695	2.41439	1.55587	Pfkp
ILMN_1230423	0.202383	1.55551	G431001E03Rik
ILMN_1221274	1.6434	1.55518	Rab32
ILMN_1258715	1.65887	1.55495	Rrm1
ILMN_2633377	1.45007	1.55437	Mcm3
ILMN_2634796	2.0703	1.55328	Socs1
ILMN_2611000	2.92279	1.55247	Il1r2
ILMN_2417540	0.558648	1.55205	Etohd2
ILMN_1244479	1.41259	1.54691	Vnn3
ILMN_2684234	1.81675	1.54675	Tlr4
ILMN_2773936	0.963709	1.54668	Edg5
ILMN_2731057	2.15988	1.54628	Psme2
ILMN_2605602	1.44773	1.5443	Gbp2
ILMN_3139158	1.60223	1.53979	Trim21
ILMN_1233461	1.07197	1.53709	Isgf3g
ILMN_2651722	1.06045	1.53544	A530090P03Rik
ILMN_2643883	1.61484	1.5344	Brip1
ILMN_2606144	2.94418	1.53324	F730004D16Rik
ILMN_1249029	1.3776	1.53055	9830166G06Rik
ILMN_2669416	1.82784	1.53039	Mgst1
ILMN_2642723	1.35826	1.52857	Klra10
ILMN_2888493	1.73945	1.52852	Klrk1
ILMN_1220680	0.230144	1.52714	Lpin2
ILMN_1259473	1.15507	1.52388	Fen1
ILMN_2757582	1.24222	1.52317	Ltbr
ILMN_3071068	1.82377	1.51768	Hrh2
ILMN_2552783	2.98184	1.51734	9930016I07Rik
ILMN_2864906	1.41872	1.51343	A030007L17Rik
ILMN_2480021	1.27771	1.51121	scl000098.1_12_REVCOMP
ILMN_2845658	1.98419	1.51106	LOC625360
ILMN_1222031	1.74626	1.51034	Zfp276
ILMN_2716458	1.44199	1.51031	Klra3
ILMN_2685516	1.05195	1.50971	Hcls1
ILMN_1217389	1.81417	1.5021	Pkib
ILMN_1239843	2.1093	1.49904	Clecsf12
ILMN_2543842	2.07443	1.49884	2810417K24Rik
ILMN_2621921	1.47365	1.49549	Clcn7
ILMN_1248830	1.10013	1.49507	Hist1h2an
ILMN_2832219	1.45014	1.49301	Cdca3
ILMN_1250612	2.46005	1.4922	Tbc1d2
ILMN_2692696	2.10033	1.48734	Pla2g7
ILMN_1229630	1.56737	1.48598	Trim30
ILMN_2879614	2.28781	1.48457	Zbp1
ILMN_1236702	2.58681	1.48286	Lilrb4
ILMN_2771043	1.31902	1.48236	Klra12
ILMN_1248388	1.33319	1.48069	9130422H11Rik
ILMN_2732816	1.32016	1.47815	H2-Q2
ILMN_2636110	1.5307	1.47537	Sgol2
ILMN_1244424	1.47613	1.47231	Adora2b
ILMN_2769136	0.657629	1.47216	Mthfd2
ILMN_1242739	1.02522	1.47135	LOC218617
ILMN_1231650	1.71982	1.46876	LOC381010
ILMN_1219574	1.20476	1.46857	Hist1h2af
ILMN_2689785	1.75542	1.46777	Cd68
ILMN_2896601	1.08576	1.4617	Icam1
ILMN_1236609	2.7066	1.46015	Gp49a
ILMN_2449412	1.72416	1.45852	scavenger receptor
ILMN_2696629	1.51827	1.45404	Itgal
ILMN_1213921	1.96288	1.45389	Troap
ILMN_2712075	2.7081	1.45256	Lcn2
ILMN_1255960	1.84937	1.45138	Spc25
ILMN_2669982	1.31791	1.44899	1700025G04Rik
ILMN_2887075	1.72607	1.44811	Acp2
ILMN_1212692	2.34795	1.44771	Mapk13
ILMN_2954881	1.39086	1.4476	Tcirg1
ILMN_2914843	1.32998	1.4465	Psmb10
ILMN_2695412	1.99151	1.44642	LOC209387
ILMN_1229383	0.939692	1.44374	Atp8b4
ILMN_2714678	2.41699	1.44137	AI449441
ILMN_2911855	1.5426	1.44091	Espl1
ILMN_2731974	1.36089	1.44048	Foxm1
ILMN_2971767	1.72498	1.43823	Myd88
ILMN_2767918	1.67512	1.43512	Ifi30
ILMN_1239181	1.63455	1.43393	1110025F24Rik
ILMN_1247592	1.70479	1.43368	Casp1
ILMN_2774646	2.10733	1.43295	Myd88
ILMN_2619408	2.27246	1.43248	Atf3
ILMN_2416145	1.59568	1.43026	Tpx2
ILMN_2609323	1.48446	1.42941	Lst1
ILMN_1214850	1.38182	1.4289	Pak1
ILMN_1226979	1.52448	1.42542	Kifc5a
ILMN_2719473	1.6792	1.42298	Asf1b
ILMN_2780619	0.82404	1.41805	Zdhhc21
ILMN_2746456	1.35019	1.41768	Tcirg1
ILMN_2687403	1.9414	1.41744	Fcgr3
ILMN_2625377	1.29538	1.41613	Rgs1
ILMN_2615145	1.82471	1.41491	Fbxw17
ILMN_2733733	1.55622	1.41409	Tlr2
ILMN_2621708	1.6587	1.41164	Abcc4
ILMN_2648080	1.66184	1.40654	Kntc1
ILMN_2883990	1.59137	1.4051	Rbms1
ILMN_1237580	1.16555	1.40303	Klra3
ILMN_1244891	2.01094	1.39853	Cst7
ILMN_2729452	1.07524	1.398	Cyp4f16
ILMN_2692797	2.59848	1.38924	Slc11a1
ILMN_2478101	1.62013	1.38114	Tor3a
ILMN_2788073	1.08936	1.3807	Hmox1
ILMN_2731760	1.45269	1.37741	Myo1f
ILMN_3021272	0.685323	1.37649	Adar
ILMN_2757368	1.45942	1.37613	Creld2
ILMN_1219074	1.17089	1.37541	Slfn2
ILMN_1221445	1.68652	1.37495	2610002D18Rik
ILMN_2981169	2.74859	1.37168	Ifit2
ILMN_2846775	1.63642	1.37011	Cdkn1a
ILMN_2643291	1.16848	1.36809	1300018P11Rik
ILMN_2723860	2.03077	1.3658	Pkm2
ILMN_2619107	1.67968	1.36537	Lgals1
ILMN_2983948	1.4334	1.36231	Creld2
ILMN_1230485	1.41545	1.36224	Csf1r
ILMN_2887065	1.2507	1.36221	Mvp
ILMN_2847773	1.58568	1.35944	OTTMUSG00000005523
ILMN_1253874	1.14661	1.35865	Serpinb2
ILMN_1226839	1.08547	1.3552	Hist1h2ag
ILMN_1233017	0.979183	1.35483	Klra9
ILMN_2923463	1.21186	1.35313	Kif23
ILMN_1213836	3.39505	1.3524	Ly6f
ILMN_2826881	1.07423	1.352	Mybl2
ILMN_2598775	1.1018	1.35184	Stard3nl
ILMN_1219419	1.21819	1.35089	Klra21
ILMN_1239724	1.77264	1.34815	Psmb1
ILMN_2634083	2.16702	1.34781	Cdkn1a
ILMN_2916035	1.51988	1.3465	Lmnb1
ILMN_1212991	0.953458	1.33592	3110023E09Rik
ILMN_3071356	1.69793	1.33542	Dbi
ILMN_1244821	1.59123	1.33163	Fgr
ILMN_1247832	1.03012	1.32601	Ii
ILMN_1219102	2.89065	1.32396	5133400O11Rik
ILMN_1234959	0.820419	1.32339	Whsc1
ILMN_1243679	2.00168	1.32146	1200008O12Rik
ILMN_1221121	1.51022	1.3173	Gpr35
ILMN_2988199	1.28379	1.31702	Gm885
ILMN_1226683	1.98352	1.31432	Psmb8
ILMN_2956102	0.950554	1.31349	Ncapd2
ILMN_3132559	1.61713	1.31164	Car5b
ILMN_2971043	1.82358	1.30756	V1rd6
ILMN_2943699	1.28283	1.3067	Vrk2
ILMN_2851576	1.35097	1.30567	Tnfsf14
ILMN_2693205	1.65208	1.30434	Calmbp1
ILMN_1239578	1.01313	1.30399	Man2a1
ILMN_2629582	1.52525	1.30367	Plau
ILMN_1252016	1.20735	1.3036	Abhd2
ILMN_1225422	1.5351	1.3025	Gp1ba
ILMN_2487170	1.75189	1.30192	Tpm2
ILMN_2915303	2.20386	1.30094	Trem3
ILMN_2822477	0.934149	1.29033	Ppnr
ILMN_2906489	1.66647	1.2887	Mocos
ILMN_2592285	0.642825	1.28865	Skp2
ILMN_2688262	1.50973	1.28794	Csf2rb1
ILMN_2482600	1.10917	1.28713	Tnfrsf11a
ILMN_2766105	1.80773	1.28699	Mfsd7
ILMN_1230458	4.36216	1.28583	Ifit3
ILMN_2577999	0.484958	1.2824	D030006P03Rik
ILMN_2547942	1.6922	1.28047	4833427B12Rik
ILMN_1216335	0.44116	1.27986	BC003236
ILMN_2652500	1.66075	1.27832	Lrg1
ILMN_2461098	0.705013	1.27789	Plxnb2
ILMN_2686069	2.14445	1.27761	Gyg1
ILMN_2864309	1.60491	1.27531	LOC100034251
ILMN_2513205	1.25492	1.27466	Acp2
ILMN_2603636	1.78366	1.2741	9930027N05Rik
ILMN_2877796	0.904781	1.27271	Itga2
ILMN_2930552	1.2218	1.26915	9130211I03Rik
ILMN_1241228	1.77723	1.26835	Tnfrsf1a
ILMN_1245338	0.338115	1.26819	Hip1
ILMN_2484707	1.69488	1.26808	Tyms
ILMN_2935012	0.664556	1.26606	Anxa4
ILMN_2487554	1.32187	1.26522	A330042I21Rik
ILMN_2836654	1.07616	1.26246	Hist1h2ao
ILMN_2756223	1.54604	1.26041	9130218O11Rik
ILMN_1235363	1.56135	1.25893	Gsg2
ILMN_1251512	1.00429	1.25778	6720470G16Rik
ILMN_1246517	2.2172	1.25484	Klra17
ILMN_2638431	1.36424	1.25402	A630085K21
ILMN_1248510	0.986961	1.25357	Soat1
ILMN_3155492	1.30437	1.25335	Tapbp
ILMN_2964522	0.662755	1.25221	Edg5
ILMN_3162337	1.53451	1.25069	Tlr6
ILMN_1238032	1.92662	1.24833	Fbxl5
ILMN_2589256	1.6809	1.23924	Centa2
ILMN_2694767	1.23399	1.23878	A030007L17Rik
ILMN_2716098	0.767655	1.23852	Hsp105
ILMN_2701515	0.898404	1.23743	Lrrk1
ILMN_1254343	1.62123	1.23514	LOC380732
ILMN_1255190	2.08703	1.23506	C1rl
ILMN_2653205	1.77596	1.23452	Gp1bb
ILMN_2776857	1.14893	1.22811	Mad2l1
ILMN_2944301	1.6381	1.22749	1810009K13Rik
ILMN_2491161	0.843387	1.22355	Rad51c
ILMN_2846776	1.95644	1.22342	Cdkn1a
ILMN_2839313	1.18117	1.22244	Actg2
ILMN_2780316	1.40206	1.22194	Rnpep
ILMN_2621649	1.87051	1.22111	Gpr160
ILMN_2713305	0.725794	1.22107	F11r
ILMN_1249559	0.603296	1.21876	5730494J16Rik
ILMN_1239208	0.823678	1.21794	Rgs3
ILMN_1235347	1.13604	1.21755	Frag1
ILMN_2621901	1.29234	1.217	BC004022
ILMN_2761900	1.84717	1.21413	Batf
ILMN_1226329	0.857134	1.21407	6030404G09Rik
ILMN_2663258	2.0278	1.21267	Clecsf12
ILMN_2708222	1.18364	1.20816	Nlrx1
ILMN_2851889	0.520039	1.2048	Prkrip1
ILMN_1215081	1.72279	1.20008	F630047D10Rik
ILMN_2740852	0.274143	1.19982	F2r
ILMN_2675760	1.2535	1.19827	2310046K01Rik
ILMN_2834379	1.68817	1.19764	Tgfbi
ILMN_2625290	1.89594	1.19684	Ifi35
ILMN_1248122	1.94342	1.1931	LOC237751
ILMN_2485839	1.24694	1.1927	Tnfrsf1b
ILMN_2737381	0.939534	1.18882	2610529H08Rik
ILMN_2623886	1.42574	1.18864	A030007L17Rik
ILMN_2692615	1.26039	1.18488	Tgm2
ILMN_2618176	1.94209	1.18461	Socs3
ILMN_2662316	1.2136	1.18163	5830482F20Rik
ILMN_2972459	1.11773	1.18003	Diap1
ILMN_2680549	0.814585	1.17912	Pik3cb
ILMN_1227717	1.05387	1.17878	Klra13
ILMN_2684848	3.50231	1.17782	D14Ertd668e
ILMN_2685088	2.16551	1.17757	9930111J21Rik
ILMN_1229922	1.12224	1.17697	Marco
ILMN_1246194	4.71109	1.17574	Ifit3
ILMN_1257505	1.99046	1.17525	Samhd1
ILMN_2661950	1.28172	1.17421	2810418N01Rik
ILMN_2636339	1.29291	1.16993	Isgf3g
ILMN_2916571	1.1201	1.16945	Il3ra
ILMN_1257771	1.71539	1.16894	Ifi205
ILMN_2648548	1.95172	1.16421	Casp7
ILMN_2649408	1.52566	1.16207	Kifc1
ILMN_1253273	2.43449	1.16099	Clecsf5
ILMN_2759884	1.41923	1.16092	3110040D16Rik
ILMN_2659151	1.182	1.16079	Thbs1
ILMN_2894587	2.12507	1.15571	Tlr13
ILMN_2944657	1.34008	1.15128	4930506M07Rik
ILMN_2663328	1.28172	1.14855	2600001J17Rik
ILMN_2630045	1.56747	1.1461	Il27
ILMN_2740207	0.669402	1.14295	1200009I06Rik
ILMN_1223834	2.26763	1.14184	Il8rb
ILMN_1229755	0.80192	1.1413	Hist1h3c
ILMN_2531281	1.58267	1.14049	LOC271490
ILMN_2664686	1.07077	1.13772	Chaf1b
ILMN_2772632	1.76821	1.1336	Saa3
ILMN_2944011	1.55773	1.13011	LOC547343
ILMN_2807084	1.19699	1.12974	Acot7
ILMN_2787871	1.36253	1.12879	Cdca5
ILMN_2744909	1.54897	1.12676	Gmppb
ILMN_1214419	3.43667	1.12508	Cxcl10
ILMN_2650502	1.27359	1.12506	Gdap10
ILMN_2968731	1.94475	1.12497	Nqo2
ILMN_2524667	1.57702	1.12457	4833427B12Rik
ILMN_2907878	0.967693	1.12457	H2afx
ILMN_1246024	1.44233	1.12097	Rnpep
ILMN_1247685	1.67835	1.11993	E030020A01Rik
ILMN_2854962	1.84055	1.11986	Sgol1
ILMN_2807284	1.70552	1.11865	Dgat1
ILMN_1256025	1.85458	1.11745	Pira4
ILMN_3154691	2.41358	1.11745	Sirpb1
ILMN_2799368	0.920579	1.11536	Gtpbp8
ILMN_3161168	0.979773	1.11436	Gm1964
ILMN_2920849	2.25831	1.10863	Pira4
ILMN_2685759	1.29989	1.10724	Mphosph1
ILMN_2669172	1.39718	1.10612	4930547N16Rik
ILMN_1232667	1.76138	1.10576	Ifitm2
ILMN_2726047	1.17837	1.10352	Rfc3
ILMN_2710205	0.714629	1.09985	Chst12
ILMN_2712151	1.58933	1.09699	1810033B17Rik
ILMN_2661635	2.5243	1.09641	Gyg1
ILMN_1220609	1.53784	1.09604	Ltb4r1
ILMN_2644068	0.453184	1.09507	2810032E02Rik
ILMN_2750356	1.7833	1.09487	Ripk3
ILMN_2768026	1.40642	1.0945	Gusb
ILMN_3163148	1.38278	1.09296	Ddhd1
ILMN_2646834	3.24733	1.09226	D11Lgp2e
ILMN_3130350	1.92292	1.09215	Glipr2
ILMN_1213378	0.279994	1.09197	A830039N02Rik
ILMN_2894678	1.23913	1.09034	H2-T10
ILMN_2924831	1.35551	1.08989	Gas7
ILMN_3136205	0.598831	1.08461	Acsl4
ILMN_2587721	1.77004	1.08064	Pira1
ILMN_1252689	1.55022	1.07664	2010106G01Rik
ILMN_1214150	1.56767	1.07606	Gng2
ILMN_2674884	2.24818	1.07389	Slc11a1
ILMN_2595408	0.53838	1.07214	Pld1
ILMN_1249586	0.934549	1.07161	Hspa8
ILMN_3053593	1.40085	1.07137	Glipr2
ILMN_1223699	1.46435	1.06908	LOC242703
ILMN_3103746	1.64064	1.06644	Tnfrsf9
ILMN_1238331	1.11726	1.06498	Rom1
ILMN_2669164	1.90324	1.06182	Arg2
ILMN_1256128	1.61242	1.06154	B630009B09Rik
ILMN_2776721	1.67784	1.06122	Gyk
ILMN_1247930	1.68546	1.0577	Nqo2
ILMN_2737090	1.53936	1.04991	1110033J19Rik
ILMN_1237804	1.33885	1.04582	E130207H16Rik
ILMN_2682271	1.30658	1.04455	1500002I11Rik
ILMN_3004949	1.39947	1.04391	D930028F11Rik
ILMN_2588216	2.57417	1.03687	Il8ra
ILMN_2708871	1.08606	1.03654	F7
ILMN_3022428	1.62849	1.03649	Tmpo
ILMN_2692703	2.00447	1.03545	Klrk1
ILMN_1238289	1.37846	1.03526	Prkx
ILMN_2702575	1.39933	1.03095	Obfc1
ILMN_2613118	1.17233	1.02875	Rfc4
ILMN_2471359	2.06411	1.02486	Tmpo
ILMN_2621012	1.43133	1.02444	Rbpms2
ILMN_2712635	1.51787	1.02229	Nab1
ILMN_2728697	0.643671	1.02115	Actr1a
ILMN_1229468	1.3758	1.02103	C79407
ILMN_1241696	1.39202	1.01646	Fbxw4
ILMN_2641360	1.33706	1.01119	Ak2
ILMN_1256614	1.41173	1.00936	Ms4a8a
ILMN_2619620	1.19256	1.00588	C1qb
ILMN_1241443	0.910862	1.00506	Ifi203
ILMN_1220034	0.684819	1.00296	Junb
ILMN_1250450	1.12095	0.999605	Ogfr
ILMN_2713714	1.99905	0.998547	Slc6a4
ILMN_1220051	1.89684	0.996992	scl0003903.1_2
ILMN_1229256	1.60209	0.996547	Bzrap1
ILMN_2624862	0.768602	0.996079	5830461H18Rik
ILMN_1246270	1.50047	0.995199	4833427B12Rik
ILMN_2752624	1.24982	0.99282	Ccrl2
ILMN_3152792	1.95192	0.991676	Pira11
ILMN_2711172	2.61327	0.990279	Irgm
ILMN_1234165	1.78068	0.990009	4930572L20Rik
ILMN_1216182	1.74237	0.988583	2810439F02Rik
ILMN_1219468	1.30934	0.988123	AI481105
ILMN_3071764	1.68812	0.987874	1200015F23Rik
ILMN_2469333	1.66409	0.987163	Tnfrsf1a
ILMN_2760415	0.886479	0.98675	Abcf1
ILMN_2678580	2.07585	0.986727	Lass6
ILMN_2949217	1.94283	0.9851	9030625A04Rik
ILMN_2651877	1.86467	0.983701	H2-Q7
ILMN_2727920	1.8439	0.98289	Tspo
ILMN_2621346	1.2251	0.981712	Keap1
ILMN_2666935	1.77466	0.980039	Slc28a2
ILMN_1257546	2.55615	0.976242	4930599N23Rik
ILMN_2666007	1.26531	0.970883	Ctsz
ILMN_3072427	1.56582	0.964999	Il1rn
ILMN_1244312	1.78459	0.964076	LOC212399
ILMN_1222860	2.11492	0.960941	LOC381484
ILMN_1221194	1.95024	0.959228	A330040H08Rik
ILMN_2524865	2.31964	0.957549	Chi3l4
ILMN_1227900	1.28697	0.95357	Il12rb1
ILMN_2437986	1.4056	0.952927	Trpm2
ILMN_1233733	1.44417	0.948877	Hspcb
ILMN_2699923	2.38101	0.9473	2300003P22Rik
ILMN_2531520	0.551051	0.947175	LOC381201
ILMN_2707865	1.37775	0.94612	2310046K10Rik
ILMN_1221846	1.29578	0.939778	Cxcr6
ILMN_2460653	1.63543	0.936889	Unc93b1
ILMN_2833243	1.2587	0.936251	C330023M02Rik
ILMN_3147259	3.10452	0.935837	Prok2
ILMN_2955020	1.08787	0.935246	Ticam2
ILMN_2614161	0.703199	0.934815	Lss
ILMN_2976601	0.86875	0.93452	Tfg
ILMN_1219200	1.15109	0.934061	P2ry14
ILMN_1218181	2.02599	0.932868	Ifitm6
ILMN_1237773	1.78918	0.931556	Rhou
ILMN_1235499	0.738393	0.929943	Pros1
ILMN_1252719	1.11632	0.926679	Wbscr22
ILMN_2746681	1.77699	0.924527	BC013712
ILMN_1259100	1.72761	0.920617	Pilrb
ILMN_2420939	1.57621	0.915677	scl0002624.1_576
ILMN_1236465	1.69235	0.915256	F2rl2
ILMN_1225361	1.31265	0.912947	Snrpd1
ILMN_2743503	1.29505	0.910612	E2f3
ILMN_2773909	1.45124	0.907557	1600014C10Rik
ILMN_2615709	1.72806	0.906715	Spc24
ILMN_1216386	1.74537	0.902567	Cd86
ILMN_1222246	1.6917	0.901827	Adfp
ILMN_2627920	2.30789	0.901248	Aytl1
ILMN_2959253	1.17674	0.898995	6030429G01Rik
ILMN_3074985	1.37469	0.898159	H2afz
ILMN_1213725	1.07636	0.897952	Nudt5
ILMN_1215733	1.24666	0.897004	Cndp2
ILMN_3071525	1.49687	0.896653	Cd226
ILMN_1226819	1.82497	0.896481	Tapbp
ILMN_2755534	1.77657	0.896099	Sepx1
ILMN_2675223	1.96693	0.893981	Cd33
ILMN_2455699	1.38091	0.893189	Tyk2
ILMN_2438678	1.35882	0.892034	Treml4
ILMN_2683811	1.23407	0.891639	Gale
ILMN_1227282	1.9244	0.88833	Soat2
ILMN_1250576	1.61584	0.887814	2810439F02Rik
ILMN_1259641	1.16224	0.886885	LOC277193
ILMN_2526382	1.83586	0.87617	LOC381285
ILMN_2632567	1.26658	0.875269	C4
ILMN_2880529	0.815396	0.871762	Uck2
ILMN_1252136	0.848172	0.871476	Hist1h2af
ILMN_2626939	1.23809	0.870509	Daxx
ILMN_3161543	1.20778	0.869634	Ikbke
ILMN_2677772	1.40486	0.869324	Npn3
ILMN_1232783	2.50728	0.868678	Mmp25
ILMN_2668510	2.19727	0.861894	Hp
ILMN_2771237	1.01352	0.861774	Lbp
ILMN_3093622	1.12991	0.861116	Adar
ILMN_3006790	1.68986	0.856414	Hpse
ILMN_2764541	1.77759	0.856345	Pde5a
ILMN_2688888	1.21055	0.854798	Gca
ILMN_1241924	1.4014	0.853365	Arl6ip5
ILMN_2764819	1.20335	0.853253	Rab1
ILMN_1215209	2.40587	0.85304	Clecsf9
ILMN_2668509	2.19219	0.85256	Hp
ILMN_1216394	1.0495	0.852224	Pdcd6ip
ILMN_2620030	1.56315	0.851028	Capn2
ILMN_2767635	1.5135	0.845559	Tmem49
ILMN_3121765	2.01369	0.842831	Treml4
ILMN_3138732	2.09955	0.837409	Nrap
ILMN_2727921	1.77624	0.835761	Tspo
ILMN_3058391	1.22759	0.833397	Rap2c
ILMN_2742937	0.396458	0.829346	Slc4a8
ILMN_2620106	0.942084	0.827909	Dhcr24
ILMN_2719139	1.4754	0.825669	AB124611
ILMN_2620767	1.76221	0.821183	Abhd2
ILMN_2469329	1.82892	0.820652	Tnfrsf1a
ILMN_2936476	1.43801	0.818504	Pycard
ILMN_3065816	1.21693	0.818139	Eif4e2
ILMN_2945694	1.05879	0.816579	Hist1h3a
ILMN_1248235	0.982098	0.812647	2810021O14Rik
ILMN_2914938	1.60114	0.811371	F13a1
ILMN_2610105	1.16315	0.809668	Snrpd1
ILMN_1254561	0.889533	0.806692	Csf1
ILMN_2640560	1.86352	0.805773	Gp6
ILMN_2665307	1.7782	0.805436	Pilra
ILMN_3006123	1.01985	0.804216	Asns
ILMN_1258197	1.24408	0.801457	D230004N01Rik
ILMN_2709279	1.04671	0.799023	4930538D17Rik
ILMN_2730003	1.75264	0.797582	D19Ertd678e
ILMN_1234774	2.24684	0.796762	2010005H15Rik
ILMN_1229173	2.30403	0.794778	H2-T24
ILMN_1247173	1.02552	0.794453	Tyms
ILMN_2822842	1.55216	0.792841	1600014C10Rik
ILMN_1255648	1.3117	0.790881	Csf3r
ILMN_2996904	2.07147	0.790171	Obfc2a
ILMN_2897891	1.35776	0.789924	Rgs1
ILMN_1228404	0.954074	0.785961	Sh2d2a
ILMN_3153285	1.59235	0.784428	Evi2a
ILMN_2683586	1.77333	0.783642	Capn2
ILMN_1217786	0.739705	0.78244	2310046K10Rik
ILMN_2660182	1.88281	0.780252	Acot7
ILMN_2932453	1.3229	0.777878	P2rx1
ILMN_2982969	1.43665	0.776672	Prim2
ILMN_2743642	1.54329	0.776158	Tgm1
ILMN_1219583	1.72922	0.775517	Capn2
ILMN_2871945	1.36254	0.774715	Trem1
ILMN_2642985	0.960932	0.774665	Dhrs8
ILMN_1221646	1.273	0.772421	A530030G15Rik
ILMN_2692110	1.22063	0.772046	Tfdp1
ILMN_3073899	2.56694	0.765091	Pira11
ILMN_2673233	2.32508	0.764233	Pfkp
ILMN_2702233	1.21037	0.761102	Ccng1
ILMN_2651743	1.66534	0.760512	1100001G20Rik
ILMN_2623776	1.39085	0.757507	Eps8
ILMN_1238357	1.31351	0.754957	LOC381287
ILMN_2717678	1.27816	0.754001	Ly64
ILMN_2944824	1.60372	0.752363	Hp
ILMN_2986605	1.48451	0.749455	Pdss1
ILMN_2523281	1.74769	0.74712	scl0003781.1_22
ILMN_2495068	1.99352	0.74464	scl000868.1_2
ILMN_2734212	1.1226	0.743311	Cd1d1
ILMN_2680076	2.74485	0.74184	Ifi205
ILMN_2437513	1.35592	0.741806	Tor3a
ILMN_1253509	1.28116	0.738134	5830411E10Rik
ILMN_1245598	1.52627	0.737614	LOC381490
ILMN_2483771	1.24852	0.728955	C920027I18Rik
ILMN_2777498	1.4907	0.728487	Il1b
ILMN_2733567	1.95382	0.725668	B430306N03Rik
ILMN_1245354	1.17817	0.724523	Tlr7
ILMN_1218123	0.958486	0.724088	Aif1
ILMN_1229994	1.7095	0.719279	Npn3
ILMN_1231814	1.0838	0.717579	Ccl5
ILMN_1247242	1.22479	0.714933	Sdccag1
ILMN_1228561	1.63742	0.713784	Apaf1
ILMN_2806180	1.47573	0.709575	Csf3r
ILMN_1252830	1.21632	0.708988	Mras
ILMN_1228572	1.57503	0.707258	Gpr108
ILMN_1233931	1.41583	0.703228	Dnajc2
ILMN_2472110	1.61391	0.699799	Tmem14c
ILMN_1240318	1.57388	0.697139	Slc7a7
ILMN_2667346	1.61586	0.695362	Npn3
ILMN_1245984	1.16915	0.69139	Prrg2
ILMN_2655112	1.13928	0.690902	Pik3cd
ILMN_1228657	1.4519	0.689171	Fcgr2b
ILMN_2611755	1.52747	0.686863	Serpinb6b
ILMN_1235735	1.10252	0.685534	Slco3a1
ILMN_2656504	1.57413	0.685501	Retnlg
ILMN_3163347	1.77206	0.680577	Mtus1
ILMN_1217545	3.021	0.680443	4933439K08Rik
ILMN_2669627	2.16228	0.673379	Cspg2
ILMN_1259461	0.910343	0.669466	Lcp2
ILMN_1247626	1.31349	0.669203	As3mt
ILMN_2546272	1.67949	0.66579	Gng12
ILMN_2710905	1.06643	0.660959	S100a8
ILMN_2694917	1.30027	0.658303	Sap30
ILMN_2702600	2.69654	0.655858	Ifi205
ILMN_1243113	1.91513	0.653958	LOC329573
ILMN_2930203	1.84802	0.652905	Ugt1a10
ILMN_2473066	1.35935	0.64895	Maf
ILMN_2632563	1.40241	0.646134	C4
ILMN_1232960	1.16856	0.643938	LOC269515
ILMN_1225535	1.18942	0.643929	Ganab
ILMN_2731206	0.988696	0.64388	Ppih
ILMN_1236317	1.9778	0.640819	Klrk1
ILMN_2712986	1.76887	0.63448	Chi3l3
ILMN_2701271	1.63873	0.633455	Plscr1
ILMN_1252032	1.38593	0.629983	Ankrd22
ILMN_2818678	1.09278	0.626125	Tdrd7
ILMN_1225233	1.71694	0.619314	Cd177
ILMN_2918479	1.84859	0.61891	Hspa8
ILMN_1246004	0.972575	0.616175	2810458H16Rik
ILMN_1224589	1.0394	0.612717	2610318G18Rik
ILMN_2843286	2.35364	0.607838	Slc28a2
ILMN_1258612	1.85996	0.601567	4930599N23Rik
ILMN_1238661	0.843583	0.598705	Trappc3
ILMN_2770723	1.4103	0.597066	5830426I05Rik
ILMN_1246650	1.74896	0.59176	Hspcb
ILMN_2707198	1.52812	0.590768	As3mt
ILMN_3043036	3.63726	0.588916	Chi3l3
ILMN_2716527	1.84684	0.58881	Mapk9
ILMN_3140071	1.22759	0.585018	Rtn4
ILMN_2651781	1.12746	0.578746	Apg3l
ILMN_2672035	1.11347	0.576506	2310061I09Rik
ILMN_2533263	1.41876	0.573213	LOC234486
ILMN_2661567	1.90048	0.569395	4632424B03Rik
ILMN_2632073	1.67955	0.568831	Sfxn5
ILMN_1244211	1.37902	0.55964	LOC238943
ILMN_2865882	1.65795	0.557161	3830402I07Rik
ILMN_2717127	1.78121	0.556651	Ddx58
ILMN_2761994	2.61569	0.551876	A530023O14Rik
ILMN_1232875	1.23376	0.542966	Sgk3
ILMN_2752873	1.72222	0.542881	Lgals9
ILMN_1218150	1.25312	0.541825	Gbp5
ILMN_2636116	1.16568	0.53779	Pdcd5
ILMN_2531881	1.71241	0.532304	LOC381244
ILMN_1230443	1.3349	0.530776	scl0003547.1_6
ILMN_2910768	2.05915	0.529	Pilra
ILMN_2652458	1.07067	0.527079	Myl9
ILMN_2674763	1.25308	0.526925	Actg1
ILMN_2731901	1.26447	0.516814	S100a4
ILMN_1236628	1.41844	0.513376	9130604K18Rik
ILMN_2846812	1.04769	0.497742	Sp100
ILMN_2699700	1.53472	0.496721	Arpc1a
ILMN_2657376	1.27541	0.495139	Nipsnap3b
ILMN_2421925	0.34104	0.486419	Wdfy1
ILMN_1229500	1.58206	0.483914	Gzmm
ILMN_1241302	1.51408	0.480571	Csf3r
ILMN_2605556	1.05214	0.479692	Amdhd2
ILMN_1230786	1.43965	0.474789	5730588I11Rik
ILMN_1242647	2.29439	0.473539	LOC268885
ILMN_2753515	1.06699	0.466079	1200015F23Rik
ILMN_2991255	2.08853	0.462048	Gpr84
ILMN_2716602	2.02085	0.461842	Lgals9
ILMN_2745259	1.25168	0.456394	Emd
ILMN_2761852	0.895387	0.451906	D2Ertd750e
ILMN_1221102	1.24654	0.441946	2810410P22Rik
ILMN_2635491	1.51957	0.440437	Papd4
ILMN_1223571	1.03056	0.436411	Ptger2
ILMN_3054914	3.78413	0.432431	Usp18
ILMN_3051608	1.55545	0.431445	Tmem77
ILMN_1259252	1.0753	0.423052	Anxa1
ILMN_2451022	1.4808	0.420709	Vim
ILMN_1217646	1.45077	0.417978	1500032H18Rik
ILMN_2707409	1.54041	0.417742	Csf3r
ILMN_2681805	1.5103	0.417716	Ly64
ILMN_2702464	1.46525	0.411641	Flot1
ILMN_2655694	0.99214	0.399953	BC019367
ILMN_2762966	2.83814	0.397971	Sn
ILMN_1217929	1.3889	0.39557	LOC328752
ILMN_2717569	1.75513	0.392641	1810047C23Rik
ILMN_2454692	1.05159	0.383536	Ubtd1
ILMN_1254692	1.84492	0.37964	Ms4a6b
ILMN_2706231	1.46788	0.379524	Syngr2
ILMN_2610706	1.50086	0.378088	Hrsp12
ILMN_1218833	1.54931	0.374266	Pira3
ILMN_2630593	1.37957	0.373134	Emd
ILMN_2602983	1.59417	0.361013	Klrb1a
ILMN_2418116	0.965888	0.358397	scl0002018.1_19
ILMN_2666491	1.14348	0.355526	Gpr97
ILMN_1227839	-1.69797	0.354532	Wdr9
ILMN_1219896	1.18561	0.351585	9830148G24Rik
ILMN_1253243	1.71656	0.350432	5133400O11Rik
ILMN_2483422	1.34633	0.350369	scl000868.1_2
ILMN_2670625	1.32007	0.34563	Pmaip1
ILMN_1216275	1.69736	0.343875	A430038C16Rik
ILMN_2605566	1.30339	0.3401	C330016H24Rik
ILMN_1256356	0.953774	0.334363	Pml
ILMN_2525051	2.31696	0.331734	Atp6a1
ILMN_3151243	1.55968	0.331338	BC094916
ILMN_1242142	1.4204	0.325183	LOC209372
ILMN_3045984	2.42588	0.324189	Clec5a
ILMN_3094743	1.85382	0.323345	Tmpo
ILMN_2706232	1.50147	0.322994	Syngr2
ILMN_1246473	1.93941	0.319544	Ccnd3
ILMN_2940487	1.45077	0.313009	Gpr35
ILMN_2775157	2.93376	0.311979	Arg1
ILMN_2680770	1.69844	0.310578	Cysltr1
ILMN_2610703	1.42855	0.307639	Hrsp12
ILMN_2734882	1.25583	0.306082	2610019I03Rik
ILMN_2689651	1.57706	0.305125	A530023O14Rik
ILMN_1234137	2.61535	0.297186	A530023O14Rik
ILMN_2730701	1.83224	0.296905	Pqlc3
ILMN_2637538	1.59326	0.289752	Dusp3
ILMN_1238612	1.93411	0.280226	Zfp313
ILMN_2722513	1.79873	0.276451	Pstpip2
ILMN_2947369	1.73468	0.275477	Ppp2r3c
ILMN_3010089	2.67556	0.273023	Ifi204
ILMN_2854054	1.54396	0.272558	Atp8b4
ILMN_1228653	2.48526	0.263878	Zbp1
ILMN_2915279	1.4863	0.259048	Mov10
ILMN_2682566	2.24883	0.258239	IL1RA
ILMN_3161500	1.92096	0.252021	I830077J02Rik
ILMN_2592629	1.80468	0.249037	Nipsnap3b
ILMN_2610944	2.34313	0.244592	Fpr1
ILMN_2710286	1.55724	0.24393	C030025P15Rik
ILMN_2728516	1.39932	0.242924	Psmc4
ILMN_2669280	2.01017	0.234873	9530090G24Rik
ILMN_2746811	1.57979	0.22786	Gpr108
ILMN_1233829	1.30791	0.218829	LOC385982
ILMN_2762944	1.52585	0.215522	2310061N23Rik
ILMN_1254837	1.03767	0.211846	Rab7
ILMN_2719687	1.58702	0.200145	Cyp4f16
ILMN_1234558	1.13345	0.195019	1600019D15Rik
ILMN_3049896	2.33147	0.190808	Evi2b
ILMN_2771766	2.87461	0.190547	Ccl12
ILMN_3107690	1.27384	0.189289	1700047I17Rik
ILMN_1220586	1.72721	0.182086	Papd4
ILMN_2435505	1.34359	0.181722	Usf1
ILMN_2873988	2.26209	0.178789	Rtp4
ILMN_2429754	1.76443	0.17542	Zfp313
ILMN_3155626	1.41014	0.170663	LOC245297
ILMN_2671435	1.6491	0.167059	LOC223672
ILMN_2629591	1.64002	0.160237	Asah1
ILMN_1223539	1.63659	0.136001	Tpm4
ILMN_1248788	-3.51961	0.135483	0610005K03Rik
ILMN_1249305	1.5989	0.118881	LOC209281
ILMN_1236517	1.92231	0.109801	Il18
ILMN_1254924	1.24912	0.0925376	Gipc1
ILMN_2596369	1.69614	0.076364	Cnn2
ILMN_2774486	1.2925	0.074556	Bcdo2
ILMN_2632976	1.39382	0.0675427	Faim
ILMN_2911776	1.98766	0.0635185	Klra12
ILMN_2674475	1.50697	0.0537761	9930022N03Rik
ILMN_2549473	1.23997	0.0377954	Pnp
ILMN_1225332	1.55151	0.0377488	Tmsb10
ILMN_2921185	2.00922	0.0298996	Gzmk
ILMN_1260152	-1.04927	0.0297662	9430046I01Rik
ILMN_1219869	1.31196	0.027508	Il15
ILMN_2689784	-1.25882	0.0273647	Mcf2l
ILMN_2852034	1.29603	0.026885	Hif1a
ILMN_2719507	1.62225	0.0238932	Rab6
ILMN_2640239	1.49993	0.00595013	Pqlc3
ILMN_2628822	4.14978	-0.00783241	Oas1g
ILMN_1220235	1.55167	-0.0135526	B4galt5
ILMN_1258638	1.47198	-0.0243118	2010106G01Rik
ILMN_2793464	3.16396	-0.0347521	Oasl1
ILMN_1239219	2.30054	-0.0469829	Mx2
ILMN_2987747	2.48653	-0.0535936	Tubb1
ILMN_2597778	-1.45656	-0.0572927	Gna14
ILMN_1244297	1.45648	-0.0663034	Edem1
ILMN_2659340	-2.1209	-0.115928	Chad
ILMN_1240661	1.74127	-0.120275	Il18
ILMN_1216020	1.42438	-0.13215	Oas3
ILMN_2649199	-1.13842	-0.132828	Hpgd
ILMN_2661279	1.98607	-0.134679	Stx11
ILMN_1238984	-1.02402	-0.140393	4432416O06Rik
ILMN_1245129	1.67103	-0.146135	Ifitm1
ILMN_2868013	-1.26814	-0.148404	Pank1
ILMN_2422743	2.31934	-0.167666	Tor3a
ILMN_2529896	1.61385	-0.187651	LOC328660
ILMN_2670527	-1.14971	-0.19556	Rbm9
ILMN_2744683	1.79199	-0.196365	Ptpns1
ILMN_2688415	-1.20947	-0.213349	1300010F03Rik
ILMN_1217969	-1.52171	-0.222635	Gpihbp1
ILMN_1226157	-1.41659	-0.235454	Pik3r3
ILMN_2720663	-1.40577	-0.242876	BC026645
ILMN_2936419	-1.25029	-0.248391	BC051142
ILMN_2564090	-1.39022	-0.251606	Man1a
ILMN_2526935	1.82108	-0.259415	LOC240921
ILMN_1235953	-1.48535	-0.26531	D230047F17Rik
ILMN_2793522	-1.56965	-0.274852	Tnfrsf19
ILMN_2759088	-1.77369	-0.280841	2010001J22Rik
ILMN_1228163	-1.4174	-0.296376	Lrpb7
ILMN_2728796	1.47787	-0.2994	C1rl
ILMN_2623591	-1.73024	-0.303813	Apbb1
ILMN_2802311	-1.49173	-0.310333	Gm1673
ILMN_1229957	-1.09622	-0.315794	Il11ra1
ILMN_2845839	-1.44238	-0.316042	1700065O13Rik
ILMN_1259949	-1.20545	-0.343546	D10Ertd610e
ILMN_1225037	-1.65743	-0.344851	Grit
ILMN_2470360	-0.848989	-0.35415	BC037704
ILMN_1218457	-1.05676	-0.356609	Abcb10
ILMN_2717366	3.37594	-0.358174	Oasl1
ILMN_1223311	2.62137	-0.358174	D630022O22Rik
ILMN_2537964	1.70792	-0.358174	LOC385953
ILMN_2636360	1.50809	-0.358174	Scotin
ILMN_2658908	-1.62505	-0.368628	Cxcl12
ILMN_2576568	-1.6619	-0.370655	D130062J21Rik
ILMN_1232525	-1.12478	-0.381637	Mrg1
ILMN_2626442	-1.24683	-0.381891	Myom1
ILMN_1224637	-1.15498	-0.397875	Foxq1
ILMN_2669714	-1.26753	-0.402084	Pltp
ILMN_1237572	-1.66745	-0.410042	Aard
ILMN_1259022	-1.36622	-0.420667	BC026657
ILMN_1224155	-1.59574	-0.423645	Kmo
ILMN_2680574	-1.38476	-0.424219	Cdyl
ILMN_1227128	-1.42277	-0.433082	Sox12
ILMN_2752030	-1.86871	-0.441379	Cacna2d1
ILMN_2420332	-1.64274	-0.445735	Tes3-ps
ILMN_2967622	-1.24583	-0.446347	Gpsm1
ILMN_1241963	-1.02967	-0.447332	9930116O05Rik
ILMN_1220397	-1.13461	-0.449177	AI428795
ILMN_1228288	-1.27856	-0.45016	A230057M07Rik
ILMN_1252611	-0.94494	-0.453707	G630019A19Rik
ILMN_2440486	-1.98199	-0.454324	3300002A11Rik
ILMN_1247102	-1.42601	-0.461558	E530018O14Rik
ILMN_2497657	-1.55096	-0.461791	2310003D02Rik
ILMN_2710139	-1.58565	-0.464763	Ppargc1a
ILMN_1245417	-0.824176	-0.466986	B130017I01Rik
ILMN_2752994	-1.49292	-0.479885	Fbxo32
ILMN_2574865	-1.43846	-0.483449	A330089M16Rik
ILMN_2591158	-1.21763	-0.498559	1200015N20Rik
ILMN_2572467	-1.06433	-0.499391	E330019D12Rik
ILMN_1228479	-1.67045	-0.500958	Kremen
ILMN_2706640	-1.50381	-0.508882	Cmya5
ILMN_2838308	-1.72882	-0.512317	Fmo1
ILMN_2943722	-1.01376	-0.514798	Ociad2
ILMN_2680054	-1.63375	-0.518986	D0H4S114
ILMN_3112219	-1.605	-0.519023	Mlf1
ILMN_2789239	-1.29886	-0.530097	Tgfbr3
ILMN_1256867	-0.752771	-0.538842	Slc25a26
ILMN_1225372	-1.03284	-0.538846	Tsc1
ILMN_1231168	-1.30333	-0.539579	9430068D06Rik
ILMN_1230140	-0.935804	-0.540484	LOC385923
ILMN_2550376	-0.947569	-0.552018	2410142K10Rik
ILMN_1220270	-1.8082	-0.553187	Mef2c
ILMN_2760963	-1.32955	-0.556211	4931431C02Rik
ILMN_1214880	-1.60818	-0.556823	Dmn
ILMN_2654997	-1.80201	-0.559117	5730453H04Rik
ILMN_2432200	-1.1087	-0.559545	Epb4.1
ILMN_2691567	-0.935013	-0.562709	6430559E15Rik
ILMN_2631953	-1.26019	-0.563901	Etv1
ILMN_3129464	-1.12481	-0.569767	Clm3
ILMN_2608804	-1.60856	-0.572311	Ckm
ILMN_2847276	-1.33921	-0.580876	Mcf2l
ILMN_3158565	-2.02174	-0.585222	2310076L09Rik
ILMN_2668124	-1.35126	-0.587601	Amy2
ILMN_1214950	-1.69593	-0.589979	Mef2c
ILMN_1218264	-1.6139	-0.592582	Vldlr
ILMN_2676052	-1.62333	-0.59438	Tef
ILMN_2699898	-1.86198	-0.598856	Itgae
ILMN_2859917	-1.29694	-0.600569	Tmem53
ILMN_2964728	-0.968495	-0.602383	2810410C14Rik
ILMN_2989955	-1.12853	-0.602823	Bmp1
ILMN_2796472	-1.64913	-0.606005	Vldlr
ILMN_1235647	-1.27277	-0.606493	2700031B12Rik
ILMN_1258238	-1.42874	-0.608569	Zfp288
ILMN_1214500	-1.45967	-0.612852	Rgma
ILMN_2669841	-1.6781	-0.614693	6330581N18Rik
ILMN_2453086	-1.46488	-0.614782	Txnrd3
ILMN_2515601	-1.46349	-0.61656	Vldlr
ILMN_2872698	-0.83972	-0.617006	Trak2
ILMN_2896314	-1.38163	-0.617099	Axin2
ILMN_1231542	-0.693398	-0.617885	C130085K02Rik
ILMN_2683986	-1.6746	-0.619543	D930010J01Rik
ILMN_2848828	-0.979911	-0.623131	Lrriq2
ILMN_1249480	-1.21298	-0.624597	1300010F03Rik
ILMN_1239411	-1.96436	-0.628262	6430510M02Rik
ILMN_1214255	-1.66362	-0.632353	2300009N04Rik
ILMN_2774690	-1.43113	-0.635339	Mod1
ILMN_3162820	-1.57366	-0.636169	Odz4
ILMN_2624854	-1.08782	-0.640798	Gstm2
ILMN_2615035	-0.818189	-0.640962	Mgst3
ILMN_1238310	-1.03635	-0.642109	LOC381633
ILMN_2889482	-1.76444	-0.643194	Sox7
ILMN_2694955	-1.62061	-0.643545	Igfbp4
ILMN_2624713	-1.3715	-0.644623	4930420O11Rik
ILMN_2975900	-0.9374	-0.652448	Rnf123
ILMN_2836137	-0.790756	-0.656762	E2f2
ILMN_1259783	-0.908262	-0.662358	Mta3
ILMN_2672221	-0.802328	-0.668483	FHOS2
ILMN_1236937	-1.09153	-0.670377	AJ237586
ILMN_2589318	-1.81536	-0.670649	Pou6f1
ILMN_1256775	-1.99489	-0.672297	Thrsp
ILMN_3106592	-1.73461	-0.674067	Dscr1l1
ILMN_1219174	-1.17691	-0.680081	Ear3
ILMN_2666690	-1.26828	-0.682061	Cul7
ILMN_2724545	-1.29881	-0.683294	Sbk
ILMN_2667091	-1.40607	-0.684417	Ppp1r3c
ILMN_2974041	-1.02628	-0.690924	Pmm1
ILMN_1237964	-1.08485	-0.694244	Sh3yl1
ILMN_2727116	-1.89333	-0.70304	Sox4
ILMN_1216085	-1.62993	-0.70451	B230387C07Rik
ILMN_1256229	-1.74435	-0.70986	B130044D17Rik
ILMN_1219423	-1.41825	-0.710967	Myh2
ILMN_3004553	-1.69899	-0.713322	Pfkm
ILMN_1254031	-1.02096	-0.713369	Bteb1
ILMN_1250956	-1.17862	-0.714346	6330414G02Rik
ILMN_1243483	-1.05862	-0.715174	C730010J01Rik
ILMN_2632028	-0.791769	-0.71613	Asb11
ILMN_2588474	-0.90376	-0.718241	Homer2
ILMN_2609984	-0.694133	-0.718713	Becn1
ILMN_2592321	-2.32059	-0.719439	Cdh13
ILMN_2861123	-0.841244	-0.725274	Tmem150
ILMN_2722346	-0.935886	-0.727116	Imap38
ILMN_2509340	-1.58775	-0.73051	Foxo1
ILMN_2528440	-1.32362	-0.734224	LOC380927
ILMN_1221153	-1.46329	-0.73889	Dsg2
ILMN_2787844	-0.658839	-0.745111	Serinc3
ILMN_2480814	-0.873438	-0.746125	Tnfrsf13b
ILMN_2737758	-1.15704	-0.74632	Ptprs
ILMN_2470039	-1.17828	-0.74794	D930001I22Rik
ILMN_2437574	-1.07709	-0.750058	scl000548.1_6
ILMN_2661650	-0.979971	-0.752019	Dp1l1
ILMN_3001650	-1.55407	-0.76444	Ndrg2
ILMN_3153225	-1.03355	-0.764788	C85492
ILMN_2702016	-1.58161	-0.765728	2010011I20Rik
ILMN_2729342	-0.0337094	-0.765875	Fxyd1
ILMN_3149776	-1.05748	-0.767092	B3gnt8
ILMN_1235070	-1.97199	-0.769332	Nrap
ILMN_2993804	-1.34519	-0.772027	Ift81
ILMN_2678218	-1.81816	-0.772271	Mmp2
ILMN_3158250	-1.21017	-0.77869	Cxcl12
ILMN_1213149	-1.00781	-0.778997	1110029L17Rik
ILMN_2487065	-0.665701	-0.781484	IGKV1-99_AJ231207_Ig_kappa_variable_1-99_1
ILMN_2677921	-1.35789	-0.783826	Slitl2
ILMN_2608666	-1.1368	-0.785193	Iqwd1
ILMN_2673776	-0.808585	-0.788648	E2f2
ILMN_1213531	-0.742905	-0.790773	Adipor1
ILMN_1253504	-1.21143	-0.794718	Ghr
ILMN_2601884	-0.760674	-0.795233	2310032D16Rik
ILMN_1249991	-0.776157	-0.799791	Cd96
ILMN_2745370	-1.00748	-0.799964	Sult1a1
ILMN_2450019	-0.918013	-0.801878	IGKV3-1_X16955_Ig_kappa_variable_3-1_109
ILMN_1219898	-1.39386	-0.802489	ORF28
ILMN_2717621	-0.863815	-0.807398	Rps15a
ILMN_2519313	-1.0396	-0.810464	Tmod4
ILMN_2585393	-1.46003	-0.811009	F730023C13Rik
ILMN_1257574	-2.50185	-0.811943	Esm1
ILMN_2884869	-1.59884	-0.811991	Ralgps2
ILMN_2753589	-0.509329	-0.814585	3632451O06Rik
ILMN_2684205	-1.14102	-0.818105	4930431B09Rik
ILMN_2619983	-1.14631	-0.818371	Sdc2
ILMN_2571211	-1.05899	-0.820308	E330013M12Rik
ILMN_2476452	-1.2156	-0.820568	1110060I01Rik
ILMN_2701543	-1.23496	-0.821842	AW456874
ILMN_2658425	-1.15397	-0.823509	Mlf1
ILMN_1232073	-1.20831	-0.825922	Znrf1
ILMN_1213708	-1.76317	-0.825923	4732462B05Rik
ILMN_2887992	-1.38849	-0.828058	Mef2c
ILMN_2452484	-1.57631	-0.82942	scl0003151.1_1374
ILMN_2907540	-1.2465	-0.830526	Lmcd1
ILMN_1240979	-0.994777	-0.830598	Rbm38
ILMN_2610156	-1.06512	-0.832313	Neo1
ILMN_2761205	-1.28943	-0.832675	Hspb8
ILMN_2626294	-0.960643	-0.83309	Pam
ILMN_2631143	-0.987613	-0.833146	Sox5
ILMN_2729718	-1.36315	-0.833214	Psme3
ILMN_2691014	-1.43253	-0.834516	6330403N15Rik
ILMN_2690122	-1.23395	-0.838195	Slc27a1
ILMN_2443759	-1.29316	-0.840137	1700020I22Rik
ILMN_2582062	-0.590634	-0.841529	A630008E13Rik
ILMN_2621038	-1.11669	-0.843213	Hoxa7
ILMN_1217629	-1.51527	-0.844737	Itgae
ILMN_2462202	-0.684217	-0.846487	Ube2m
ILMN_1248367	-1.52674	-0.848365	Abat
ILMN_2565436	-1.8382	-0.84889	Cacnb2
ILMN_1248759	-1.30299	-0.84913	Slc25a4
ILMN_1260325	-1.33063	-0.850637	Pabpc4
ILMN_2453695	-0.756049	-0.851199	Urod
ILMN_2736682	-0.595909	-0.853012	Sh3kbp1
ILMN_1258515	-0.47473	-0.85461	Paip2
ILMN_2775202	-1.54756	-0.855344	Rragd
ILMN_2611767	-1.04177	-0.857263	Gprc5b
ILMN_2430906	-1.04285	-0.858469	2310051E17Rik
ILMN_1259322	-1.18423	-0.861009	Pdk4
ILMN_2736521	-1.33149	-0.86369	1700027A23Rik
ILMN_2503768	-1.0671	-0.868956	Wbscr27
ILMN_1257525	-1.11484	-0.869058	Cpeb3
ILMN_2913563	-0.180762	-0.870072	Crym
ILMN_2789888	-0.921898	-0.878537	Rnf10
ILMN_2956448	-0.889982	-0.878946	Creb3l2
ILMN_2937261	-1.39937	-0.882789	Mod1
ILMN_1241523	-1.3632	-0.885397	Ptprs
ILMN_2626919	-1.06246	-0.887188	Aebp2
ILMN_2622671	-1.45041	-0.8878	Acsl1
ILMN_1242617	-1.38364	-0.888112	Gpr23
ILMN_2749037	-1.29137	-0.891069	Ndg2
ILMN_2808191	-0.863052	-0.892469	Ddo
ILMN_1219503	-0.930022	-0.893683	LOC381941
ILMN_1225406	-1.10675	-0.899363	Ccl24
ILMN_1253752	-1.36281	-0.900601	Bbs2
ILMN_2501191	-0.913832	-0.901071	Sulf1
ILMN_1237871	-1.95523	-0.901074	LOC229665
ILMN_1219431	-1.6355	-0.90142	Gabarapl2
ILMN_2744752	-0.882557	-0.902117	Riok3
ILMN_3095279	-0.73745	-0.902481	Kctd14
ILMN_1227020	-1.51926	-0.902661	Cnp1
ILMN_2669486	-0.64261	-0.902964	Oxt
ILMN_2611022	-1.2228	-0.903277	Bcl11b
ILMN_2662450	-1.04416	-0.91095	Cbfa2t1h
ILMN_2846194	-0.99891	-0.911942	Echdc2
ILMN_1259388	-0.956225	-0.916217	Col6a1
ILMN_2488846	-1.076	-0.920668	Tmod4
ILMN_1250904	-1.52046	-0.920907	Rtn2
ILMN_2944366	-1.12714	-0.923518	Hspb8
ILMN_2591342	-0.979152	-0.924204	BC021614
ILMN_2604224	-1.31581	-0.92591	Sema5a
ILMN_2828768	-1.32706	-0.92643	Usp28
ILMN_1231340	-0.475666	-0.926767	1110012N22Rik
ILMN_2838629	-0.754759	-0.930677	Rccd1
ILMN_2784580	-0.798919	-0.93202	Cd3e
ILMN_1238862	-1.87104	-0.932051	A930023F05Rik
ILMN_3159131	-3.80907	-0.933081	Cyp2a5
ILMN_3082031	-1.23739	-0.935235	Whrn
ILMN_3128792	-2.05666	-0.935696	Ttn
ILMN_3079804	-0.968533	-0.940135	Cyp2a5
ILMN_1227035	-0.984091	-0.941059	B230322F03Rik
ILMN_2890301	-0.742076	-0.941964	Art5
ILMN_1255556	-1.00326	-0.942135	Pink1
ILMN_1251846	-1.13622	-0.943561	Arhgap8
ILMN_1230926	-1.19982	-0.944912	Odz4
ILMN_2789294	-1.06122	-0.94508	Tmem25
ILMN_1226017	-1.28673	-0.94732	2610035D17Rik
ILMN_2690214	-0.683335	-0.949286	5830405N20Rik
ILMN_1238847	-0.752282	-0.949553	Cd3e
ILMN_1256740	-1.11783	-0.950361	Epm2aip1
ILMN_2887630	-2.14322	-0.951882	Fabp3
ILMN_2666990	-1.96417	-0.952667	Eef1a2
ILMN_1219316	-0.720835	-0.952822	Blr1
ILMN_1216792	-1.0427	-0.952834	6820427D17Rik
ILMN_3024416	-1.09261	-0.954056	4930431B11Rik
ILMN_2416670	-2.25426	-0.954746	Ttn
ILMN_2640862	-1.64688	-0.955527	Lrig1
ILMN_2769930	-0.728555	-0.959084	Gm1631
ILMN_2676606	-1.01042	-0.959133	Optn
ILMN_1254671	-1.15926	-0.959247	BC034090
ILMN_1253925	-1.33566	-0.963321	4632401N01Rik
ILMN_2566718	-0.571096	-0.964251	9430043O10Rik
ILMN_2735429	-0.851835	-0.965654	AW146242
ILMN_1214634	-0.879124	-0.965866	Aqp9
ILMN_1217606	-0.857326	-0.966142	1500005K14Rik
ILMN_2677339	-1.87223	-0.966728	Cmya5
ILMN_3008068	-0.969957	-0.969405	Scara5
ILMN_2609998	-1.32536	-0.969731	Fxyd6
ILMN_1237280	-0.776158	-0.970386	Sgsh
ILMN_2598232	-1.47275	-0.970574	Cxxc6
ILMN_3160574	-0.928019	-0.972437	4833442J19Rik
ILMN_1254763	-1.0819	-0.975062	Kif21b
ILMN_2747070	-0.400496	-0.975831	Fpgs
ILMN_2602151	-0.350852	-0.975874	Rpap1
ILMN_2772998	-0.842389	-0.978393	Enpp2
ILMN_2585867	-1.39957	-0.979077	C130073O12Rik
ILMN_1227707	-0.884545	-0.980406	Nek8
ILMN_1227675	-1.58201	-0.981128	Slc4a1
ILMN_3127391	-1.74853	-0.981839	Npr3
ILMN_1220560	-2.06778	-0.985143	Pgm5
ILMN_1229553	-1.61194	-0.985336	Igsf3
ILMN_2957987	-1.57141	-0.987595	2310042D19Rik
ILMN_2605819	-1.15091	-0.987605	Egln3
ILMN_2771991	-1.72079	-0.987692	Ndrg2
ILMN_2938154	-0.832002	-0.989074	Sgca
ILMN_2595026	-0.877612	-0.990645	Yod1
ILMN_2702374	-1.81266	-0.996592	Ppm1e
ILMN_2421890	-1.79707	-1.00035	Acacb
ILMN_2761430	-1.22204	-1.0009	Rab6b
ILMN_3132898	-0.764434	-1.00191	Ypel3
ILMN_2509327	-1.54882	-1.00203	BQ952480
ILMN_2913989	-1.71721	-1.00221	AA407270
ILMN_2443220	-1.32701	-1.00383	2610301F02Rik
ILMN_2525077	-0.826074	-1.00395	Asb1
ILMN_2687744	-0.328067	-1.00414	Rnf167
ILMN_3117602	-1.0649	-1.00712	Cd6
ILMN_2858399	-1.40293	-1.00891	D930001I22Rik
ILMN_2693185	-1.59517	-1.00966	5730402C02Rik
ILMN_2850391	-0.923431	-1.01041	Mrg1
ILMN_2630018	-0.97975	-1.01067	Mkrn1
ILMN_1248824	-1.85311	-1.01118	C230082I21Rik
ILMN_2971142	-1.67874	-1.01141	Ampd1
ILMN_2705166	-1.52865	-1.01198	St6gal1
ILMN_3102467	-0.931573	-1.01245	Rab34
ILMN_2561037	-1.56808	-1.01418	A130020K16Rik
ILMN_2766037	-0.170602	-1.01537	Dio2
ILMN_2489448	-0.359593	-1.01575	2900009C16Rik
ILMN_2906855	-1.82284	-1.017	Ky
ILMN_2467365	-1.27667	-1.01975	Pex11c
ILMN_2611027	-0.586953	-1.02324	Pmm1
ILMN_2885990	-1.5841	-1.0251	Pdlim3
ILMN_1242790	-1.88803	-1.02607	9830160G03Rik
ILMN_2668236	-1.11966	-1.02656	Dos
ILMN_1219748	-0.609252	-1.0283	Pxmp2
ILMN_2543688	-1.1537	-1.02864	0610007N19Rik
ILMN_2836982	-1.34973	-1.02929	Des
ILMN_1241467	-0.96708	-1.02958	IGHV8S5_U23020_Ig_heavy_variable_8S5_188
ILMN_3116935	-1.58359	-1.03034	Btla
ILMN_2855261	-1.19403	-1.0333	Slc25a39
ILMN_2690596	-3.02955	-1.03333	Hey1
ILMN_2971559	-1.88945	-1.03345	Eef1a2
ILMN_2853166	-1.57733	-1.03569	Itgb1bp2
ILMN_2617219	-0.383744	-1.03672	Mov10l1
ILMN_2733778	-1.71536	-1.03813	Il4i1
ILMN_3123864	-0.982446	-1.03876	Kcnh2
ILMN_2466453	-1.81804	-1.03942	1500004F05Rik
ILMN_1239447	-1.08036	-1.04039	Hemgn
ILMN_1220726	-1.15962	-1.04166	Satb1
ILMN_1223811	-2.43438	-1.04205	9830131B04Rik
ILMN_2969919	-0.790862	-1.04352	Rnf11
ILMN_1218291	-0.985656	-1.04362	2600009K23Rik
ILMN_2769325	-0.892304	-1.05263	Cd6
ILMN_2731774	-1.15499	-1.05269	Bfsp2
ILMN_2991912	-0.987883	-1.05353	Rab3a
ILMN_2680329	-1.01552	-1.05441	Isca1
ILMN_2888842	-0.795636	-1.05441	Isca1
ILMN_2455397	-0.185019	-1.05521	1110021J02Rik
ILMN_2773554	-1.07446	-1.05547	Prdx2
ILMN_1256369	-1.55983	-1.05688	Lynx1
ILMN_2510771	-0.497808	-1.05702	2810453I06Rik
ILMN_2735422	-1.62221	-1.05756	Ift81
ILMN_1223949	-0.423084	-1.05778	Cldn4
ILMN_2990502	-0.788084	-1.05782	Blr1
ILMN_2706268	-1.29067	-1.05913	Scara3
ILMN_1217102	-0.678524	-1.06065	Tpcn1
ILMN_2653444	-0.915583	-1.06108	3200001K10Rik
ILMN_2595863	-1.20366	-1.06328	Chst10
ILMN_1232621	-1.31958	-1.06459	Ank
ILMN_2659739	-1.02306	-1.06494	Il7r
ILMN_2723788	-1.20978	-1.06607	Anp32e
ILMN_2545805	-0.531648	-1.06679	Slc26a3
ILMN_3119914	-0.951946	-1.06718	2300002D11Rik
ILMN_1252288	-1.67931	-1.06749	2010007H06Rik
ILMN_1255513	-1.33862	-1.06797	Cdr2
ILMN_2728584	-1.66415	-1.07011	Hak
ILMN_2786973	-1.51626	-1.07068	Adprhl1
ILMN_2506245	-1.55607	-1.07111	Mylk2
ILMN_2896843	-0.870333	-1.07154	Cd248
ILMN_2657628	-0.418673	-1.07155	Sec61g
ILMN_1219253	-1.66104	-1.07452	Olfml1
ILMN_2741277	-0.570539	-1.07875	Snurf
ILMN_2824002	-1.53023	-1.08038	Frat2
ILMN_3141648	-0.932316	-1.08103	D830007F02Rik
ILMN_2968211	-1.05519	-1.0811	Lgals4
ILMN_2721439	-0.866244	-1.08297	Csrp2
ILMN_2451035	-0.911451	-1.08469	Ube2h
ILMN_1248215	-1.06274	-1.08487	Sgca
ILMN_1222531	-1.00518	-1.08816	Igh-V7183
ILMN_2720083	-1.31969	-1.09144	Bace2
ILMN_2675029	-1.36335	-1.09723	Slc4a3
ILMN_1220086	-2.18368	-1.09833	2310016N21Rik
ILMN_3003656	-1.1957	-1.10006	Lrrc2
ILMN_1226901	-1.33702	-1.10111	Man2a2
ILMN_1249014	-0.592216	-1.10301	Tbx6
ILMN_2541185	-0.980002	-1.10352	LOC382015
ILMN_3144984	-0.646894	-1.10366	Arl4
ILMN_1226259	-1.16825	-1.10427	Adamts2
ILMN_2698430	-0.916828	-1.10439	Bcl2l1
ILMN_2690611	-2.11766	-1.10747	Igk-C
ILMN_2746947	-0.691444	-1.11056	Gda
ILMN_2624504	-1.15275	-1.11252	Mlana
ILMN_2619861	-1.49731	-1.11275	Nipsnap1
ILMN_2496537	-1.23585	-1.11352	B430320C24Rik
ILMN_2878542	-1.03813	-1.11434	Myl1
ILMN_1218441	-1.15364	-1.11741	Slc23a3
ILMN_2827646	-0.271045	-1.11779	Tmem98
ILMN_1237670	-1.28719	-1.11807	Entpd2
ILMN_1216374	-0.536389	-1.11871	Chst7
ILMN_2456216	-2.11603	-1.11929	5330403D14Rik
ILMN_3161863	-1.47998	-1.12002	AI595366
ILMN_2845542	-0.583349	-1.12215	Plac1l
ILMN_2506428	-1.64968	-1.12223	Ky
ILMN_1213070	-0.376694	-1.12288	1700037H04Rik
ILMN_2532865	-1.44505	-1.12309	LOC233899
ILMN_2654403	-1.00898	-1.12505	Rnf11
ILMN_2510884	-1.1618	-1.12547	IGKV8-21_Y15982_Ig_kappa_variable_8-21_114
ILMN_2700608	-1.92159	-1.12584	Stx1a
ILMN_2674940	-1.50587	-1.12601	Bank1
ILMN_1233589	-0.956052	-1.12729	Tnfrsf7
ILMN_2868188	-1.82071	-1.12811	Usp10
ILMN_1218717	-0.470963	-1.12908	LOC385615
ILMN_2635122	-1.61777	-1.13072	Srl
ILMN_2929791	-1.52306	-1.13178	Pfn2
ILMN_2626051	-1.11427	-1.13236	A630082N15Rik
ILMN_1237061	-1.14498	-1.13452	Dm15
ILMN_2427971	-1.17551	-1.13575	A330080J22Rik
ILMN_1258988	-1.42448	-1.13784	Igfbp4
ILMN_2736810	-0.393706	-1.14008	LOC380800
ILMN_1228010	-0.962816	-1.14139	Rem1
ILMN_2629581	-1.98544	-1.14159	Cox6a2
ILMN_2769330	-1.08892	-1.14222	Cd6
ILMN_3161382	-1.78574	-1.14429	Art1
ILMN_2708949	-1.0827	-1.14727	1110032A03Rik
ILMN_2976440	-1.7428	-1.15048	Blk
ILMN_2610822	-1.37737	-1.15634	Cd79b
ILMN_2733605	-1.7576	-1.15711	Dnajc6
ILMN_2526851	-0.609393	-1.15906	LOC227393
ILMN_2448591	-0.988767	-1.1594	A730017D01Rik
ILMN_3134537	-0.228025	-1.15994	LOC435815
ILMN_2451036	-0.912504	-1.16081	Ube2h
ILMN_2966104	-1.32263	-1.16141	Htra1
ILMN_2752524	-0.888452	-1.16474	Paqr9
ILMN_1234662	-2.09781	-1.16534	Mb
ILMN_2651054	-1.65728	-1.16543	Sytl1
ILMN_1221501	-0.924524	-1.16575	5730469M10Rik
ILMN_1248718	-0.624796	-1.16609	Mcptl
ILMN_1231718	-0.82895	-1.16665	1810027O10Rik
ILMN_3129198	-1.41692	-1.1685	Pgm5
ILMN_1231858	-0.77126	-1.16892	A230020G22Rik
ILMN_1230045	-1.85892	-1.16998	4933437K13Rik
ILMN_2504447	-1.48532	-1.17012	9630041C05
ILMN_1247985	-1.41355	-1.17061	Tactile-pending
ILMN_1254358	-1.0809	-1.17078	Igfbp5
ILMN_1247894	-1.71617	-1.17722	Snrpn
ILMN_2625601	-0.921056	-1.17731	Stard10
ILMN_2437448	-1.11514	-1.17899	IGKV6-c_M24937_Ig_kappa_variable_6-c_164
ILMN_2604423	-1.28858	-1.17955	Glcci1
ILMN_2628892	-1.82698	-1.18124	Pfkm
ILMN_1246953	-0.978613	-1.18564	3300005D01Rik
ILMN_1213858	-0.425815	-1.18625	4930471O16Rik
ILMN_1254554	-0.945043	-1.18703	1110007A06Rik
ILMN_1236869	-1.77357	-1.18767	Ank1
ILMN_2606436	-1.1449	-1.18797	Diap3
ILMN_2990494	-1.03481	-1.18917	Blr1
ILMN_2660466	-1.57412	-1.1893	Ldh2
ILMN_2964324	-1.20337	-1.18991	Igfbp5
ILMN_2481113	-1.25484	-1.1909	scl0001000.1_8
ILMN_3001322	-0.252594	-1.19195	Tmem119
ILMN_2469966	-0.520829	-1.19222	mt-Nd1
ILMN_2743780	-1.80519	-1.19448	3222402P14Rik
ILMN_2729103	-0.986621	-1.19527	Adamts2
ILMN_2708203	-1.32189	-1.19841	Cdkn1c
ILMN_3064283	-1.97419	-1.20016	Pde4dip
ILMN_1224336	-1.02535	-1.20291	4930422J18Rik
ILMN_2504686	-0.732159	-1.20521	mt-Atp6
ILMN_1219298	-1.79991	-1.20773	Art4
ILMN_2997382	-1.06021	-1.20857	Mterfd3
ILMN_2748680	-0.936222	-1.20874	Fhit
ILMN_1221985	-0.087657	-1.20884	LOC209405
ILMN_3141195	-0.710191	-1.21039	Zfp692
ILMN_2682613	-1.05962	-1.21044	Igfbp5
ILMN_2707207	-1.8733	-1.2108	1110011D13Rik
ILMN_2829262	-2.09246	-1.2119	Ltbp4
ILMN_2449466	-0.857213	-1.21503	Hipk1
ILMN_1253182	-1.4185	-1.21674	Hs3st1
ILMN_2873131	-1.36474	-1.21837	Trp53i11
ILMN_2724570	-1.11654	-1.22127	Mapk12
ILMN_1225835	-1.45526	-1.22146	Mfap5
ILMN_1216143	-0.89834	-1.22276	Rnf11
ILMN_2553041	-1.39308	-1.22312	A130093I21Rik
ILMN_1230696	-0.971346	-1.22451	Igl-V1
ILMN_2931334	-0.83817	-1.22631	Il4
ILMN_1252210	-1.18253	-1.22714	2700097O09Rik
ILMN_1214782	-0.514049	-1.23002	2310002J21Rik
ILMN_1229321	-0.817121	-1.23213	Ube2c
ILMN_2756950	-1.99026	-1.23215	Rnf30
ILMN_2467199	-2.3016	-1.23217	2310079P10Rik
ILMN_1247158	-1.61662	-1.23249	Adprhl1
ILMN_2697615	-0.414112	-1.23501	Mapk12
ILMN_3149680	-0.970642	-1.2369	Fbxl12
ILMN_2590034	-2.07282	-1.2382	Ltbp4
ILMN_2703563	-1.80033	-1.24035	Stac2
ILMN_1250303	-1.56505	-1.24355	C730029A08Rik
ILMN_2901387	-1.04683	-1.24401	Tm4sf4
ILMN_2973824	-1.77566	-1.24445	Car14
ILMN_1236136	-2.60447	-1.247	Corin
ILMN_1258147	-0.325145	-1.2473	Leng8
ILMN_1229263	-1.1692	-1.24734	IGKV2-109_AJ132683_Ig_kappa_variable_2-109_213
ILMN_1230398	-1.56557	-1.2513	A130022A09Rik
ILMN_1229449	-2.26572	-1.25226	B930008G09Rik
ILMN_2870672	-1.30866	-1.25352	Fbln1
ILMN_1217068	-0.821814	-1.25575	Tusc1
ILMN_2975994	-1.70319	-1.25596	Cd19
ILMN_2803920	-1.19202	-1.25765	Ly6d
ILMN_2729513	-2.23856	-1.26081	Hbb-b2
ILMN_1222489	-1.11256	-1.26119	Sulf1
ILMN_1215825	-1.4088	-1.26276	LOC385120
ILMN_2642517	-0.728896	-1.26329	6330406I15Rik
ILMN_2788836	-2.63478	-1.26373	Myh6
ILMN_2552236	-1.58658	-1.26375	Foxp1
ILMN_1214830	-0.81586	-1.26578	Atp5k
ILMN_2954987	-1.92939	-1.26619	Mb
ILMN_2769884	-1.47557	-1.26682	Igf1
ILMN_2726371	-0.955559	-1.26694	Nqo1
ILMN_2747857	-0.605382	-1.26714	Slc27a3
ILMN_1221805	-1.00057	-1.26791	Dtna
ILMN_2757569	-1.48177	-1.26938	Eno3
ILMN_1252514	-1.78129	-1.26941	C920016N10Rik
ILMN_2673980	-0.757932	-1.26994	Hbq1
ILMN_2450155	-0.934307	-1.27427	IGLC2_J00595_Ig_lambda_constant_2_14
ILMN_2462709	-0.395096	-1.27451	IGKV8-16_Y15977_Ig_kappa_variable_8-16_28
ILMN_2453076	-1.22435	-1.27509	Ypel3
ILMN_1245425	-1.98343	-1.27837	Atp2a2
ILMN_1221820	-1.46693	-1.27888	1810037B05Rik
ILMN_2727520	-2.08364	-1.27965	Cox8b
ILMN_1257271	-0.863289	-1.27975	LOC380799
ILMN_2631259	-0.824238	-1.2803	Igk-V1
ILMN_3160292	-1.45503	-1.28098	Akr1c19
ILMN_2606210	-2.06903	-1.28279	Dpt
ILMN_2977791	-0.815293	-1.28332	Man2a2
ILMN_1238982	-2.4477	-1.28382	Myom2
ILMN_2926480	-1.39178	-1.28551	Diras2
ILMN_2875089	-0.815989	-1.28635	1810027O10Rik
ILMN_2492284	-1.66809	-1.28813	AA536717
ILMN_3001417	-1.64195	-1.28815	Alpk3
ILMN_1226688	-1.47303	-1.28818	Ephx2
ILMN_2801652	-1.71192	-1.2916	Traf4
ILMN_1222934	-0.41715	-1.29302	Bves
ILMN_2451103	-0.751429	-1.29369	IGKV1-131_AJ231197_Ig_kappa_variable_1-131_20
ILMN_2605453	-1.29678	-1.29386	Ranbp10
ILMN_2717975	-1.42653	-1.29767	Tcf7
ILMN_1214498	-1.17259	-1.29832	Cyp2d22
ILMN_2619204	-1.10889	-1.299	Fbxo40
ILMN_2709240	-1.67904	-1.29959	Cpt1b
ILMN_2608768	-1.28004	-1.30079	LOC385291
ILMN_2894450	-0.945133	-1.30099	Snx15
ILMN_2797061	-2.19508	-1.30234	Actn2
ILMN_1217767	-1.12468	-1.30247	2900070E19Rik
ILMN_1238309	-2.00871	-1.3032	A2bp1
ILMN_3163526	-2.57347	-1.3035	Tnni3
ILMN_3124528	-1.76669	-1.30423	Hvcn1
ILMN_2993109	-0.494128	-1.30439	Ddit4
ILMN_1233929	-1.0567	-1.30483	Psmf1
ILMN_2873822	-0.859808	-1.3064	Aebp1
ILMN_1226402	-0.329497	-1.30692	LOC331507
ILMN_2757958	-1.48109	-1.30703	LOC280487
ILMN_2928599	-1.50206	-1.31038	Siglech
ILMN_1216042	-2.31778	-1.31055	Apoe
ILMN_1227666	-2.54233	-1.31407	Cpt1b
ILMN_2436183	-1.68422	-1.31504	9130430L19Rik
ILMN_2522884	-1.60653	-1.31606	9930105H17Rik
ILMN_3139253	-0.973009	-1.31722	Btbd11
ILMN_1246201	-2.14108	-1.31839	Cacna1h
ILMN_2451360	-0.701174	-1.3204	Ube2b
ILMN_2971171	-1.46826	-1.32397	Fcrla
ILMN_1235958	-1.2247	-1.32472	Plec1
ILMN_2798993	-1.77856	-1.32705	Nr1d2
ILMN_2979639	-0.709909	-1.32815	H2-DMb2
ILMN_2679456	-1.33869	-1.32891	Crat
ILMN_2647885	-0.885146	-1.3292	Bcl2l1
ILMN_2789650	-2.29332	-1.32921	Csrp3
ILMN_2608151	-0.682099	-1.33511	A230020G22Rik
ILMN_1216439	-0.720433	-1.33801	1700084E18Rik
ILMN_2647346	-1.01293	-1.34023	Gga2
ILMN_2482821	-1.43985	-1.34195	IGKV5-48_V01564_Ig_kappa_variable_5-48_120
ILMN_2734549	-0.928885	-1.3443	Fbxl12
ILMN_2589039	-0.518971	-1.34449	Cox6c
ILMN_2711045	-0.491878	-1.34474	Sirt5
ILMN_3151642	-2.57626	-1.3477	Myocd
ILMN_2724167	-1.17414	-1.34784	Snn
ILMN_2588759	-1.46163	-1.35088	Car14
ILMN_2772845	-0.881458	-1.35097	Cat
ILMN_2527465	-1.73161	-1.352	LOC228003
ILMN_2894457	-1.00611	-1.35216	Snx15
ILMN_1213495	-0.712272	-1.35224	Sv2a
ILMN_2517611	-1.93645	-1.35264	7530408C15Rik
ILMN_2505845	-1.43572	-1.35437	Diras2
ILMN_2752234	-1.57007	-1.35445	A930040G15Rik
ILMN_1212801	-2.53805	-1.35476	9330162L04Rik
ILMN_1239742	-1.96436	-1.35568	Atp2a2
ILMN_2443014	-0.831027	-1.35788	Tpcn1
ILMN_1237868	-0.969359	-1.3582	Cd24a
ILMN_2639239	-1.96932	-1.35873	Serpinf1
ILMN_1221146	-1.48486	-1.35994	4930443F05Rik
ILMN_2533104	-1.01125	-1.3615	LOC233529
ILMN_2649221	-1.02233	-1.36332	LOC381831
ILMN_2770968	-1.52511	-1.36432	Msr2
ILMN_2618364	-1.77006	-1.36449	1110055E19Rik
ILMN_1246266	-1.55268	-1.365	Cd79a
ILMN_2642197	-0.900832	-1.36562	Gabarapl2
ILMN_2761594	-1.84754	-1.36943	Cirbp
ILMN_2773395	-1.57086	-1.37005	Comp
ILMN_2900484	-1.76252	-1.37043	Trim72
ILMN_2631869	-0.650021	-1.37055	1110008I14Rik
ILMN_2770236	-1.0515	-1.37202	4432416J03Rik
ILMN_2906728	-1.98158	-1.37407	H19
ILMN_2791769	-0.947585	-1.3791	Ddb2
ILMN_2677662	-2.39547	-1.38056	Hspb7
ILMN_1224635	-1.04458	-1.38082	Fkbp11
ILMN_2460692	-1.26795	-1.38254	Bves
ILMN_2770798	-1.11507	-1.38465	Cdc25b
ILMN_2960325	-1.70928	-1.38516	Ctse
ILMN_1216698	-1.19878	-1.38523	LOC240444
ILMN_1215238	-0.955186	-1.38653	9830160G03Rik
ILMN_1236703	-1.03267	-1.38669	LOC233080
ILMN_2643910	-1.19113	-1.38847	Cd5
ILMN_2805339	-1.48044	-1.38861	Hspb6
ILMN_1245043	-1.65792	-1.39108	LOC226017
ILMN_2469253	-2.64086	-1.39265	Vpreb3
ILMN_1239079	-1.05048	-1.39431	LOC380823
ILMN_2760211	-1.18536	-1.39784	A330080J22Rik
ILMN_1213332	-0.496056	-1.40355	LOC380805
ILMN_2675026	-1.06137	-1.40383	Slc4a3
ILMN_1249000	-0.576724	-1.406	1500015O10Rik
ILMN_1217527	-1.50032	-1.40652	Ly108
ILMN_2550089	-1.37625	-1.4066	2010001F03Rik
ILMN_2948014	-0.981779	-1.40764	AA388235
ILMN_1250201	-1.45082	-1.40774	B930041F14Rik
ILMN_2685770	-1.20224	-1.40786	Ltap
ILMN_1215779	-1.90356	-1.40856	A530021J07
ILMN_2513781	-1.52981	-1.40882	A130038J17Rik
ILMN_2637032	-1.13512	-1.41014	Myak
ILMN_2613601	-1.36649	-1.41055	2010001M09Rik
ILMN_1214902	-0.829604	-1.41097	LOC242051
ILMN_2443624	-1.36634	-1.41147	Bcl11b
ILMN_2699307	-1.73833	-1.4123	Hebp1
ILMN_2852737	-0.579899	-1.41256	Cdkl1
ILMN_2661523	-1.00981	-1.41332	Cd79b
ILMN_2454823	-1.79006	-1.41386	6720418B01Rik
ILMN_2689136	-2.62612	-1.41628	Mybpc3
ILMN_2764727	-2.00584	-1.41698	Actn2
ILMN_1235834	-0.82643	-1.41875	Wbscr27
ILMN_2603504	-0.495089	-1.41926	Car2
ILMN_2675785	-2.22272	-1.42071	Myo18b
ILMN_1246543	-1.68609	-1.42173	Siat7c
ILMN_1240428	-1.52016	-1.42264	Satb1
ILMN_2886610	-1.7398	-1.42457	Txlnb
ILMN_1223511	-1.77221	-1.4249	C230071H18Rik
ILMN_2939503	-1.06044	-1.42675	4922503N01Rik
ILMN_1238932	-1.001	-1.42708	Igk-V38
ILMN_1230428	-1.01571	-1.42748	E330017O14Rik
ILMN_2459911	-1.18161	-1.42979	IGKV4-53_AJ231231_Ig_kappa_variable_4-53_12
ILMN_2604226	-1.23275	-1.43098	Sema5a
ILMN_3116560	-1.33963	-1.43438	Siat9
ILMN_2630459	-1.25526	-1.43554	Cxcr4
ILMN_1223119	-1.57962	-1.43727	scl0002349.1_957
ILMN_2680827	-1.53374	-1.43961	Il7r
ILMN_1214133	-0.964133	-1.4401	Ftsj
ILMN_3033753	-2.21394	-1.44028	Fndc5
ILMN_2742557	-0.629742	-1.44038	Bcl2l1
ILMN_2450384	-1.32569	-1.44129	Vegfb
ILMN_2785679	-1.80254	-1.44232	Smpx
ILMN_2490758	-1.25077	-1.44657	IGKV4-68_AJ231222_Ig_kappa_variable_4-68_18
ILMN_1215768	-0.955826	-1.44671	Riok3
ILMN_2619200	-1.55637	-1.44915	Eraf
ILMN_2534635	-1.12895	-1.44976	LOC272683
ILMN_1226472	-1.79375	-1.45164	Retnla
ILMN_1242308	-1.3386	-1.45318	Tcf7
ILMN_2712044	-1.42799	-1.45329	Bcl11a
ILMN_2977404	-1.00125	-1.4543	Tmod1
ILMN_2435360	-1.80615	-1.45549	Myocd
ILMN_2886947	-1.19106	-1.45742	Yod1
ILMN_2666418	-1.20194	-1.45773	Hist1h2ac
ILMN_1231522	-1.21022	-1.45837	LOC386520
ILMN_2830898	-2.42344	-1.46004	Cdc25b
ILMN_1249314	-1.47714	-1.4622	IGKV6-32_AJ235968_Ig_kappa_variable_6-32_150
ILMN_2467429	-0.99437	-1.46392	D6Mit97
ILMN_1237579	-1.35209	-1.46478	1810062O18Rik
ILMN_3128992	-1.05582	-1.46495	Cd27
ILMN_2649773	-1.99063	-1.46659	Slc38a5
ILMN_2503275	-1.12444	-1.46837	IGKV8-31_AJ235957_Ig_kappa_variable_8-31_3
ILMN_2426691	-0.748442	-1.46903	mt-Co2
ILMN_1242273	-0.66472	-1.47038	Gga3
ILMN_1231765	-0.879541	-1.47155	Cmya1
ILMN_2821118	-1.78202	-1.47323	Ccr7
ILMN_2466164	-1.7459	-1.47327	Wfdc1
ILMN_1238433	-1.67036	-1.47612	Rbp1
ILMN_2454339	-1.00232	-1.47698	2310010J17Rik
ILMN_1234746	-2.36076	-1.47914	AI790298
ILMN_2749363	-1.97452	-1.47914	LOC382646
ILMN_2627179	-1.71615	-1.48165	Ell3
ILMN_2638404	-1.04876	-1.48189	Dclre1b
ILMN_1223577	-1.83274	-1.48292	1110037P13Rik
ILMN_1236354	-1.81968	-1.48503	E130302P19Rik
ILMN_2725428	-1.39297	-1.48626	Dnajb10
ILMN_1215654	-1.47596	-1.48641	D830037I21Rik
ILMN_2707079	-0.437503	-1.48702	Sirt5
ILMN_2746830	-1.08574	-1.48786	BC022224
ILMN_1243140	-0.725688	-1.49134	LOC268597
ILMN_1233413	-0.880312	-1.49375	LOC243423
ILMN_2716622	-1.65617	-1.49496	Mapk11
ILMN_2588249	-1.48219	-1.49528	S3-12
ILMN_2941712	-0.279205	-1.49531	Upk3b
ILMN_1244913	-2.58077	-1.49913	Ryr2
ILMN_2644193	-1.10902	-1.49994	A630023P12Rik
ILMN_1222962	-1.67511	-1.50075	Diap3
ILMN_3161225	-2.01982	-1.50529	Xkrx
ILMN_2880052	-0.528624	-1.50789	Xlr4c
ILMN_2774462	-1.08853	-1.5128	LOC238447
ILMN_2687933	-0.483997	-1.51458	Plcb2
ILMN_1222598	-1.98802	-1.51469	LOC381739
ILMN_2941714	-0.246543	-1.51547	Upk3b
ILMN_2617468	-0.648006	-1.51601	1810008K03Rik
ILMN_2736762	-1.15036	-1.51635	Ifrd2
ILMN_2757807	-1.65662	-1.51732	BC031353
ILMN_2737840	-1.85538	-1.51799	Tbxa2r
ILMN_1236111	-1.552	-1.51944	Fcrla
ILMN_2615879	-2.12288	-1.52155	Ctsf
ILMN_2622983	-0.567912	-1.52179	Dusp1
ILMN_1231555	-0.769601	-1.52322	4931428F04Rik
ILMN_1237364	-1.19167	-1.52619	Mmp23
ILMN_1220508	-2.75163	-1.52671	1110018J23Rik
ILMN_2790373	-1.6056	-1.52826	Snn
ILMN_1228920	-0.74766	-1.53021	5330438D12Rik
ILMN_2652628	-1.64046	-1.53085	Hipk1
ILMN_2621160	-0.75016	-1.53149	Ddb2
ILMN_1248714	-0.943863	-1.53549	Daf1
ILMN_2470646	-0.196359	-1.53636	Wt1
ILMN_1225633	-1.28202	-1.54199	2001-09-01
ILMN_1224202	-0.999562	-1.542	2610103N14Rik
ILMN_2864172	-2.00333	-1.54321	Chst3
ILMN_2703829	-1.71688	-1.54835	Fcrla
ILMN_2591651	-0.970844	-1.54847	A330080J22Rik
ILMN_2543488	-1.88129	-1.54926	Mkrn1
ILMN_2684515	-1.7636	-1.55026	Stk23
ILMN_2669487	-1.7246	-1.55325	Kcnk3
ILMN_1241773	-1.36606	-1.55444	Ldb3
ILMN_1228607	-0.924083	-1.55515	Igk-V1
ILMN_1250257	-1.01288	-1.55602	LOC380844
ILMN_2749364	-2.02611	-1.55644	LOC382646
ILMN_1258864	-2.03025	-1.55744	B630019A10Rik
ILMN_2483493	-1.63724	-1.55762	IGKV15-103_AJ231269_Ig_kappa_variable_15-103_262
ILMN_2947234	-1.68148	-1.55859	Cbx7
ILMN_2696291	-0.349026	-1.56072	Cd209d
ILMN_1214878	-2.38076	-1.56126	1500001L03Rik
ILMN_1212755	-0.417323	-1.56372	LOC382650
ILMN_1238094	-1.07177	-1.56443	A330080J22Rik
ILMN_2731035	-0.708489	-1.56683	1110001P11Rik
ILMN_1240857	-2.33819	-1.56723	Cox7a1
ILMN_1229091	-2.55518	-1.56822	Nr1d1
ILMN_2741402	-1.66643	-1.56982	Sspn
ILMN_1229840	-1.34146	-1.57463	Fcrla
ILMN_1230224	-2.1002	-1.57475	Dnajc6
ILMN_1234824	-0.730602	-1.57542	2610001E17Rik
ILMN_2670690	-1.6725	-1.57602	H2-Ob
ILMN_1253544	-1.6583	-1.57679	2900060B14Rik
ILMN_2589073	-0.80597	-1.58111	Lrrc10
ILMN_2763548	-0.702786	-1.58335	Riok3
ILMN_2747959	-0.861778	-1.58825	Dcn
ILMN_2539917	-2.25284	-1.58874	LOC384538
ILMN_2436634	-0.481801	-1.58929	mtDNA_ATP8
ILMN_1230834	-0.987339	-1.58945	A930004K21Rik
ILMN_1220577	-1.86099	-1.58983	IGKV4-62_AJ231210_Ig_kappa_variable_4-62_17
ILMN_1249756	-1.1282	-1.59185	4933404M02Rik
ILMN_2933168	-1.51091	-1.59481	Spib
ILMN_2519425	-0.70398	-1.59873	IGHV5S14_AF290968_Ig_heavy_variable_5S14_1
ILMN_1254159	-1.5119	-1.5996	Igk-V38
ILMN_2724778	-0.0477574	-1.60031	LOC380801
ILMN_1257477	-0.285521	-1.60089	scl000288.1_32
ILMN_2990197	-1.23587	-1.60148	Bola3
ILMN_2455304	-2.31377	-1.60198	Camk4
ILMN_2644415	-1.2605	-1.60464	Pacsin1
ILMN_2931918	-1.74856	-1.60502	4432416J03Rik
ILMN_2890954	-1.63023	-1.6063	Sit1
ILMN_2751102	-0.351802	-1.61095	Hist1h2ae
ILMN_2658815	-0.849389	-1.61714	Tmem98
ILMN_2596998	-1.83122	-1.61854	2310010M24Rik
ILMN_2817864	-2.17293	-1.61967	Ckmt2
ILMN_2706462	-1.8643	-1.62121	Il12a
ILMN_1219904	-2.22733	-1.62132	1300010A20Rik
ILMN_2707996	-1.72378	-1.62132	Oosp1
ILMN_2745775	-1.2381	-1.62354	LOC213684
ILMN_1228232	-2.02625	-1.62365	Cpe
ILMN_1223978	-1.70776	-1.62454	Sema4b
ILMN_2588815	-2.42347	-1.62838	Pgam2
ILMN_1260493	-1.75503	-1.6288	AI661311
ILMN_1243197	-1.03361	-1.63329	LOC385109
ILMN_2742068	-2.40856	-1.63335	Csrp3
ILMN_2655260	-1.5955	-1.63352	Ptp4a3
ILMN_2463573	-1.31596	-1.63613	IGKV4-57_AJ231221_Ig_kappa_variable_4-57_15
ILMN_2503052	-2.677	-1.63745	Tnnc1
ILMN_1247185	-1.70863	-1.63829	LOC385253
ILMN_1226556	-1.68513	-1.64043	2310032F03Rik
ILMN_1232144	-1.92231	-1.64061	A130087I02Rik
ILMN_2895284	-1.48811	-1.64072	2210023G05Rik
ILMN_1229502	-0.334106	-1.64392	Ddb2
ILMN_1250715	-1.03572	-1.6453	LOC381774
ILMN_2933357	-2.78909	-1.64903	Tcap
ILMN_2741169	-1.14973	-1.64949	Cd8b
ILMN_3101732	-1.81491	-1.65218	Syngr1
ILMN_1251451	-1.19484	-1.65243	LOC232060
ILMN_1244526	-0.934677	-1.65408	Blnk
ILMN_2611798	-0.824957	-1.65506	LOC232067
ILMN_2495167	-0.849263	-1.65842	D630040I23Rik
ILMN_2495796	-0.785544	-1.66651	mtDNA_ND3
ILMN_2733708	-1.08071	-1.67114	Rbp7
ILMN_2616111	-0.354404	-1.67171	4932418E24Rik
ILMN_2698052	-2.11006	-1.67319	Ckmt2
ILMN_2501340	-1.19978	-1.67319	IGHV1S38_M17950_Ig_heavy_variable_1S38_221
ILMN_2695306	-1.92175	-1.67401	Fbxo9
ILMN_1245042	-1.02251	-1.67502	IGKV9-120_V00804$J00566_Ig_kappa_variable_9-120_12
ILMN_1232514	-1.29059	-1.67505	Siat9
ILMN_3004177	-1.14543	-1.67557	1300017J02Rik
ILMN_2831436	-1.89908	-1.67578	Msr2
ILMN_2740652	-0.675925	-1.67747	AW049829
ILMN_2469743	-1.40035	-1.67925	IGKV4-61_AJ231209_Ig_kappa_variable_4-61_12
ILMN_3060168	-1.71628	-1.67933	Ift140
ILMN_2911760	-1.73348	-1.68325	Ubadc1
ILMN_1239596	-0.590693	-1.68438	IGKV4-91_AJ231229_Ig_kappa_variable_4-91_29
ILMN_2769772	-1.25452	-1.68522	1500004A08Rik
ILMN_1249343	-1.08844	-1.68559	LOC385282
ILMN_1213034	-0.475885	-1.68665	2010312A17Rik
ILMN_2639012	-1.9927	-1.68902	Ccr6
ILMN_2732757	-1.25188	-1.69117	9830002I17Rik
ILMN_1239816	-1.8483	-1.69219	Cst9
ILMN_1247893	-2.31268	-1.69343	Cgef2-pending
ILMN_1255335	-1.22544	-1.69644	Dclre1b
ILMN_2755692	-0.885965	-1.70265	1700030E05Rik
ILMN_1238153	-0.609565	-1.70352	mt-Nd6
ILMN_1237846	-0.636195	-1.7049	2610205H19Rik
ILMN_2470131	-1.80011	-1.70552	6720475J19Rik
ILMN_2512204	-1.04686	-1.70555	mt-Nd4l
ILMN_1218006	-1.40432	-1.7065	IGKV6-20_Y15981_Ig_kappa_variable_6-20_12
ILMN_2432255	-0.673505	-1.70888	IGHV3S2_M12435_Ig_heavy_variable_3S2_32
ILMN_2652875	-2.29398	-1.71034	Fcer2a
ILMN_1225981	-2.29244	-1.7127	D830015G02Rik
ILMN_1218037	-1.62724	-1.71445	Tmie
ILMN_2707941	-1.01778	-1.71527	Gpr83
ILMN_2771095	-2.08873	-1.71537	Kcnc4
ILMN_2660754	-2.77948	-1.71574	Spnb1
ILMN_2849016	-2.39576	-1.7187	1300013J15Rik
ILMN_2664929	-1.11872	-1.72196	Cd8b
ILMN_2656748	-1.30683	-1.72216	Dfy
ILMN_1253191	-1.33976	-1.72899	E230024B12Rik
ILMN_1224473	-1.83593	-1.72978	LOC380797
ILMN_1219602	-0.671453	-1.72985	IGHV1S105_L33944_Ig_heavy_variable_1S105_10
ILMN_1248998	-1.92851	-1.73024	Xpnpep2
ILMN_1241039	-2.33199	-1.73072	2510042H12Rik
ILMN_1256343	-1.89156	-1.73209	H19
ILMN_2617210	-0.837794	-1.73355	Cd209a
ILMN_2449644	-1.91123	-1.73358	Fbln1
ILMN_2763060	-2.17553	-1.73562	Fndc5
ILMN_2542553	-1.02449	-1.73621	LOC385277
ILMN_2696682	-2.729	-1.73942	Tcap
ILMN_2631505	-1.15969	-1.74056	LOC384415
ILMN_2518946	-0.902764	-1.74261	Wbscr27
ILMN_2419660	-1.03259	-1.74643	mtDNA_ND4L
ILMN_2675239	-1.37623	-1.74732	Mcart1
ILMN_2888448	-2.18513	-1.74842	Ccr6
ILMN_1258680	-1.157	-1.75078	IGKV4-77_AJ235940_Ig_kappa_variable_4-77_18
ILMN_1213431	-1.80582	-1.75102	IgK
ILMN_1214899	-1.81126	-1.75917	Phospho1
ILMN_2804559	-1.68937	-1.76001	Tmem108
ILMN_1226667	-1.25716	-1.76085	LOC381783
ILMN_3123441	-0.527786	-1.76309	LOC667250
ILMN_2427368	-0.525414	-1.77071	IGHV10S3_AF064446_Ig_heavy_variable_10S3_9
ILMN_2611037	-0.720322	-1.7763	AW049829
ILMN_3059476	-1.0276	-1.77972	Sesn1
ILMN_2612346	-1.28179	-1.77992	LOC243433
ILMN_1220101	-1.46456	-1.78042	Ebi2
ILMN_2649818	-0.89123	-1.78737	B230396K10Rik
ILMN_2551741	-0.350895	-1.78772	0610010I05Rik
ILMN_1250188	-1.23037	-1.78807	LOC243433
ILMN_2499056	-1.04472	-1.78856	IGKV2-137_AJ231263_Ig_kappa_variable_2-137_15
ILMN_2632262	-0.924633	-1.79107	LOC232065
ILMN_2667805	-1.897	-1.79137	Ak1
ILMN_2726931	-1.26175	-1.79209	Blnk
ILMN_2431046	-1.7935	-1.79723	Ubadc1
ILMN_2957543	-1.33128	-1.80696	A130038H09Rik
ILMN_2457614	-1.01663	-1.8098	IGHV8S7_U23022_Ig_heavy_variable_8S7_163
ILMN_2552652	-2.35351	-1.81044	6030449M12Rik
ILMN_2615412	-0.708403	-1.8109	Gng13
ILMN_2609403	-0.45293	-1.81172	LOC380799
ILMN_1222500	-1.023	-1.81352	IGKV6-15_Y15976_Ig_kappa_variable_6-15_15
ILMN_2544758	-1.5281	-1.81375	2600006K01Rik
ILMN_2992653	-0.0600972	-1.81393	Msh5
ILMN_1229005	-0.990687	-1.814	C030046M14Rik
ILMN_1232444	-0.874422	-1.82061	IGKV14-100_AJ231243_Ig_kappa_variable_14-100_12
ILMN_2597769	-2.88223	-1.8242	Igf2
ILMN_3028575	-1.43484	-1.82486	Syngr1
ILMN_2437019	-0.990101	-1.8306	IGHV1S36_M13788_Ig_heavy_variable_1S36_40
ILMN_1234336	-1.31284	-1.83408	Csda
ILMN_2789651	-2.19764	-1.83668	Csrp3
ILMN_2470564	-1.01916	-1.83839	IGHV1S120_AF025443_Ig_heavy_variable_1S120_8
ILMN_1248837	-1.61976	-1.84503	Tbxa2r
ILMN_1259003	-1.14222	-1.84654	IGHV1S13_X00160$K00706_Ig_heavy_variable_1S13_8
ILMN_2722893	-1.13808	-1.84669	LOC384414
ILMN_1259206	-2.78446	-1.84841	Hrc
ILMN_1216602	-1.23097	-1.85857	scl000959.1_2
ILMN_1249740	-1.05297	-1.86739	Tssc6
ILMN_1247775	-2.37635	-1.86757	Casq2
ILMN_2890515	-2.0386	-1.86789	Nsg2
ILMN_1226583	-0.747235	-1.87756	LOC384422
ILMN_2718401	-2.27665	-1.87828	Htra3
ILMN_1228235	-1.75723	-1.88014	Ctse
ILMN_1248308	-1.24326	-1.88144	Igk-V33
ILMN_1225733	-0.97162	-1.88195	LOC382696
ILMN_1258548	-1.36803	-1.88485	LOC384413
ILMN_1249839	-1.34341	-1.88489	scl0001032.1_178
ILMN_2474286	-0.346019	-1.88848	IGHV7S3_J00525_Ig_heavy_variable_7S3_105
ILMN_2513393	-1.63478	-1.89733	IGKV4-71_AJ231218_Ig_kappa_variable_4-71_20
ILMN_2422974	-1.06618	-1.89924	IGHV1S124_AF025449_Ig_heavy_variable_1S124_11
ILMN_2640008	-2.58966	-1.90162	Myh6
ILMN_1257698	-0.395146	-1.9061	1700021E15Rik
ILMN_2497957	-1.55631	-1.90805	scl0002507.1_236
ILMN_2783997	-1.51081	-1.91255	Trim10
ILMN_2527631	-1.099	-1.92245	LOC380862
ILMN_2652867	-1.28765	-1.92318	C030046M14Rik
ILMN_2548681	-2.28097	-1.92724	4930426D05Rik
ILMN_2954474	-1.97152	-1.92732	Enpp2
ILMN_1244402	-1.75941	-1.93119	Kcnh2
ILMN_1230194	-1.31119	-1.94849	LOC381783
ILMN_1245825	-1.64516	-1.95272	1810046K07Rik
ILMN_2699222	-1.17937	-1.95889	LOC243467
ILMN_2426436	-1.28833	-1.96338	IGKV12-67_AJ235933_Ig_kappa_variable_12-67_27
ILMN_2465985	-1.32326	-1.96526	IGKV6-25_AJ235962_Ig_kappa_variable_6-25_13
ILMN_1228804	-2.53881	-1.96561	A430106G13Rik
ILMN_2612218	-1.34798	-1.96784	Memo1
ILMN_2964560	-1.32482	-1.98352	Cd163
ILMN_2674666	-1.27493	-1.98409	LOC245281
ILMN_1241976	-1.54056	-1.98654	Ubadc1
ILMN_2432262	-0.857455	-1.99097	IGHV1S35_M12376_Ig_heavy_variable_1S35_13
ILMN_2854828	-2.31984	-1.99177	Pln
ILMN_2434853	-0.316055	-1.99424	mtDNA_ND2
ILMN_2596346	-0.628591	-2.00452	Dcn
ILMN_2735174	-1.56718	-2.00648	Cul4a
ILMN_2766296	-0.709661	-2.01791	LOC333501
ILMN_1229519	-1.67949	-2.02289	Fech
ILMN_2703329	-0.994918	-2.02435	AI324046
ILMN_1254391	-0.625078	-2.0339	LOC382527
ILMN_1220739	-1.75841	-2.03742	Nsg2
ILMN_2649286	-0.911122	-2.03814	LOC243430
ILMN_2836607	-1.80784	-2.03845	Art3
ILMN_2523841	-0.841662	-2.04207	AI324046
ILMN_1249975	-1.41946	-2.04451	AU044919
ILMN_2451451	-0.568844	-2.04571	IGHV1S59_L17134_Ig_heavy_variable_1S59_150
ILMN_2855792	-1.66567	-2.04607	Pnpo
ILMN_2941715	-0.13746	-2.04655	Upk3b
ILMN_2761720	-1.87205	-2.05767	2610019F03Rik
ILMN_2631763	-1.1475	-2.06901	LOC384419
[truncated: 54 more rows]

## Sheet: Spleen_Day1_942
942 Spleen Day 1 Transcripts passing QC filters and two-way ANOVA with a Benjamini-Hochberg correction (p<0.05)
Probe_Id	LogFC (WT Spleen Day 1 infected/WT Spleen Day 1 Ctrl)	LogFC (KO Spleen Day 1 infected/KO Spleen Day 1 Ctrl)	Symbol
ILMN_2433955	3.31238	6.23396	Irg1
ILMN_2791459	3.19974	6.11219	Ifng
ILMN_2771766	3.14711	5.08114	Ccl12
ILMN_1214419	3.11129	4.48477	Cxcl10
ILMN_2685712	3.01798	5.94135	Ifng
ILMN_3142803	2.79805	4.83357	Cxcl10
ILMN_2835117	2.7128	4.47532	Ccl7
ILMN_2763245	2.65402	5.03322	Cxcl1
ILMN_2771176	2.6246	4.54434	Ccl7
ILMN_2742861	2.50045	4.02342	BC049975
ILMN_3161805	2.27518	3.84668	Ccl12
ILMN_2737685	2.21256	2.33877	Mmp13
ILMN_1237712	2.15004	4.641	Irg1
ILMN_1246194	2.11388	1.45694	Ifit3
ILMN_1230458	2.08207	1.42462	Ifit3
ILMN_1224472	2.05558	2.52535	Ccl4
ILMN_2534151	1.99562	4.0471	LOC215405
ILMN_3072427	1.77579	2.77766	Il1rn
ILMN_2634796	1.71855	2.57264	Socs1
ILMN_2754158	1.70826	3.54868	Tgtp
ILMN_3047389	1.69162	4.5712	Gbp2
ILMN_3160750	1.66368	4.0251	AA467197
ILMN_1254685	1.63297	3.1902	LOC240327
ILMN_1223257	1.61912	2.37204	Ccl4
ILMN_2981169	1.61442	0.966022	Ifit2
ILMN_2783223	1.60189	2.558	LOC435565
ILMN_2981167	1.5879	1.16357	Ifit2
ILMN_1230143	1.53532	3.69714	4933430F08Rik
ILMN_2619408	1.53343	3.19619	Atf3
ILMN_1215862	1.50521	3.55214	Cxcl9
ILMN_3138732	1.49785	1.80219	Nrap
ILMN_2944666	1.49431	2.81002	Ifit3
ILMN_2437969	1.49146	1.78477	Ifi205
ILMN_2778289	1.45505	3.8708	Cxcl2
ILMN_1244866	1.4368	3.7209	Gbp5
ILMN_2959291	1.42068	3.07518	Upp1
ILMN_2860645	1.41862	3.24604	Gbp6
ILMN_2593554	1.4156	3.73147	Igtp
ILMN_2889832	1.41016	1.80591	Serpina3h
ILMN_1249864	1.40119	2.25325	A630077B13Rik
ILMN_2652857	1.38828	2.31211	Ifi47
ILMN_2599154	1.37966	1.38908	Oasl2
ILMN_2613140	1.37692	0.86932	Oas1b
ILMN_2624100	1.37605	3.23693	Irf1
ILMN_2649068	1.36435	2.99709	Irf1
ILMN_1256257	1.36266	2.09722	G1p2
ILMN_2899041	1.3575	2.42255	Mmp3
ILMN_2860649	1.35514	3.68985	Gbp6
ILMN_1243601	1.34298	2.03319	Il6
ILMN_2649067	1.34088	3.13843	Irf1
ILMN_2680076	1.31864	1.58433	Ifi205
ILMN_2426853	1.31602	2.88471	Ubd
ILMN_2638431	1.31381	2.96255	A630085K21
ILMN_3122961	1.30762	3.43109	Gbp2
ILMN_2602899	1.29578	1.45431	Crem
ILMN_2777498	1.28969	2.34051	Il1b
ILMN_2602352	1.28726	1.21899	Ms4a6d
ILMN_1253919	1.25056	2.5239	Ccl3
ILMN_2618176	1.24433	2.67536	Socs3
ILMN_2510233	1.2369	2.89424	Stat1
ILMN_2646834	1.23178	1.28386	D11Lgp2e
ILMN_2954868	1.22751	2.87727	Oasl2
ILMN_2433990	1.22659	1.62291	Usp18
ILMN_1259564	1.21958	2.84934	AI481100
ILMN_2546461	1.21497	2.38498	1600029O10Rik
ILMN_1224110	1.201	1.12818	Bst2
ILMN_1235795	1.20057	3.51982	A530060O05Rik
ILMN_1234539	1.18669	3.0753	Irgm
ILMN_2705628	1.18668	1.99264	Clecsf8
ILMN_2808485	1.15467	2.83825	LOC626578
ILMN_2711172	1.14924	1.37785	Irgm
ILMN_1254577	1.14298	1.65368	LOC226691
ILMN_2959292	1.14143	3.24015	Upp1
ILMN_2599782	1.13805	2.44867	Irf1
ILMN_3131679	1.13469	1.84438	Usp18
ILMN_2753809	1.12725	2.23885	Mmp3
ILMN_2995688	1.12427	2.56836	EG433016
ILMN_2567962	1.09446	2.23166	A130019H11Rik
ILMN_2753515	1.08686	0.818398	1200015F23Rik
ILMN_2650502	1.08147	1.81416	Gdap10
ILMN_2846775	1.08107	1.62623	Cdkn1a
ILMN_2904108	1.08007	2.86055	Mrgpra2
ILMN_2684848	1.05955	1.249	D14Ertd668e
ILMN_1241695	1.05867	1.68794	Ms4a6d
ILMN_1245200	1.05734	2.1899	Ifi205
ILMN_3120510	1.05663	1.80172	Gvin1
ILMN_2725927	1.05213	2.22741	Serpina3g
ILMN_2534207	1.04656	1.5684	LOC380706
ILMN_2696491	1.0463	0.476498	Phf11
ILMN_1256122	1.04204	2.65186	Hdc
ILMN_1245710	1.03403	2.13675	Ccl2
ILMN_3117876	1.02868	1.15376	Chi3l3
ILMN_2524865	1.02391	1.50332	Chi3l4
ILMN_1260487	1.01959	1.86434	Tgtp
ILMN_2959293	1.01818	2.928	Upp1
ILMN_2657822	1.01521	1.46301	Stat2
ILMN_2862316	1.01219	2.21657	Gpr33
ILMN_2727799	1.00994	1.18275	Trafd1
ILMN_1229197	1.00863	1.17864	G430091H17Rik
ILMN_3043036	1.00829	1.77264	Chi3l3
ILMN_2996973	1.00539	1.69122	LOC225594
ILMN_2971043	1.00411	1.82218	V1rd6
ILMN_1222039	1.00287	1.46717	D11Lgp2e
ILMN_1227573	0.999912	2.37224	Irf7
ILMN_2834777	0.993083	1.76745	Irf1
ILMN_3155492	0.99195	0.685615	Tapbp
ILMN_2669164	0.99192	2.10315	Arg2
ILMN_2821850	0.991526	1.70225	Pbef1
ILMN_1249759	0.989018	1.23468	Il15ra
ILMN_2634083	0.980304	2.00012	Cdkn1a
ILMN_2526938	0.978041	0.807242	LOC226690
ILMN_1240864	0.977549	1.12806	Tyki
ILMN_2588216	0.974798	2.0847	Il8ra
ILMN_1223395	0.972377	1.21481	Trafd1
ILMN_1233210	0.968212	2.1062	A130015P11Rik
ILMN_2655721	0.968111	2.35022	Stat1
ILMN_1225406	0.953448	2.79613	Ccl24
ILMN_1215209	0.951166	2.26428	Clecsf9
ILMN_1258612	0.939983	1.00016	4930599N23Rik
ILMN_3103896	0.930385	2.08369	Timp1
ILMN_2948552	0.916879	2.4588	Xcl1
ILMN_2744890	0.912192	2.68515	Gadd45g
ILMN_2825803	0.907686	1.8026	Parp14
ILMN_2682566	0.901704	2.45445	IL1RA
ILMN_1220263	0.898863	0.318946	5730453I16Rik
ILMN_3068231	0.897394	0.694444	Max
ILMN_2915689	0.896743	1.43026	D11Lgp2e
ILMN_2861051	0.891891	1.85426	Mrgpra7
ILMN_2487554	0.890048	1.10477	A330042I21Rik
ILMN_2611000	0.886555	1.63329	Il1r2
ILMN_2965903	0.885845	2.0243	Hdc
ILMN_2593196	0.885517	2.66888	Stat1
ILMN_1233449	0.877433	1.06481	Ifi205
ILMN_1228913	0.870682	1.88343	Zc3hdc1
ILMN_2914938	0.867394	2.12136	F13a1
ILMN_2704576	0.857874	2.22996	Mmp3
ILMN_3071764	0.855416	1.17226	1200015F23Rik
ILMN_2749412	0.855298	2.42273	Csf2
ILMN_1244513	0.831683	1.9696	Gbp4
ILMN_1230853	0.83023	0.658485	H2-Bf
ILMN_3006767	0.829556	1.41533	Mlkl
ILMN_1250443	0.828506	1.33627	BC023105
ILMN_3156343	0.827618	2.28997	Wars
ILMN_1221736	0.807526	1.36594	Samhd1
ILMN_1250410	0.805729	1.4177	Prkr
ILMN_1229523	0.801021	2.18502	Fcgr1
ILMN_1226800	0.79822	1.94702	Pdcd1lg1
ILMN_2769918	0.797331	2.09628	Timp1
ILMN_1245383	0.792867	0.310711	Sec23b
ILMN_3094853	0.792382	1.52821	Pkib
ILMN_1254655	0.785753	1.29424	Casp4
ILMN_2750515	0.782954	0.625947	Fos
ILMN_2791644	0.779635	1.69428	Reep1
ILMN_1220813	0.779095	1.53853	BC023741
ILMN_2918002	0.778669	1.73497	Gbp4
ILMN_2631161	0.775505	2.06102	Fcrl3
ILMN_1227018	0.762402	1.99724	Il1a
ILMN_2847773	0.755088	1.89286	OTTMUSG00000005523
ILMN_2827780	0.752558	0.679821	D14Ertd668e
ILMN_1229455	0.750075	1.03535	D11Ertd759e
ILMN_2698449	0.741569	0.681216	Dtr
ILMN_2595732	0.721253	1.75404	Nfil3
ILMN_1243066	0.712504	1.97483	Il1a
ILMN_1217389	0.707539	1.02301	Pkib
ILMN_1239863	0.707218	0.374577	7420404O03Rik
ILMN_3161790	0.702413	1.75716	AI451557
ILMN_2794645	0.699288	1.56893	Cyr61
ILMN_1241302	0.697892	1.10962	Csf3r
ILMN_1248139	0.697717	1.87468	Gp49a
ILMN_2712986	0.687149	1.43439	Chi3l3
ILMN_1236702	0.685627	1.50296	Lilrb4
ILMN_3093622	0.682857	1.02718	Adar
ILMN_2440814	0.682246	0.579247	Sp100
ILMN_2752873	0.679054	0.593115	Lgals9
ILMN_1232707	0.677106	1.75263	Samhd1
ILMN_2756435	0.676723	1.12929	Cebpb
ILMN_3131766	0.676318	1.33546	Trex1
ILMN_2626939	0.669976	0.562259	Daxx
ILMN_1230152	0.667324	1.30787	Adamts4
ILMN_2811154	0.658179	1.58915	Cxcl2
ILMN_1256894	0.657655	1.41206	Kcne4
ILMN_2663930	0.655937	1.24528	Slfn1
ILMN_2598622	0.652893	1.53375	Slamf8
ILMN_2653132	0.647005	1.42488	Clecsf12
ILMN_2888191	0.644685	1.31819	Ccr5
ILMN_1242622	0.642356	1.46972	Crem
ILMN_2467245	0.638329	1.85177	Tnf
ILMN_2474858	0.634841	2.17245	Tnfaip2
ILMN_2695412	0.633204	0.908301	LOC209387
ILMN_2687403	0.630354	1.2055	Fcgr3
ILMN_1255648	0.627927	1.18076	Csf3r
ILMN_2841290	0.624898	2.2999	Tnfaip2
ILMN_2774646	0.61915	0.948106	Myd88
ILMN_1233461	0.615648	1.67847	Isgf3g
ILMN_2663258	0.610477	2.0895	Clecsf12
ILMN_1233293	0.601318	2.50027	Gbp1
ILMN_1254157	0.597438	2.1403	Wars
ILMN_2903945	0.596772	1.61856	Gadd45g
ILMN_1252481	0.587993	1.60487	Fosl2
ILMN_2861641	0.587792	1.55854	Igfl3
ILMN_1255611	0.587731	1.70503	2610024M03Rik
ILMN_1256128	0.587136	1.38839	B630009B09Rik
ILMN_1250409	0.583143	1.89879	Tap1
ILMN_3161013	0.582438	1.88072	Hk3
ILMN_2509737	0.58142	1.25818	Trex1
ILMN_2469333	0.577276	1.75032	Tnfrsf1a
ILMN_2864309	0.576015	1.43746	LOC100034251
ILMN_3077377	0.566564	2.15182	Wars
ILMN_1223834	0.562995	1.48195	Il8rb
ILMN_2609813	0.55404	2.11833	Chi3l1
ILMN_2570478	0.544674	1.60094	A630097K09Rik
ILMN_2490076	0.544137	1.14057	scl0003851.1_954
ILMN_1231650	0.543418	1.31302	LOC381010
ILMN_1229630	0.538913	0.617168	Trim30
ILMN_2569879	0.533738	1.25753	D630015C01Rik
ILMN_1230278	0.531717	1.91498	Cxcl5
ILMN_1238346	0.530075	1.47674	BC022145
ILMN_1246065	0.526106	1.20221	Gadd45b
ILMN_2665411	0.525338	1.25404	Nnmt
ILMN_2625290	0.523714	1.24882	Ifi35
ILMN_2756223	0.516489	2.7153	9130218O11Rik
ILMN_2636339	0.512079	1.91397	Isgf3g
ILMN_1241228	0.511257	1.52287	Tnfrsf1a
ILMN_2582964	0.507386	2.04607	E030040J22Rik
ILMN_2656504	0.503352	1.36554	Retnlg
ILMN_1259747	0.494089	1.44576	9230117N10Rik
ILMN_1242457	0.476371	1.34443	Fpr-rs2
ILMN_2445477	0.47245	2.2131	Wars
ILMN_2847115	0.461487	2.78117	Gpr109a
ILMN_2506388	0.46091	1.10208	4933412E12Rik
ILMN_1216764	0.451469	2.19506	Ier3
ILMN_2749717	0.448502	1.50168	Bcl3
ILMN_2591781	0.438886	1.29196	Tmem49
ILMN_1245129	0.435683	1.93393	Ifitm1
ILMN_2804037	0.43096	1.14217	Irgm
ILMN_2661289	0.427474	0.715603	Csprs
ILMN_2896601	0.422722	1.3754	Icam1
ILMN_2899863	0.421218	1.90461	Tnf
ILMN_2841289	0.42	1.91812	Tnfaip2
ILMN_1258526	0.407837	0.585458	Lgals3bp
ILMN_2668510	0.396962	1.36624	Hp
ILMN_1225764	0.395565	1.39659	1700018O18Rik
ILMN_2591777	0.395177	1.08767	Tmem49
ILMN_2996904	0.389913	0.98632	Obfc2a
ILMN_2915279	0.385231	1.57844	Mov10
ILMN_2742075	0.382275	1.16385	Cd14
ILMN_2469329	0.377276	1.68572	Tnfrsf1a
ILMN_1239843	0.373142	1.81053	Clecsf12
ILMN_1237886	0.370687	1.2629	Enc1
ILMN_2900653	0.352464	1.02026	Gadd45b
ILMN_1212692	0.336277	1.27204	Mapk13
ILMN_1254975	0.314419	1.87535	Has2
ILMN_1219820	0.312254	1.11901	1200002N14Rik
ILMN_2974611	0.309478	1.33412	Tapbpl
ILMN_1217458	0.296083	1.25231	8430403J19Rik
ILMN_1216972	0.2939	2.05892	Clecsf9
ILMN_2453954	0.290048	1.2218	1600021P15Rik
ILMN_1255416	0.286899	1.23118	Ly6a
ILMN_1250486	0.276046	0.994895	Tmem2
ILMN_2776721	0.274655	1.14167	Gyk
ILMN_1220609	0.271801	1.30555	Ltb4r1
ILMN_2729607	0.266249	2.06228	Scnn1a
ILMN_2669062	0.26039	1.22955	Pi16
ILMN_2623983	0.248348	1.02991	Egr2
ILMN_2992709	0.248121	1.15454	Trem2
ILMN_2430220	0.244465	1.19983	Tmem2
ILMN_2646625	0.222164	1.70774	Jun
ILMN_2700689	0.214104	1.18304	4930555L03Rik
ILMN_2756046	0.214064	1.12876	Gpr43
ILMN_2645780	0.202929	1.17382	1700012B18Rik
ILMN_3125606	0.19811	0.484028	D12Ertd647e
ILMN_3162925	0.193738	1.17908	LOC620078
ILMN_2737704	0.189677	1.53559	Gja4
ILMN_2762983	0.188743	1.12019	Tbx21
ILMN_2991255	0.169542	1.57513	Gpr84
ILMN_2640765	0.162672	1.32252	Ifitm1
ILMN_1228389	0.148526	1.2214	5330438F16Rik
ILMN_2717015	0.148526	2.02164	Ccl17
ILMN_2606144	0.128494	1.86255	F730004D16Rik
ILMN_2603976	0.0972807	1.22729	F730031O20Rik
ILMN_2445165	-0.0111508	1.09137	Vdr
ILMN_1259322	-0.046801	-2.20414	Pdk4
ILMN_1249945	-0.0689191	-1.30934	9930004G02Rik
ILMN_2964560	-0.15761	-1.44078	Cd163
ILMN_2627041	-0.240566	1.37462	Cx3cl1
ILMN_2630459	-0.262238	-1.4513	Cxcr4
ILMN_2710253	-0.266915	1.93761	Cyr61
ILMN_2925094	-0.279872	-0.841324	Mpo
ILMN_3150811	-0.358509	-1.29514	Tsc22d3
ILMN_3139875	-0.394002	-1.31235	Cte1
ILMN_2683528	-0.396634	-1.68301	2610020H15Rik
ILMN_1252006	-0.425351	-0.901866	Klra21
ILMN_2613284	-0.485838	-1.6176	Kcnj16
ILMN_2754364	-0.494793	-0.650329	Ltf
ILMN_2701664	-0.502795	-1.10177	Dsip1
ILMN_2606404	-0.505478	-1.26506	St18
ILMN_2993109	-0.551783	-1.75171	Ddit4
ILMN_2781596	-0.650558	-1.81247	Oit3
ILMN_2766604	-0.701011	-0.652135	Camp
ILMN_2662595	-0.703426	-1.64434	Mpp3
ILMN_2801385	-0.779588	-0.671149	Edg8
ILMN_2604494	-0.850672	-0.207879	Podxl
ILMN_3008068	-0.879543	-0.714811	Scara5
ILMN_2833163	-0.889797	-1.29116	BC064033
ILMN_2484695	-0.922817	-1.0466	Thsd1
ILMN_1256644	-0.97433	-1.25667	Slc6a12
ILMN_1231445	-1.00969	-1.25674	Temt
ILMN_2844820	-1.01158	-0.896448	Angptl7
ILMN_2926311	-1.0695	-0.350903	EG545370
ILMN_1220234	-1.47133	-1.77266	Serpina1e
ILMN_2850077	-1.51787	-1.4278	Adh1
ILMN_2769418	-1.72164	-1.10146	Apom
ILMN_2676379	-2.03363	-1.2665	Pon1
ILMN_1236304	-2.25758	-1.9149	Hamp
ILMN_1252899	-2.27057	-1.32079	Serpina1b
ILMN_2659680	-2.29247	-1.2494	Serpina1b
ILMN_2837080	-2.34591	-1.76759	Azgp1
ILMN_1225570	-2.35666	-1.30572	Serpina1d
ILMN_3004600	-2.35725	-1.65971	Serpina1c
ILMN_1215859	-2.75037	-1.32477	Serpina1b
ILMN_2651539	-2.82847	-1.82649	Apoc3
ILMN_3143404	-2.90026	-1.67205	Mup2
ILMN_2678460	-2.94543	-1.02865	Mat1a
ILMN_2993745	-3.07681	-1.37014	Ahsg
ILMN_1232567	-3.0904	-1.02056	Fga
ILMN_2624363	-3.28273	-1.12359	Fga
ILMN_2953807	-3.4142	-1.59665	LOC620807
ILMN_2623393	-3.70771	-1.58605	Apoa1
ILMN_2788223	-3.80073	-1.33807	Kng1
ILMN_2904137	-3.89868	-1.3287	Ambp
ILMN_2443330	-4.07308	-1.6016	Ttr
ILMN_3065459	-4.47544	-1.5446	Mup2
ILMN_2775957	-4.54506	-1.49255	Apoa2
ILMN_1213817	-4.62897	-2.09876	Mup3
ILMN_2875730	-4.72093	-1.46052	Mup1
ILMN_1247156	-4.95763	-1.5433	Apoa2
ILMN_2730208	-5.95849	-1.44675	Mup1
ILMN_1221501	0.125192	-0.0795804	5730469M10Rik
ILMN_2418957	-0.0962051	-0.231172	5930418K15Rik
ILMN_2545576	0.634137	-0.316134	Rad54l
ILMN_1248895	-0.015361	-0.575181	B430218L07Rik
ILMN_1231111	0.274991	-1.44593	Butr1
ILMN_2588362	0.0520787	-0.303376	Cdca8
ILMN_2637808	0.368853	-0.933993	Icam4
ILMN_2603662	-0.0255387	-0.385182	B230312A22Rik
ILMN_1239447	0.336244	-1.09789	Hemgn
ILMN_2977076	0.0546932	0.0541244	OTTMUSG00000005737
ILMN_2747641	0.00957108	-0.216137	Kif4
ILMN_1220039	0.271184	-0.787415	Kif4
ILMN_2655015	0.193434	-0.268286	Alad
ILMN_3156604	0.658223	-0.113545	Hmgb2
ILMN_1249092	0.36992	-0.445132	KIF23
ILMN_1245531	0.173595	0.0819017	Neto2
ILMN_2534125	0.404808	0.0553248	LOC380691
ILMN_2603081	0.419797	-0.290809	Nt5c3
ILMN_2664686	0.182375	-0.326719	Chaf1b
ILMN_2749650	0.212663	-0.978947	Epor
ILMN_2660766	0.01835	-0.818704	Cd59b
ILMN_2533104	0.0517131	-0.699097	LOC233529
ILMN_2865912	-0.14726	-0.781646	F630043A04Rik
ILMN_2615879	-0.0740079	-0.559518	Ctsf
ILMN_1217896	0.194702	-0.322556	C230084O18Rik
ILMN_1244797	0.396584	-1.00108	Dlg7
ILMN_1239219	1.27057	0.459356	Mx2
ILMN_1226935	-1.65244	-0.944336	Orm1
ILMN_2789562	-0.591908	-0.0919352	P4ha2
ILMN_2803249	-0.696106	-1.55661	Inmt
ILMN_2667384	0.131935	-0.881879	Slc6a9
ILMN_2534783	0.344812	-0.468469	LOC245069
ILMN_1246270	0.483667	-0.027361	4833427B12Rik
ILMN_2524667	-0.0562228	-0.285471	4833427B12Rik
ILMN_2642571	-0.200963	-0.328331	Mxd3
ILMN_2641431	0.232442	-0.412235	Trak2
ILMN_2872698	-0.0216643	-0.323333	Trak2
ILMN_2416145	0.42833	-0.483995	Tpx2
ILMN_1213257	-0.283226	-0.29946	Hist1h4b
ILMN_2636110	0.188563	-0.447621	Sgol2
ILMN_2795040	0.100172	-0.384992	Hist1h2ad
ILMN_2772855	0.595031	-0.763913	Plek2
ILMN_2977404	-0.0422566	-0.353015	Tmod1
ILMN_2662743	0.449096	-0.00858605	Rad23a
ILMN_1216295	0.259897	0.0173874	Rad23a
ILMN_2637052	0.235789	0.330154	Rad23a
ILMN_1248890	0.489525	0.141365	AW011738
ILMN_2992009	0.217297	-0.185005	Lrdd
ILMN_2612018	0.421284	-0.604901	Gpr73
ILMN_1259356	0.0199686	0.0746875	Snrk
ILMN_2605453	0.142714	-0.692776	Ranbp10
ILMN_2753226	0.609968	-0.416341	Rad51ap1
ILMN_2577598	0.08439	-0.472218	1190008K20Rik
ILMN_2696696	0.244665	-0.901166	Gypa
ILMN_2694569	0.159716	-0.269067	Cyp4b1
ILMN_2742152	0.281148	-0.185214	Gadd45a
ILMN_2947568	0.247802	-0.263442	Gadd45a
ILMN_2711562	-0.117028	-0.496609	Pip5k1a
ILMN_2629971	-0.00669038	-0.42822	Fzr1
ILMN_2962747	-0.0170053	-0.401529	Fzr1
ILMN_3161601	0.290193	-0.167367	Snca
ILMN_3136638	0.304297	-0.451852	Snca
ILMN_3059393	0.673394	0.036527	Snca
ILMN_1252136	0.19666	-0.301796	Hist1h2af
ILMN_1219574	0.302466	-0.352142	Hist1h2af
ILMN_2734924	-0.971223	-1.00745	1190003J15Rik
ILMN_2928085	0.194406	-1.03362	Snx22
ILMN_1220261	0.400296	-1.5844	Tm4sf3
ILMN_2637733	-0.170262	0.28534	BC038925
ILMN_2672509	0.876919	-0.282172	4832406C22
ILMN_2929896	0.211747	-0.821106	Pbk
ILMN_1216675	0.277817	-1.03297	2900072M03Rik
ILMN_1260493	0.0849868	-0.632735	AI661311
ILMN_2706938	0.296215	-0.554338	Ppox
ILMN_2699522	0.349714	-0.834417	Dyrk3
ILMN_1243616	0.21947	-0.777688	Cdkn3
ILMN_2830661	0.265599	-0.345016	Top2a
ILMN_1218457	0.0457849	-0.768613	Abcb10
ILMN_1228031	0.296522	-0.220799	Dusp8
ILMN_2691060	-0.433396	-1.52528	Cyp2c37
ILMN_2602902	0.273852	-0.226447	Atp1b2
ILMN_1252898	0.127983	-1.29834	Sox6
ILMN_2881620	0.210135	-0.60524	Nfe2
ILMN_1246153	0.327066	0.098765	Erdr1
ILMN_2836654	0.210792	-0.259232	Hist1h2ao
ILMN_1256890	0.0939636	-0.13073	Mllt3
ILMN_1249975	-0.814662	0.114609	AU044919
ILMN_2572467	-0.229009	-0.641428	E330019D12Rik
ILMN_3104928	0.0992441	-0.183807	2610019I03Rik
ILMN_2733472	0.382453	-0.17616	2610019I03Rik
ILMN_2687014	-1.45816	-0.746941	Cyp2e1
ILMN_1221106	0.369614	0.262052	E030022B18Rik
ILMN_1220236	-0.224855	-0.42159	Ctsg
ILMN_1233302	0.0716091	-0.404193	Asb1
ILMN_2452383	0.314602	-0.735094	Uros
ILMN_2498173	0.553821	-0.379361	Uros
ILMN_2694446	0.589772	-0.34362	A730089K16Rik
ILMN_2613118	0.331305	-0.579288	Rfc4
ILMN_2619848	0.300423	-0.708014	Tfrc
ILMN_2860804	0.480795	-0.706154	Tfrc
ILMN_2633492	-0.159995	-0.427931	Chek2
ILMN_1214487	0.0683421	-0.540976	Hace1
ILMN_2745513	0.367663	-0.507862	Rhag
ILMN_1254019	0.208947	-0.441013	Rhag
ILMN_2745515	0.572277	-0.472275	Rhag
ILMN_2762944	0.468454	0.0808414	2310061N23Rik
ILMN_2673889	-0.150203	-0.0857422	Mcm7
ILMN_3116560	0.107761	-0.776296	Siat9
ILMN_1232514	0.137621	-0.670689	Siat9
ILMN_2909283	0.0368775	-0.788703	BC022593
ILMN_2439813	0.235023	-0.66457	Slc16a10
ILMN_2664593	0.385762	0.358611	Hist1h1b
ILMN_2588391	0.693394	-0.37154	Pla2g12a
ILMN_1255436	0.344612	-0.464524	Top2a
ILMN_1229667	0.0798458	-0.602249	Slc43a1
ILMN_2495194	0.323925	-0.987464	Slc43a1
ILMN_2453695	0.180885	-0.573034	Urod
ILMN_1214609	0.290037	-1.24617	4930584B20Rik
ILMN_2446700	0.0606847	-0.528873	B430007K19Rik
ILMN_2427096	0.442613	-0.547307	1190002F15Rik
ILMN_1232884	0.280907	-0.144484	Sphk1
ILMN_1250907	0.172719	-0.195086	Mcm2
ILMN_2752754	-0.323015	-0.276808	Mcph1
ILMN_2830445	0.11883	-0.453189	Mcph1
ILMN_1257546	1.03307	1.02719	4930599N23Rik
ILMN_1259028	-0.246282	0.0419	D230048N11Rik
ILMN_1220688	0.0802366	-1.15405	6330505N24Rik
ILMN_1225587	0.293103	-1.15893	Abcg4
ILMN_1229343	0.341729	-0.415672	Mboat2
ILMN_1228815	-0.145953	-1.08002	Slc27a5
ILMN_1232402	0.0163717	-0.461696	Pcyt1b
ILMN_2690611	-1.25967	-0.125756	Igk-C
ILMN_3121891	0.446955	0.074944	Lmna
ILMN_1246108	0.251177	-0.472432	Hist1h2ah
ILMN_2730329	0.195452	-0.339368	Hist1h2ah
ILMN_2593104	0.381845	-1.27775	1110063G11Rik
ILMN_1255164	-1.90435	-1.06472	Slco1b2
ILMN_2911855	0.0926689	-0.590958	Espl1
ILMN_1213620	0.290481	-0.369213	A730028E04Rik
ILMN_2455447	0.0422788	-0.8566	A930026I22Rik
ILMN_2625893	-0.776126	-0.344654	Ces3
ILMN_1258501	-0.31618	-1.26229	Adh1
ILMN_2735615	0.289308	0.182517	Isg20
ILMN_2723040	0.819721	0.287317	P2ry10
ILMN_1229853	0.191065	-0.563573	Arrb1
ILMN_1243183	0.358828	-0.906843	2510003D18Rik
ILMN_2772281	0.518609	0.760479	Emilin2
ILMN_2621433	0.113667	-0.427605	Fgfrl1
ILMN_1260031	0.475353	-0.662207	Apol2
ILMN_1234111	-1.36239	-1.13462	Vtn
ILMN_2866970	0.168922	-0.454242	Kif11
ILMN_2882235	0.225929	-0.787544	Gpsm2
ILMN_1232960	0.470153	0.407035	LOC269515
ILMN_2780420	0.252374	0.299576	Rnf26
ILMN_2678466	-0.575211	0.064113	Tgoln2
ILMN_2673776	-0.00445688	0.0115424	E2f2
ILMN_2836137	0.00939739	-0.120819	E2f2
ILMN_2657844	0.203403	-0.632867	Cdc2a
ILMN_1218380	0.174783	-0.269032	Hist2h2ac
ILMN_2688728	0.298903	-0.0535625	Pcyt1a
ILMN_2543393	0.192573	-0.486256	1110017L21Rik
ILMN_2785454	0.262364	-0.523815	Hist2h2ab
ILMN_3114998	-0.278449	-0.844229	BC043301
ILMN_2608052	0.471034	0.172247	Smox
ILMN_1256359	0.442655	-0.583926	Smox
ILMN_2597030	0.111715	-0.262906	Smox
ILMN_1247267	0.0350264	-0.314376	Smox
ILMN_2734661	0.242235	-0.363358	Hagh
ILMN_1239314	-0.130378	0.014165	Foxm1
ILMN_2731974	0.224282	-0.359074	Foxm1
ILMN_1239230	0.221151	-0.144742	Aurkb
ILMN_1245328	0.671249	0.316499	BB146404
ILMN_1229795	1.05337	-1.19312	Klra16
ILMN_2593774	0.213131	-0.440646	1190002H23Rik
ILMN_1234241	-0.541327	-0.348296	1110025G12Rik
ILMN_2671436	0.00345254	-0.471683	2700091N06Rik
ILMN_2450735	0.381576	0.31647	18S_rRNA_X00686_849
ILMN_2594593	-0.624436	-0.0334589	Mpp5
ILMN_3144984	-0.0616123	0.0208672	Arl4
ILMN_3066763	0.0884699	-0.0649317	Arl4
ILMN_2764036	-0.878448	-1.15869	Ahsg
ILMN_3142391	-0.108702	-0.721656	3110004L20Rik
ILMN_2837816	-1.76143	-1.4006	Gnmt
ILMN_2656748	0.233652	-0.838935	Dfy
ILMN_1241320	0.167439	-0.429646	Clspn
ILMN_2858359	0.264043	-0.722139	Clspn
ILMN_2623056	0.382911	-0.720472	Clspn
ILMN_2648080	0.275986	-0.573707	Kntc1
ILMN_2931918	0.44782	-0.677854	4432416J03Rik
ILMN_2696492	0.75752	0.324882	Phf11
ILMN_2612268	-1.62984	2.13671	Reg2
ILMN_1250901	-0.299574	-0.644276	A930024K11Rik
ILMN_1215653	0.0023495	-0.423287	9830141J12Rik
ILMN_2687628	0.174437	-0.442061	Ckap2
ILMN_2917471	-0.199513	-0.827136	Ednrb
ILMN_2907370	-0.123724	-0.389965	Optn
ILMN_2676606	0.421822	-0.261175	Optn
ILMN_2709397	0.0950521	-0.276091	Eif2ak1
ILMN_2662527	0.514309	-0.804196	Spna1
ILMN_1257525	-0.169087	-0.276732	Cpeb3
ILMN_2975345	-0.796273	-0.672735	Cdo1
ILMN_2731407	0.516061	-0.0852506	Gdf3
ILMN_2525077	-0.0570127	0.227247	Asb1
ILMN_2430887	0.164673	-0.324967	Asb1
ILMN_1223313	0.271806	-1.53175	Fn3k
ILMN_2757125	0.17718	-0.708512	Prc1
ILMN_2862623	-0.807839	-0.333122	Itih3
ILMN_1244424	-0.0546882	1.48669	Adora2b
ILMN_2619200	0.254384	-1.12825	Eraf
ILMN_2445324	0.164136	-0.186654	Zfpm1
ILMN_2839788	0.367758	-0.943629	Tal1
ILMN_2659317	0.0477909	-0.623466	E130306D19Rik
ILMN_2911781	0.228719	-1.15788	Kif18a
ILMN_2518197	-0.166782	-0.252136	Tnk1
ILMN_2529071	-0.292857	-0.0800151	LOC223599
ILMN_1229449	-0.248842	0.113699	B930008G09Rik
ILMN_2873988	1.25641	0.395727	Rtp4
ILMN_2493747	-0.271434	-0.143246	Txndc4
ILMN_2741142	-0.0222853	-0.541843	LOC243461
ILMN_2654582	-0.0434933	-1.01773	BC034834
ILMN_2892650	-0.110876	-0.0588938	Tmem35
ILMN_1247173	0.522287	-0.653965	Tyms
ILMN_2484707	0.441014	-0.63809	Tyms
ILMN_2895284	0.425806	-0.796251	2210023G05Rik
ILMN_3009652	0.297676	-0.0826614	Chek1
ILMN_1240598	0.328613	-0.386068	BC034054
ILMN_2922942	0.163246	-0.576167	3000004C01Rik
ILMN_1221714	-0.0853524	-0.219869	3000004C01Rik
ILMN_2593631	0.131824	-0.876842	3000004C01Rik
ILMN_2618329	0.0892967	0.148801	9530046H09Rik
ILMN_1249032	0.0399696	-0.301081	2410129H14Rik
ILMN_1219011	0.416088	-0.536374	3110040M04Rik
ILMN_2982969	0.357399	-0.775398	Prim2
ILMN_1227999	0.381185	-0.617764	Ache
ILMN_1219896	0.461394	0.358036	9830148G24Rik
ILMN_2847144	0.261638	-0.336673	Hist1h2ak
ILMN_1240728	0.184566	-1.1285	D430044G18Rik
ILMN_2461003	0.368493	-0.21947	D430044G18Rik
ILMN_1247653	-1.84427	-0.818723	Crp
ILMN_2893564	0.355687	-0.679716	1190007F08Rik
ILMN_1231952	0.0413188	-0.428945	Txnrd2
ILMN_2445166	-0.141882	0.955253	Vdr
ILMN_2980371	-1.33653	-1.73895	Es1
ILMN_1250303	0.168928	-1.40244	C730029A08Rik
ILMN_1240163	0.69938	-0.667417	Fancd2
ILMN_2477324	0.417239	-0.900445	Trim10
ILMN_2783997	0.169369	-1.00249	Trim10
ILMN_2734882	0.336028	-0.236192	2610019I03Rik
ILMN_2698519	0.252999	0.573563	Hist1h3i
ILMN_2617228	0.170834	-0.496465	Stk6
ILMN_3040069	0.054291	-0.296488	Hist2h3c1
ILMN_2677595	0.58996	-0.0494802	5830426I05Rik
ILMN_2770723	0.401217	-0.445846	5830426I05Rik
ILMN_2660519	0.203721	-0.600075	2510015F01Rik
ILMN_2714678	-0.149641	-0.382261	AI449441
ILMN_1245003	-0.126405	-0.181828	Odf2
ILMN_1257667	0.199079	-0.352466	Chaf1a
ILMN_2877835	0.185278	-0.5624	C920005C14Rik
ILMN_2748680	-0.206713	0.035219	Fhit
ILMN_1226540	0.401155	-0.728409	Agpat3
ILMN_1255586	-0.622775	-0.0695975	6720480F11Rik
ILMN_2614945	0.212442	-0.478531	Recql4
ILMN_2634750	0.317202	-0.143065	Brca2
ILMN_2618935	0.299029	-1.21233	Map17
ILMN_2603504	-1.2236	0.131155	Car2
ILMN_2606746	0.384974	-0.785369	Car2
ILMN_2911760	0.119379	-0.522717	Ubadc1
ILMN_2431046	0.10132	-0.403001	Ubadc1
ILMN_1241976	0.378655	-0.686058	Ubadc1
ILMN_2744217	0.412285	-0.872603	Spag5
ILMN_2985969	0.146797	0.104829	Bub1b
ILMN_1242235	0.272172	-0.217062	Top2a
ILMN_1217353	0.127495	-0.300776	Rfx2
ILMN_2615035	0.355293	-0.864415	Mgst3
ILMN_1238479	0.464637	-0.712425	Mgst3
ILMN_2781458	0.1546	-0.781551	Tlcd1
ILMN_2644185	-0.799161	-0.647256	Apof
ILMN_1217442	1.01321	0.470169	Zfp365
ILMN_1217369	0.15611	-0.0280273	1100001J08Rik
ILMN_2633179	-0.76485	0.592708	Igh-1a
ILMN_2677207	-0.765264	0.657664	Igh-1a
ILMN_2888842	0.116563	-0.0766763	Isca1
ILMN_2900557	0.194285	-0.798578	Kif15
ILMN_2613923	0.449574	-0.501981	Popdc2
ILMN_3128351	0.285447	-0.500779	Popdc2
ILMN_2668509	0.381461	0.82338	Hp
ILMN_1228446	0.409881	-0.101737	A630034E16Rik
ILMN_1216020	1.22559	0.036527	Oas3
ILMN_2868459	-0.752803	-0.734175	Lrrc1
ILMN_1247842	0.604101	-0.280158	2810047L02Rik
ILMN_1214817	0.507616	0.0825847	D030028A08Rik
ILMN_2719473	0.0283841	-0.562335	Asf1b
ILMN_3109564	0.394558	-0.104472	Brca2
ILMN_3006451	-0.0141164	1.09395	Jak3
ILMN_1237421	-0.475323	-0.245228	scl0003519.1_175
ILMN_1254473	0.319465	-0.362015	LOC241525
ILMN_1255902	0.238242	-0.355065	2500002A22Rik
ILMN_2481113	0.332532	-0.155366	scl0001000.1_8
ILMN_1229210	0.100663	-0.661734	2610318C08Rik
ILMN_2550089	0.200274	-0.165924	2010001F03Rik
ILMN_2793442	0.0915908	-0.608079	Ssx2ip
ILMN_1256416	0.398656	-0.340944	Eeg1-pending
ILMN_2605890	0.248838	-0.703483	Tk1
ILMN_2696609	0.110463	-0.210593	Mscp
ILMN_2696610	0.102878	-0.211331	Mscp
ILMN_1228235	0.479205	-1.09565	Ctse
ILMN_2833596	0.301643	-0.672014	Abcb6
ILMN_2705777	0.397627	-0.419686	Gstm5
ILMN_2772632	0.00832027	0.935221	Saa3
ILMN_2854962	-0.0306666	-0.945725	Sgol1
ILMN_2669172	0.424584	-0.818777	4930547N16Rik
ILMN_1217929	0.2059	-0.365045	LOC328752
ILMN_2749317	-1.30243	-1.2564	Itih1
ILMN_2591782	0.395341	-0.72475	Abcb10
ILMN_2542550	-0.337389	0.413969	LOC385275
ILMN_1255901	-0.242666	-0.148681	9830002L24Rik
ILMN_2416218	0.484209	-0.565799	5530400B01Rik
ILMN_2746830	0.0646552	-0.37526	BC022224
ILMN_3054914	1.62232	0.460208	Usp18
ILMN_2702016	0.059589	-0.649684	2010011I20Rik
ILMN_2756486	0.286734	-0.648673	Aqp1
ILMN_2980661	0.167629	-0.492061	Aqp1
ILMN_2980663	0.295905	-0.886858	Aqp1
ILMN_2741985	0.119017	-0.29257	Rad54l
ILMN_1250116	0.117717	-0.75845	scl0001849.1_2273
ILMN_2855998	0.730247	-0.685567	Plek2
ILMN_2617496	0.416704	-0.0314763	Dek
ILMN_2617499	0.38911	-0.254446	Dek
ILMN_1255302	-0.114554	-0.0545151	D230046F09Rik
ILMN_1217065	0.369754	-0.13073	2310007D09Rik
ILMN_2908070	0.235662	-0.280145	Gtse1
ILMN_2908065	0.259336	-0.524908	Gtse1
ILMN_2534259	0.16246	-0.658316	LOC237877
ILMN_2648742	0.228961	-1.0117	Abcb4
ILMN_2898917	0.453563	0.368543	Otub2
ILMN_2740268	0.376159	0.0336294	Otub2
ILMN_2740902	0.225135	-0.82941	Mki67
ILMN_1256420	0.134624	-0.314413	Slc25a38
ILMN_1246130	-0.0566509	-0.302509	Cit
ILMN_1229755	-0.236454	-0.271884	Hist1h3c
ILMN_2793260	0.143252	-0.27729	Micall2
ILMN_2659337	0.42471	-0.828046	Solt
ILMN_2883414	0.12533	-0.428487	Cenpl
ILMN_1225035	0.0982577	-0.205826	Carhsp1
ILMN_2549473	0.336917	-0.60365	Pnp
ILMN_2693785	0.414519	-0.859375	Cenph
ILMN_1227675	0.113659	-0.609683	Slc4a1
ILMN_2919433	0.330224	-0.372871	Cdc45l
ILMN_2758029	-0.324261	-0.559638	Prtn3
ILMN_2834065	0.49004	-0.767873	Esco2
ILMN_2718431	-2.52618	-0.648606	Itih4
ILMN_2483948	0.359647	-0.13202	2810012G08Rik
ILMN_1237279	0.107058	-0.394188	Gata1
ILMN_1224202	0.0910264	-1.07239	2610103N14Rik
ILMN_1214318	-0.148812	-0.0581169	Rasgrp1
ILMN_2789047	0.201036	-0.898113	1110001A07Rik
ILMN_2515273	-0.621746	-1.06157	Slc27a2
ILMN_2748839	0.0154303	0.164332	Nup50
ILMN_1235122	0.26484	-0.00372732	Memo1
ILMN_2877507	0.167205	-0.216383	Pigq
ILMN_2716497	0.485291	-0.150034	Ccne1
ILMN_2654554	0.374922	0.674963	Fgl2
ILMN_1243905	-0.0525171	-0.247849	KIF18A
ILMN_1236683	0.211717	-0.724899	Ptdss2
ILMN_2597255	0.387303	-0.658114	Cdc6
ILMN_3161906	0.000380993	-0.811816	LOC432879
ILMN_2788221	-1.31502	-0.957531	Kng1
ILMN_1220863	-0.312615	-0.343434	Stk18
ILMN_1232041	0.0645261	0.767678	Copeb
ILMN_1250340	0.469095	-0.671142	A630055A13Rik
ILMN_2620799	-0.124211	-0.731536	A930010I20Rik
ILMN_2676726	0.190313	-0.484574	2610300B10Rik
ILMN_3115149	-0.0996039	-0.736041	Spire1
ILMN_1213191	0.114754	-0.476422	Brrn1
ILMN_2845658	0.507675	0.317056	LOC625360
ILMN_2710286	0.242942	-0.42899	C030025P15Rik
ILMN_1234749	0.282776	-0.61544	C030025P15Rik
ILMN_1253819	0.287028	-0.552759	Prkar2b
ILMN_2539343	0.455772	-0.538057	LOC381776
ILMN_2643513	0.622517	-0.145344	Asns
ILMN_3006123	0.511649	-0.411874	Asns
ILMN_2694782	0.450222	-0.103824	2410076I21Rik
ILMN_2690122	-0.0984373	-0.0140201	Slc27a1
ILMN_2881050	0.669805	-0.659828	Rad51
ILMN_2458967	-0.0130286	-0.931747	2900079J23Rik
ILMN_2806315	0.490428	-0.825167	Gm867
ILMN_2875404	0.316021	-0.64966	Nrip3
ILMN_2923463	0.0306301	-0.402346	Kif23
ILMN_1245789	0.201601	-0.258033	Ccne2
ILMN_2759952	0.217443	0.192479	Mxra8
ILMN_2821788	0.243384	-0.573578	Cenpi
ILMN_2697552	-0.22617	0.438684	Pde4b
ILMN_2895557	0.265655	-1.1973	Gfi1b
ILMN_1226216	0.0718592	-0.215018	Rnf123
ILMN_1244277	0.148526	-0.303724	Itsn1
ILMN_2627268	0.148526	-0.246046	Itsn1
ILMN_2956102	0.237955	-0.488282	Ncapd2
ILMN_2625746	0.279055	-0.133608	Ncapd2
ILMN_2998934	0.536602	-0.38685	Cited4
ILMN_1246538	-0.0845352	-0.580618	C230059C13Rik
ILMN_2941280	0.0697397	-0.260291	Artn
ILMN_2427349	-0.358245	-0.395709	Zfp148
ILMN_2897468	0.251967	-0.510529	2610510J17Rik
ILMN_1223979	0.267801	-0.594029	2610510J17Rik
ILMN_2725428	0.0337163	-0.251876	Dnajb10
ILMN_3161959	0.0362616	-0.604922	E130016E03Rik
ILMN_1236588	0.521601	-0.282969	Car1
ILMN_2796798	0.126342	-0.248185	5730469M10Rik
ILMN_1237964	0.167365	-0.414085	Sh3yl1
ILMN_2681123	0.00118673	-0.352911	Als2cr2
ILMN_1225494	-0.0410055	-0.625555	AU040950
ILMN_2653765	0.0620621	-0.550764	Nusap1
ILMN_1257520	0.275525	-0.00748074	Hist1h2bn
ILMN_2606436	0.269618	-0.190799	Diap3
ILMN_1242531	0.290968	-0.712944	Mir
ILMN_1238276	0.287506	-0.280479	Hist1h2ai
ILMN_2745212	0.251793	-0.250614	Hist1h2ai
ILMN_2921303	0.383004	-0.582114	Tyms-ps
ILMN_2678431	0.372455	-0.68703	Mns1
ILMN_2592834	0.664085	-0.276825	Sct
ILMN_2624477	0.118834	0.0701719	E2f2
ILMN_2657124	0.281149	-0.904323	Hmbs
ILMN_1250541	-0.61414	-0.852549	Hmbs
ILMN_2960325	0.194179	-0.840291	Ctse
ILMN_1225204	0.559218	0.655151	2510004L01Rik
ILMN_2470131	0.231416	-0.53042	6720475J19Rik
ILMN_2662387	0.227272	-0.0624857	Lmna
ILMN_1254405	0.292011	-0.0546038	Lmna
ILMN_1255510	0.232289	-0.116448	Lmna
ILMN_2597710	0.217423	0.15706	Lmna
ILMN_2663328	0.106702	-0.286994	2600001J17Rik
ILMN_1234702	-0.36208	0.563309	Gpt2
ILMN_2772930	0.222268	-0.920359	Gfi1b
ILMN_1256633	0.645883	0.493567	Pnp
ILMN_1242829	0.293055	-0.538164	Prdx2
ILMN_2638354	0.344694	-0.579705	Prdx2
ILMN_1222734	0.405367	-0.418591	Aldh1a1
ILMN_2649773	0.156269	-0.773849	Slc38a5
ILMN_1229468	0.210697	-0.631403	C79407
ILMN_2843349	0.368281	-0.678261	C79407
ILMN_1245335	-0.56273	-0.025249	C230078M08Rik
ILMN_2526935	1.21254	0.456844	LOC240921
ILMN_1220680	-0.026292	0.527787	Lpin2
ILMN_2494912	0.477975	-0.644843	Vangl1
ILMN_2679464	0.325537	-0.112958	Mcm10
ILMN_2970532	0.265149	-0.225763	Mcm10
ILMN_2736762	0.276867	-0.316806	Ifrd2
ILMN_2684205	-0.0509711	-0.209754	4930431B09Rik
ILMN_2628822	0.859344	0.0365272	Oas1g
ILMN_1253808	0.967564	0.0293849	Oas1g
ILMN_1230786	0.302955	-0.190992	5730588I11Rik
ILMN_3161168	0.0535013	-0.800811	Gm1964
ILMN_2830898	-0.033909	-0.36088	Cdc25b
ILMN_2534253	-0.150531	0.181152	LOC216963
ILMN_2438404	0.00584173	-0.608915	scl0003476.1_2802
ILMN_2657356	0.412269	-0.0720906	Lig1
ILMN_2595519	0.0919958	-0.32944	Lig1
ILMN_2627660	0.595051	-0.627626	Lig1
ILMN_2763459	0.0014807	-0.273418	E130107N23Rik
ILMN_2544758	0.106956	-0.36211	2600006K01Rik
ILMN_2612206	0.118673	-0.353027	Cdc20
ILMN_2867901	0.365548	-0.13901	Cdc20
ILMN_2867899	0.0917236	-0.313985	Cdc20
ILMN_2693205	0.511491	-0.743015	Calmbp1
ILMN_2772492	0.256426	0.378678	AW550801
ILMN_2714565	0.347619	-0.948842	Rrm2
ILMN_1252157	0.758793	-0.818411	A330102K04Rik
ILMN_2659997	-0.84067	-0.805965	MGC29978
ILMN_2735429	0.17232	-0.0924282	AW146242
ILMN_3132186	0.28034	-0.62908	Pcyt1b
ILMN_2832219	0.0706834	-0.936249	Cdca3
ILMN_1225182	0.207486	-0.588477	Cdca3
ILMN_1218263	0.144205	-0.931851	Pemt
ILMN_2762326	0.213501	-0.509083	Kif22
ILMN_2684316	0.00990248	-0.321823	P2ry1
ILMN_1256354	0.444858	-0.0544585	Gclm
ILMN_2762410	0.178322	-0.818685	5730547N13Rik
ILMN_1220637	0.535328	-0.290092	5730547N13Rik
ILMN_2793464	1.38966	0.315385	Oasl1
ILMN_2717366	1.17999	0.259032	Oasl1
ILMN_2855792	-0.103683	-0.1625	Pnpo
ILMN_2665087	0.368734	-0.997574	Klf1
ILMN_2711948	0.252771	0.241769	Slc7a5
ILMN_2543842	0.588245	-0.520205	2810417K24Rik
ILMN_2764919	-0.348168	-0.639045	6030468B19Rik
ILMN_1246655	-0.0863731	0.451061	Plekhg2
ILMN_3125814	0.336704	-0.465272	Acsl6
ILMN_2595597	0.112338	-0.949724	Anln
ILMN_2860699	0.177409	-1.18954	Epb4.9
ILMN_2760211	0.231879	-0.0249389	A330080J22Rik
ILMN_2427971	0.184509	-0.137226	A330080J22Rik
ILMN_1238094	0.436178	-0.107422	A330080J22Rik
ILMN_2591651	0.728879	-0.327559	A330080J22Rik
ILMN_2606295	0.317607	-0.301879	Gch1
ILMN_1248830	0.266699	-0.340746	Hist1h2an
ILMN_1219904	0.186776	-0.86928	1300010A20Rik
ILMN_2977558	-0.0920779	-0.840544	Dapk2
ILMN_2709834	-0.544695	-0.242657	LOC232055
ILMN_2586777	0.58954	-0.403178	5330420J21Rik
ILMN_2711112	-0.170568	-0.359593	Shcbp1
ILMN_2670150	1.25289	0.528319	Oas2
ILMN_2984332	-0.223859	-1.08789	Hal
ILMN_2659052	0.532894	-0.778401	Ccnb1
ILMN_2753497	0.324131	-0.574882	Ccnb1
ILMN_2926155	-0.0580348	-0.372812	Rbm38
ILMN_2707227	-0.232463	-0.692497	0610006F02Rik
ILMN_2764551	0.135862	-0.621143	Coxvib2
ILMN_2635718	0.288127	-0.55773	Bzrpl1
ILMN_1226979	0.198537	-0.490241	Kifc5a
ILMN_1233531	0.0504665	0.475997	2610528E23Rik
ILMN_2970623	0.135185	-0.68128	Cenpp
ILMN_2819319	0.380833	-0.917989	Rrm2
ILMN_2631505	-0.223175	0.130383	LOC384415
ILMN_2589651	-0.367562	0.295534	Anpep
ILMN_2532865	0.459599	-0.826887	LOC233899
ILMN_2715601	0.340216	-1.1553	Ank1
ILMN_2609011	0.144857	-0.316903	Ank1
ILMN_1244879	0.372619	-1.25655	Ank1
ILMN_1236869	0.252842	-0.895032	Ank1
ILMN_2723860	0.181833	0.358343	Pkm2
ILMN_1238696	0.0445732	0.0482929	Fanca
ILMN_1213921	0.112166	-0.230466	Troap
ILMN_2668996	0.246836	-1.42269	Kel
ILMN_2689986	-0.031521	-0.568575	Dnaja4
ILMN_2645295	0.403921	-0.352085	1110035L05Rik
ILMN_1239119	0.483144	0.723176	Hsh2d
ILMN_1233684	-0.0342299	0.659804	A730094F08Rik
ILMN_1239878	-0.0580475	-0.280244	Prss34
ILMN_2566014	0.185096	-0.696011	C130032N06Rik
ILMN_2628708	0.0301505	-1.01503	Depdc1b
ILMN_2960243	-0.214792	0.0850515	Trmt12
ILMN_2966162	0.452303	-1.02893	Tmem56
ILMN_1245263	-0.272744	-0.0663295	LOC382162
ILMN_3043587	0.861567	-0.432418	Bex4
ILMN_3118584	0.574089	-0.508341	Bex4
ILMN_2817214	0.118775	0.344279	Hist2h2bb
ILMN_2525605	0.200641	-0.298706	Hist2h2aa2
ILMN_2552900	0.146644	-0.889508	Add2
ILMN_2552652	-0.0324022	-0.319711	6030449M12Rik
ILMN_2774640	0.32364	-0.107584	Blm
ILMN_2670775	0.253321	-0.486236	C530008M17Rik
ILMN_1257143	0.339282	-1.07214	Ermap
ILMN_1255513	0.119334	0.0331584	Cdr2
ILMN_1224237	-0.703877	-0.305513	2610305J24Rik
ILMN_3009225	-2.01118	-1.64458	Apoc4
ILMN_2486267	0.667687	1.12886	Ube2l6
ILMN_1252063	-0.160145	-0.435101	Cdc25c
ILMN_2637704	0.0730302	-0.27094	Cdc25c
ILMN_2576431	0.293116	0.469	Lpin2
ILMN_3150996	0.174373	-0.298364	Blm
ILMN_3105936	0.243954	-0.731637	Cetn4
ILMN_1225699	-1.16051	-1.5014	Serpina1a
ILMN_2660754	0.278588	-0.955275	Spnb1
ILMN_2826881	0.329668	-0.435364	Mybl2
ILMN_3161617	0.214399	-0.244671	Fancd2
ILMN_1216690	0.434964	-0.623715	Samd11
ILMN_3000909	-0.170365	-0.410541	Pkhd1l1
ILMN_2711772	0.135504	-0.321576	A930021H16Rik
ILMN_1232740	-0.170618	-0.293602	E130301L11Rik
ILMN_1219298	-0.0857484	-1.16837	Art4
ILMN_2797642	0.197041	-0.398878	Ncaph
ILMN_2632712	0.132396	-0.690103	Birc5
ILMN_2681241	0.394936	-0.605829	Birc5
ILMN_2603699	0.335298	-0.730425	Birc5
ILMN_2450491	0.394144	-0.424305	Trfr2
ILMN_1224012	-0.598953	-1.33154	Aldob
ILMN_1232175	0.217737	-0.392213	Chtf18
ILMN_2744565	-1.65515	-1.10746	Hpxn
ILMN_2901180	0.203423	-0.787116	Spc25
ILMN_1255960	0.105966	-0.810716	Spc25
ILMN_1218967	0.014061	-0.408176	Kif2c
ILMN_2832105	-2.41742	-0.728416	Fgg
ILMN_1243129	-0.0597457	-0.154563	Slc11a2
ILMN_2488405	0.223767	-0.969778	1110029I05Rik
ILMN_2638923	0.18242	0.345105	Pigt
ILMN_2684093	-0.036981	-0.540851	Rec8L1
ILMN_1227348	-2.88995	-0.904638	Cyp4a10
ILMN_2432200	-0.00569022	-0.618277	Epb4.1
ILMN_1215847	-0.232511	-0.676133	Gfap
ILMN_2959285	-0.24579	0.372296	Atpaf2
ILMN_2661950	0.0355581	-0.787266	2810418N01Rik
ILMN_2705349	0.43505	-0.455853	Nipa1
ILMN_1218358	0.397426	-0.172172	Gypc
ILMN_3004177	-0.148873	-1.20699	1300017J02Rik
ILMN_1255053	0.114833	-0.35121	Plk1
ILMN_3004553	0.0310549	-0.440004	Pfkm
ILMN_1245815	0.099718	0.22183	B230113M03Rik
ILMN_1234100	0.0639778	-0.118435	1110063F24Rik
ILMN_1221157	0.158797	0.326529	Krt2-8
ILMN_1223035	0.521845	-0.62523	Slc22a4
ILMN_1245717	-0.00456202	-1.30279	Epb4.9
ILMN_1234999	0.236565	-0.715146	4921511I23Rik
ILMN_2722938	-0.123854	-0.436945	Myd116
ILMN_2981801	0.133562	-0.403938	Hist1h2ag
ILMN_1226839	0.270288	-0.274654	Hist1h2ag
ILMN_2649408	0.255692	-0.727439	Kifc1
ILMN_1224755	0.439347	-0.901477	Xpo7
ILMN_3151243	0.545568	0.283327	BC094916
ILMN_3072407	0.300365	-0.166338	BC094916
ILMN_2871749	-0.328147	-0.399241	Ear6
ILMN_2663604	0.449784	-0.487616	Fignl1
ILMN_1244845	0.123776	-0.863398	4430402O11Rik
ILMN_1231627	0.474491	-0.297062	Sdsl
ILMN_1242370	-1.65484	-0.622987	Fgl1
ILMN_2833152	0.763845	-0.248913	9530077C05Rik

## Sheet: Spleen_Day2_1678
1678 Spleen Day 2 Transcripts passing QC filters and two-way ANOVA with a Benjamini-Hochberg correction (p<0.05)
Probe_Id	LogFC (WT Spleen Day 2 infected/WT Spleen Day 1 Ctrl)	LogFC (KO Spleen Day 2 infected/KO Spleen Day 1 Ctrl)	Symbol
ILMN_2887421	6.88225	10.7394	Pap
ILMN_2433955	6.58637	7.83614	Irg1
ILMN_2685712	6.09144	6.81829	Ifng
ILMN_2791459	5.92566	6.67187	Ifng
ILMN_1233293	5.84869	6.07139	Gbp1
ILMN_2771176	5.70687	6.25371	Ccl7
ILMN_2771766	5.5368	5.25901	Ccl12
ILMN_1240824	5.43296	9.73558	Reg3a
ILMN_2835117	5.38729	5.90948	Ccl7
ILMN_1237712	5.30228	6.46065	Irg1
ILMN_2959292	5.25185	6.5863	Upp1
ILMN_2959291	5.25033	6.20801	Upp1
ILMN_2737685	5.24445	4.08588	Mmp13
ILMN_3160750	5.1452	7.29147	AA467197
ILMN_2959293	4.84088	6.40702	Upp1
ILMN_3161805	4.79034	3.73542	Ccl12
ILMN_3047389	4.73235	5.94777	Gbp2
ILMN_3142803	4.67836	4.66675	Cxcl10
ILMN_2742861	4.67124	4.26166	BC049975
ILMN_1214419	4.65173	3.66225	Cxcl10
ILMN_1225406	4.57768	4.10595	Ccl24
ILMN_1246194	4.45564	2.5813	Ifit3
ILMN_1256122	4.44029	4.63989	Hdc
ILMN_2763245	4.34641	5.55813	Cxcl1
ILMN_3072427	4.23536	4.85302	Il1rn
ILMN_2754158	4.16664	4.62937	Tgtp
ILMN_1230458	4.16313	2.61036	Ifit3
ILMN_2899041	4.13312	5.47433	Mmp3
ILMN_1215209	4.08413	4.89801	Clecsf9
ILMN_2904108	4.08004	5.06953	Mrgpra2
ILMN_2753809	3.96594	5.97354	Mmp3
ILMN_2602352	3.93561	3.77169	Ms4a6d
ILMN_1224472	3.90043	3.56651	Ccl4
ILMN_1230143	3.87486	4.62454	4933430F08Rik
ILMN_1253919	3.87076	3.94689	Ccl3
ILMN_2704576	3.8682	6.25829	Mmp3
ILMN_2599154	3.72773	3.49297	Oasl2
ILMN_2534151	3.72702	5.45985	LOC215405
ILMN_2808485	3.69645	3.25563	LOC626578
ILMN_2682566	3.69328	4.89787	IL1RA
ILMN_2965903	3.66406	3.71925	Hdc
ILMN_1244866	3.66007	4.49866	Gbp5
ILMN_3054914	3.63696	1.92385	Usp18
ILMN_3122961	3.61731	4.23169	Gbp2
ILMN_2981167	3.57883	2.18945	Ifit2
ILMN_1223311	3.57831	0.17901	D630022O22Rik
ILMN_2705628	3.48546	3.74022	Clecsf8
ILMN_2995688	3.45054	3.68327	EG433016
ILMN_1241695	3.39683	3.81828	Ms4a6d
ILMN_2611000	3.39363	3.82368	Il1r2
ILMN_2806549	3.39257	3.64319	Prm1
ILMN_2426853	3.38708	3.25478	Ubd
ILMN_2944666	3.35833	3.52512	Ifit3
ILMN_2619408	3.33683	2.80398	Atf3
ILMN_2669164	3.3314	3.36485	Arg2
ILMN_1215862	3.33007	4.51964	Cxcl9
ILMN_1256257	3.32457	3.98103	G1p2
ILMN_2670150	3.3165	4.46262	Oas2
ILMN_1245710	3.31142	3.54823	Ccl2
ILMN_2778289	3.25759	4.45524	Cxcl2
ILMN_3103896	3.23194	4.23736	Timp1
ILMN_2981169	3.22859	2.14956	Ifit2
ILMN_1254685	3.21993	3.73239	LOC240327
ILMN_1223257	3.21419	3.35721	Ccl4
ILMN_2717366	3.21011	1.67415	Oasl1
ILMN_2437969	3.20449	2.56143	Ifi205
ILMN_2772632	3.16407	4.55441	Saa3
ILMN_2628822	3.1329	0.17901	Oas1g
ILMN_3161013	3.11589	3.35221	Hk3
ILMN_2552783	3.11107	2.06105	9930016I07Rik
ILMN_2433990	3.09034	3.16721	Usp18
ILMN_2769918	3.0859	4.23036	Timp1
ILMN_1216020	3.0858	0.235637	Oas3
ILMN_2593554	3.08495	4.19482	Igtp
ILMN_2793464	3.06611	2.44753	Oasl1
ILMN_1227573	3.06241	2.77067	Irf7
ILMN_2783223	3.04872	2.85816	LOC435565
ILMN_2622856	3.01187	0.603781	2310016F22Rik
ILMN_1253808	2.99608	1.51291	Oas1g
ILMN_1218547	2.99065	1.63884	Dlm1-pending
ILMN_2687652	2.98145	3.38307	Prm1
ILMN_3006767	2.97275	2.81208	Mlkl
ILMN_2862316	2.97135	2.93778	Gpr33
ILMN_2684848	2.96567	2.12985	D14Ertd668e
ILMN_2873988	2.95159	1.83171	Rtp4
ILMN_2861051	2.95031	3.99876	Mrgpra7
ILMN_1245200	2.94893	2.1857	Ifi205
ILMN_2777498	2.88867	3.55853	Il1b
ILMN_2609813	2.88721	4.23855	Chi3l1
ILMN_3131679	2.83944	3.33793	Usp18
ILMN_1216972	2.83737	3.95758	Clecsf9
ILMN_1235795	2.83636	3.97762	A530060O05Rik
ILMN_3156343	2.83524	3.36603	Wars
ILMN_2954868	2.82968	4.45466	Oasl2
ILMN_1229197	2.82868	2.4399	G430091H17Rik
ILMN_2847773	2.82281	2.42548	OTTMUSG00000005523
ILMN_2646834	2.81186	2.12231	D11Lgp2e
ILMN_1229523	2.78615	3.04141	Fcgr1
ILMN_2860649	2.778	3.98001	Gbp6
ILMN_2634083	2.77483	3.43174	Cdkn1a
ILMN_2634796	2.77366	2.62063	Socs1
ILMN_1242457	2.77193	3.95417	Fpr-rs2
ILMN_2864309	2.75403	3.1346	LOC100034251
ILMN_1227018	2.7415	3.8766	Il1a
ILMN_2860645	2.73013	3.62813	Gbp6
ILMN_1232847	2.73004	0.404101	A630059M09Rik
ILMN_2588216	2.72783	3.10626	Il8ra
ILMN_1239219	2.71255	0.545877	Mx2
ILMN_2707870	2.70235	0.17901	Mx1
ILMN_1236702	2.69529	2.94162	Lilrb4
ILMN_1224110	2.66541	1.88363	Bst2
ILMN_1258612	2.64763	1.70229	4930599N23Rik
ILMN_2612268	2.61614	9.43933	Reg2
ILMN_2652857	2.57201	2.52102	Ifi47
ILMN_1243066	2.56552	3.55587	Il1a
ILMN_2846775	2.5611	2.81425	Cdkn1a
ILMN_2602938	2.55792	4.00208	Smpdl3b
ILMN_3155492	2.54176	0.890611	Tapbp
ILMN_2593196	2.53984	3.26566	Stat1
ILMN_3138732	2.53331	1.59153	Nrap
ILMN_2534207	2.52257	2.98346	LOC380706
ILMN_2631161	2.52256	2.71626	Fcrl3
ILMN_1228913	2.52125	2.54313	Zc3hdc1
ILMN_3147259	2.45967	1.89571	Prok2
ILMN_2727799	2.45762	1.5118	Trafd1
ILMN_2605602	2.44498	2.50989	Gbp2
ILMN_1248139	2.43048	2.78925	Gp49a
ILMN_1222039	2.423	2.14691	D11Lgp2e
ILMN_1234539	2.41572	3.82748	Irgm
ILMN_1223395	2.40388	1.46048	Trafd1
ILMN_1216378	2.38848	6.45718	Ingaprp
ILMN_1239055	2.37723	1.78697	Xdh
ILMN_2868220	2.35879	3.68785	Inhba
ILMN_2847115	2.35118	3.59225	Gpr109a
ILMN_1259564	2.35013	2.85654	AI481100
ILMN_2752624	2.3425	2.54414	Ccrl2
ILMN_2611591	2.32518	2.24092	A030003A19Rik
ILMN_3077377	2.3171	3.3393	Wars
ILMN_1254157	2.31371	2.93309	Wars
ILMN_2888191	2.31018	3.13979	Ccr5
ILMN_2638431	2.30368	2.37547	A630085K21
ILMN_2702600	2.28866	1.35958	Ifi205
ILMN_1257505	2.28088	1.87434	Samhd1
ILMN_2510233	2.27882	2.61585	Stat1
ILMN_1249864	2.27794	2.60542	A630077B13Rik
ILMN_2915303	2.2691	3.29967	Trem3
ILMN_1254927	2.26733	2.37859	Ly6c
ILMN_2657822	2.25908	1.26085	Stat2
ILMN_1260585	2.23002	1.32497	Stfa3
ILMN_2688912	2.22677	2.92946	F10
ILMN_1230853	2.22654	2.23012	H2-Bf
ILMN_1244513	2.22567	2.31015	Gbp4
ILMN_2624100	2.22327	2.97667	Irf1
ILMN_2915689	2.22175	2.03006	D11Lgp2e
ILMN_1244424	2.2107	3.63828	Adora2b
ILMN_2829594	2.20927	1.51661	Hspa1a
ILMN_2806180	2.20641	2.96076	Csf3r
ILMN_1249759	2.201	1.79013	Il15ra
ILMN_2422743	2.20039	0.533106	Tor3a
ILMN_2526935	2.18356	0.432101	LOC240921
ILMN_2656504	2.18134	1.74075	Retnlg
ILMN_2955452	2.17534	3.13712	Mapk13
ILMN_1254577	2.16716	1.48194	LOC226691
ILMN_1233449	2.16466	1.39337	Ifi205
ILMN_2725927	2.15621	2.11794	Serpina3g
ILMN_1238886	2.14234	2.77701	Ccl8
ILMN_2598622	2.14051	2.44318	Slamf8
ILMN_2716602	2.13142	1.90457	Lgals9
ILMN_2606144	2.13105	2.80362	F730004D16Rik
ILMN_2752873	2.11643	1.58594	Lgals9
ILMN_1232707	2.1096	2.51645	Samhd1
ILMN_2756223	2.1086	2.53824	9130218O11Rik
ILMN_2613140	2.0938	0.684723	Oas1b
ILMN_1250001	2.09265	2.97587	4930583H14Rik
ILMN_1236609	2.09122	2.40615	Gp49a
ILMN_1258596	2.08525	-0.55105	LOC381329
ILMN_2599782	2.08448	2.34311	Irf1
ILMN_2879614	2.0651	1.51675	Zbp1
ILMN_1256894	2.04873	1.91578	Kcne4
ILMN_2696491	2.04855	1.61734	Phf11
ILMN_2722380	2.04746	0.17901	Oasl1
ILMN_1256128	2.04732	1.87483	B630009B09Rik
ILMN_2629582	2.03748	2.18179	Plau
ILMN_2639552	2.03132	0.736638	4922504H04Rik
ILMN_2671435	2.03064	0.809643	LOC223672
ILMN_1260487	2.02396	2.16086	Tgtp
ILMN_2649067	2.01966	2.84179	Irf1
ILMN_2618176	2.01762	2.63921	Socs3
ILMN_2948552	2.01251	2.20395	Xcl1
ILMN_1229455	2.01226	1.28961	D11Ertd759e
ILMN_2756435	2.00391	2.29338	Cebpb
ILMN_2744890	2.00252	2.50703	Gadd45g
ILMN_1226800	2.00192	2.48541	Pdcd1lg1
ILMN_2918002	2.00088	2.14014	Gbp4
ILMN_2749412	1.99944	2.63825	Csf2
ILMN_2546461	1.99338	2.29185	1600029O10Rik
ILMN_1217180	1.99292	2.19436	Ifitm1
ILMN_1212692	1.99283	3.13504	Mapk13
ILMN_2825803	1.99276	1.85532	Parp14
ILMN_2696492	1.9776	1.52746	Phf11
ILMN_2814484	1.96727	1.90836	Ifitm1
ILMN_2915279	1.95885	1.60886	Mov10
ILMN_2595732	1.95119	2.86955	Nfil3
ILMN_2991255	1.95111	5.07898	Gpr84
ILMN_2663930	1.9485	2.45946	Slfn1
ILMN_1222246	1.94465	1.97891	Adfp
ILMN_2827780	1.94421	1.33331	D14Ertd668e
ILMN_2526938	1.93535	0.128781	LOC226690
ILMN_2924839	1.93524	0.17901	Oas1a
ILMN_2680076	1.93336	1.93215	Ifi205
ILMN_2685393	1.92752	3.177	Ccr5
ILMN_2487554	1.92316	0.953948	A330042I21Rik
ILMN_1257546	1.91756	1.36039	4930599N23Rik
ILMN_2668509	1.91271	2.01276	Hp
ILMN_2630045	1.90883	1.73688	Il27
ILMN_1240125	1.90419	1.5827	Gnb4
ILMN_1234137	1.90145	0.464684	A530023O14Rik
ILMN_2711172	1.89759	2.44033	Irgm
ILMN_2687403	1.89742	2.02863	Fcgr3
ILMN_1255648	1.8932	2.47741	Csf3r
ILMN_1250149	1.88729	2.87923	Dnmt3l
ILMN_1214071	1.87743	2.4135	Ifitm1
ILMN_3120510	1.8755	2.20554	Gvin1
ILMN_1255256	1.87051	1.05264	Sgcb
ILMN_2685392	1.86353	2.92722	Ccr5
ILMN_2650502	1.85664	1.93204	Gdap10
ILMN_1235735	1.8509	1.52991	Slco3a1
ILMN_2649068	1.84555	2.82237	Irf1
ILMN_2938704	1.83001	0.807894	Il15
ILMN_2753515	1.82998	1.30274	1200015F23Rik
ILMN_2478101	1.81441	0.527514	Tor3a
ILMN_1220603	1.81189	1.99124	Il15ra
ILMN_2445166	1.80851	2.23273	Vdr
ILMN_2445477	1.80644	2.99039	Wars
ILMN_2974343	1.8042	1.95355	Pla1a
ILMN_1238346	1.79526	2.14542	BC022145
ILMN_2668510	1.79101	2.72973	Hp
ILMN_3105563	1.78617	1.72958	Dmkn
ILMN_2567962	1.7818	1.68474	A130019H11Rik
ILMN_2637233	1.78162	2.58989	Prdx5
ILMN_1243601	1.77985	2.68738	Il6
ILMN_2655721	1.77478	2.32114	Stat1
ILMN_2663258	1.77465	3.65793	Clecsf12
ILMN_2712075	1.75213	2.67092	Lcn2
ILMN_2625290	1.75143	1.44562	Ifi35
ILMN_1243089	1.74996	2.21092	LOC381948
ILMN_2474858	1.74959	3.31629	Tnfaip2
ILMN_2899863	1.74663	2.47704	Tnf
ILMN_2776721	1.74472	2.17491	Gyk
ILMN_1221937	1.74269	0.751391	F8
ILMN_2692797	1.74105	2.32164	Slc11a1
ILMN_2996973	1.73854	1.19545	LOC225594
ILMN_1249727	1.73817	1.91132	Car13
ILMN_1223834	1.72914	3.54589	Il8rb
ILMN_3094853	1.72435	1.61086	Pkib
ILMN_3161790	1.71825	1.61321	AI451557
ILMN_1239843	1.71086	3.23224	Clecsf12
ILMN_2949217	1.71038	1.45415	9030625A04Rik
ILMN_2772410	1.70678	1.20065	Anxa4
ILMN_2568505	1.705	0.103596	A530083B17Rik
ILMN_1239863	1.7022	1.34091	7420404O03Rik
ILMN_2602899	1.69983	1.55183	Crem
ILMN_1217389	1.69655	0.861983	Pkib
ILMN_2733567	1.69421	1.68397	B430306N03Rik
ILMN_2889832	1.69293	0.903864	Serpina3h
ILMN_3160107	1.69028	2.34723	BB220380
ILMN_3102795	1.68769	0.111758	C330021F23Rik
ILMN_1250410	1.68653	1.48199	Prkr
ILMN_2811737	1.68554	1.80319	Casp4
ILMN_1240864	1.67685	1.58782	Tyki
ILMN_3112268	1.67533	2.71671	Dnmt3l
ILMN_2467245	1.67022	2.41799	Tnf
ILMN_2987709	1.66245	1.89345	Slc15a3
ILMN_2774410	1.66115	1.6601	Stfa1
ILMN_3093622	1.65848	0.918176	Adar
ILMN_2674001	1.6582	0.701037	Smyd2
ILMN_2752790	1.65334	1.40954	Gsdmdc1
ILMN_1226819	1.64835	1.55022	Tapbp
ILMN_2841290	1.64031	3.51449	Tnfaip2
ILMN_2761994	1.63935	1.01525	A530023O14Rik
ILMN_1232783	1.63751	2.48074	Mmp25
ILMN_1216386	1.63155	0.808978	Cd86
ILMN_2740738	1.62788	2.79647	Slc7a11
ILMN_2679704	1.6253	0.355687	Clra
ILMN_2658501	1.62249	1.98365	Ifitm3
ILMN_2766105	1.61797	1.76492	Mfsd7
ILMN_1216764	1.60612	3.02199	Ier3
ILMN_1227900	1.60591	1.5759	Il12rb1
ILMN_2717127	1.60579	0.31907	Ddx58
ILMN_1231650	1.59585	1.85365	LOC381010
ILMN_2450786	1.59558	0.492635	Sgrp23
ILMN_2712151	1.59344	2.09676	1810033B17Rik
ILMN_2833441	1.59276	1.41415	Trafd1
ILMN_1215251	1.58917	2.25111	Mgam
ILMN_2735350	1.5883	0.929956	Gdf15
ILMN_2988931	1.58601	1.47922	Stfa1
ILMN_1259566	1.58035	1.41324	Siat7d
ILMN_2626939	1.5759	0.495805	Daxx
ILMN_2692615	1.57318	2.0487	Tgm2
ILMN_2546272	1.57046	1.79891	Gng12
ILMN_2469333	1.5694	2.00719	Tnfrsf1a
ILMN_2669199	1.56306	1.36075	Etv6
ILMN_1250409	1.56233	2.06422	Tap1
ILMN_2823462	1.55626	0.55499	Oas1b
ILMN_3005441	1.55502	1.60261	Ppa1
ILMN_1258526	1.55086	1.74031	Lgals3bp
ILMN_1223317	1.54845	1.58898	Lgals3
ILMN_1255611	1.54675	2.31111	2610024M03Rik
ILMN_2803674	1.54613	1.7513	S100a9
ILMN_2725188	1.54486	0.636444	Atp10a
ILMN_1220813	1.54197	1.59732	BC023741
ILMN_2693940	1.54178	1.46304	Psmb8
ILMN_2417813	1.54123	1.03789	Tuba7
ILMN_1242622	1.54095	1.631	Crem
ILMN_2862706	1.53879	1.79014	H2-Q5
ILMN_2610234	1.53796	0.84266	Il15
ILMN_2849449	1.53497	2.05341	Itga5
ILMN_2814974	1.53273	2.15958	Klra2
ILMN_2711075	1.53029	2.10252	Mmp9
ILMN_1237695	1.52537	2.10185	Pfkp
ILMN_2744909	1.52501	0.827826	Gmppb
ILMN_2974611	1.52438	2.21641	Tapbpl
ILMN_1248122	1.51909	0.515803	LOC237751
ILMN_2638958	1.51895	0.212269	Cacybp
ILMN_2944824	1.5161	2.47653	Hp
ILMN_1216335	1.50776	1.3571	BC003236
ILMN_2834777	1.50427	1.69233	Irf1
ILMN_2752883	1.50354	0.749114	Hspca
ILMN_1256633	1.49915	1.45173	Pnp
ILMN_3131766	1.49701	1.57006	Trex1
ILMN_2695412	1.49644	1.654	LOC209387
ILMN_2653132	1.49634	2.09734	Clecsf12
ILMN_1230878	1.49631	1.37225	H2-T22
ILMN_2648548	1.493	1.54723	Casp7
ILMN_2599018	1.49198	1.51035	Clic4
ILMN_2612776	1.49102	1.1665	AW111922
ILMN_2526739	1.49078	1.34477	LOC381319
ILMN_3071764	1.49043	1.42974	1200015F23Rik
ILMN_1241228	1.48992	1.86013	Tnfrsf1a
ILMN_2951592	1.48981	1.36972	H2-Q8
ILMN_2962737	1.48913	2.01487	Aoah
ILMN_2726905	1.4882	1.2736	Gnb4
ILMN_1218181	1.48762	1.13962	Ifitm6
ILMN_2601155	1.48354	0.539325	Frzb
ILMN_3140913	1.48347	3.59524	A630005A06Rik
ILMN_1231689	1.48294	0.940614	2210415K03Rik
ILMN_2652500	1.4815	1.78161	Lrg1
ILMN_2674884	1.47975	2.14503	Slc11a1
ILMN_1234774	1.47894	1.77682	2010005H15Rik
ILMN_3010089	1.47848	0.778902	Ifi204
ILMN_2618918	1.47623	2.09246	Slc2a6
ILMN_2608719	1.47401	3.03317	Clecsf5
ILMN_3045984	1.47265	3.57304	Clec5a
ILMN_2665411	1.47067	1.39271	Nnmt
ILMN_2723860	1.46874	1.88214	Pkm2
ILMN_2552732	1.46781	2.31372	9030216K14Rik
ILMN_2757870	1.46421	1.58901	Psmb10
ILMN_2718217	1.46394	2.02236	2310057H16Rik
ILMN_2821850	1.46165	1.56802	Pbef1
ILMN_1250576	1.45769	1.79872	2810439F02Rik
ILMN_1250550	1.45754	0.86602	scl0001259.1_60
ILMN_2935012	1.45641	1.25907	Anxa4
ILMN_2678580	1.45361	1.99827	Lass6
ILMN_2704951	1.45008	0.766187	5730537H01Rik
ILMN_2731407	1.44882	1.52466	Gdf3
ILMN_1219820	1.44876	1.88324	1200002N14Rik
ILMN_2654554	1.44749	1.37949	Fgl2
ILMN_2529254	1.44713	2.31339	LOC223653
ILMN_2668472	1.44569	0.786298	Nr1h3
ILMN_2727921	1.44541	1.86792	Tspo
ILMN_2971043	1.44313	1.31745	V1rd6
ILMN_1219896	1.44027	-0.0603451	9830148G24Rik
ILMN_2622255	1.43791	1.15627	Ephb2
ILMN_2930552	1.43729	1.44927	9130211I03Rik
ILMN_2841289	1.43581	2.83127	Tnfaip2
ILMN_2847437	1.43201	1.2294	A430084P05Rik
ILMN_2983516	1.43128	2.00301	Slc11a1
ILMN_2667346	1.42293	2.16204	Npn3
ILMN_1252481	1.42253	1.99312	Fosl2
ILMN_3160361	1.42115	2.11551	BB220380
ILMN_2650266	1.41596	0.949912	Amigo3
ILMN_2685088	1.4156	0.68849	9930111J21Rik
ILMN_2589651	1.41284	1.5077	Anpep
ILMN_1241302	1.41172	3.03235	Csf3r
ILMN_1229763	1.40985	1.95432	Dmkn
ILMN_1215074	1.40877	0.665287	Art2b
ILMN_2945348	1.40665	1.76545	Glrx
ILMN_1237186	1.40462	2.04206	Spint1
ILMN_2822850	1.40118	1.57964	Serpinh1
ILMN_2760619	1.40099	1.82463	Tinagl
ILMN_2715800	1.39809	1.47946	Lrrc25
ILMN_2447712	1.3961	2.16106	4930555L03Rik
ILMN_2906489	1.39606	1.61259	Mocos
ILMN_2778043	1.39575	0.818732	Lgals9
ILMN_2431619	1.39136	2.0612	Ube2l6
ILMN_1212695	1.38989	4.41176	Gpr84
ILMN_2702303	1.3889	0.869144	Ch25h
ILMN_2727920	1.38818	1.83938	Tspo
ILMN_1259290	1.38634	0.939414	Akt3
ILMN_1255416	1.3854	2.40359	Ly6a
ILMN_1223600	1.37485	1.87455	Indo
ILMN_2509737	1.37025	1.50458	Trex1
ILMN_2609614	1.36958	1.50196	Snx10
ILMN_1245383	1.36855	0.170979	Sec23b
ILMN_1229630	1.36775	0.848682	Trim30
ILMN_1219154	1.36743	1.21363	Mt2
ILMN_1218036	1.36721	0.590985	5730527J01Rik
ILMN_2429754	1.36397	1.06911	Zfp313
ILMN_1233210	1.36337	2.4581	A130015P11Rik
ILMN_2683811	1.36185	1.34664	Gale
ILMN_2663230	1.36149	1.48389	Slco3a1
ILMN_1215502	1.35883	1.17735	P4ha1
ILMN_2768119	1.35769	0.917963	Psma5
ILMN_1221943	1.35711	2.48393	Sdf2l1
ILMN_1219074	1.35521	0.579805	Slfn2
ILMN_2742075	1.35174	2.80843	Cd14
ILMN_2717678	1.34828	1.35319	Ly64
ILMN_2603953	1.34826	0.710739	Stip1
ILMN_2489360	1.34818	1.46592	Txndc7
ILMN_2437513	1.34764	0.371333	Tor3a
ILMN_2533263	1.34719	0.899961	LOC234486
ILMN_2699923	1.32939	2.09564	2300003P22Rik
ILMN_3130350	1.32792	1.30052	Glipr2
ILMN_1254655	1.32449	1.40502	Casp4
ILMN_1218312	1.32083	2.11392	2010317E24Rik
ILMN_1250486	1.31887	1.39128	Tmem2
ILMN_1257142	1.31872	1.61401	Sepx1
ILMN_2755534	1.31851	1.85562	Sepx1
ILMN_2820703	1.31407	1.14987	Scarf1
ILMN_1231204	1.31198	0.567467	LOC270152
ILMN_3151243	1.30703	-0.0258271	BC094916
ILMN_1216182	1.30467	1.42947	2810439F02Rik
ILMN_2639972	1.30148	2.19766	Ppp1r3b
ILMN_2976129	1.29844	1.85193	Tinagl
ILMN_2733482	1.29621	1.1957	Gca
ILMN_2811154	1.29489	2.9701	Cxcl2
ILMN_2773909	1.29425	0.543799	1600014C10Rik
ILMN_2789900	1.2935	1.4294	Cd177
ILMN_3139158	1.29034	1.12898	Trim21
ILMN_1246044	1.28734	0.435965	Mrps25
ILMN_1256676	1.2871	1.71978	Ddah1
ILMN_1219468	1.28653	0.786718	AI481105
ILMN_1225132	1.28548	0.489622	4930519L02Rik
ILMN_2918479	1.28544	1.20498	Hspa8
ILMN_2777471	1.28189	1.41168	H2-T23
ILMN_2591777	1.28149	1.98722	Tmem49
ILMN_2610609	1.2774	1.49295	1810054D07Rik
ILMN_2807284	1.2768	1.52013	Dgat1
ILMN_2964986	1.27304	0.720786	Crem
ILMN_2486267	1.27207	2.04581	Ube2l6
ILMN_1222716	1.26974	0.232933	Sgcb
ILMN_1244853	1.26807	1.08024	LOC382127
ILMN_1239765	1.26709	1.87025	Prdx5
ILMN_1225204	1.26693	2.4307	2510004L01Rik
ILMN_2833243	1.26603	0.836988	C330023M02Rik
ILMN_2723190	1.26459	1.60892	Guca1a
ILMN_2633386	1.26352	1.16744	H2-T9
ILMN_1215632	1.25729	1.82915	Mlp
ILMN_2425029	1.25522	0.900385	Phlda2
ILMN_1243652	1.25295	1.81144	Tagln
ILMN_1238505	1.25201	0.885193	Il10
ILMN_2945835	1.25188	0.0517375	Bak1
ILMN_1221157	1.24912	1.83796	Krt2-8
ILMN_1217646	1.24848	0.417351	1500032H18Rik
ILMN_2483422	1.248	0.786439	scl000868.1_2
ILMN_1256356	1.24695	0.771498	Pml
ILMN_1232668	1.24645	1.74582	Mad
ILMN_2700689	1.2436	1.57419	4930555L03Rik
ILMN_2944301	1.24248	1.38262	1810009K13Rik
ILMN_2983948	1.24001	1.38923	Creld2
ILMN_2744138	1.23776	1.75884	BC003236
ILMN_2630641	1.23468	0.995462	Srm
ILMN_3162879	1.22909	1.76998	Stx3
ILMN_2896601	1.22785	1.46111	Icam1
ILMN_1227502	1.22563	1.53449	Il15ra
ILMN_1214731	1.22526	1.01307	H2-T17
ILMN_2669416	1.22404	0.940263	Mgst1
ILMN_1229173	1.22394	0.578724	H2-T24
ILMN_2671204	1.22361	1.09725	Psme1
ILMN_1257253	1.22308	1.56071	LOC245666
ILMN_2673233	1.22227	1.98688	Pfkp
ILMN_2647757	1.22157	1.16173	Ccl11
ILMN_1239397	1.22081	1.77873	Hk2
ILMN_2653528	1.2143	0.386208	Prok2
ILMN_2445165	1.2135	2.241	Vdr
ILMN_1218240	1.21246	-0.0822951	Cd69
ILMN_3071068	1.20913	1.79872	Hrh2
ILMN_2495446	1.20886	1.44876	0610037M15Rik
ILMN_2791644	1.20868	1.13568	Reep1
ILMN_2590736	1.20782	0.141235	Pik3ap1
ILMN_2897110	1.20537	1.14133	Tmtc4
ILMN_1221298	1.20225	0.673127	Tuba8
ILMN_1237135	1.19699	0.463018	Pml
ILMN_1247811	1.19557	1.22132	Ass1
ILMN_2534201	1.195	1.29368	LOC327957
ILMN_1215733	1.19207	0.693342	Cndp2
ILMN_1232209	1.19093	1.75868	Pbef1
ILMN_2890866	1.19015	2.1604	Bcl2l14
ILMN_2845658	1.18941	0.479884	LOC625360
ILMN_2919411	1.18737	1.11836	Osm
ILMN_2746681	1.18634	1.05411	BC013712
ILMN_2610944	1.18598	1.37644	Fpr1
ILMN_1254837	1.18216	0.686068	Rab7
ILMN_2704372	1.18178	0.454105	Adar
ILMN_1222795	1.18149	2.35947	Cmkbr2
ILMN_2777359	1.1813	1.71621	Serpinh1
ILMN_2639036	1.17984	1.47675	Hspd1
ILMN_2689651	1.17448	0.140001	A530023O14Rik
ILMN_1223179	1.17164	1.54817	H2-T23
ILMN_2762944	1.16914	0.448512	2310061N23Rik
ILMN_2776922	1.16722	1.7722	Glrx1
ILMN_1216777	1.16212	0.712403	2310008I22Rik
ILMN_2846059	1.1612	0.419391	Taar3
ILMN_1255110	1.16059	0.0633047	Mybbp1a
ILMN_2469329	1.15778	1.89334	Tnfrsf1a
ILMN_2748875	1.15597	1.39632	Fcer1g
ILMN_1230152	1.15161	1.76667	Adamts4
ILMN_2771182	1.14536	1.38995	H2-Q8
ILMN_2615145	1.14507	1.07792	Fbxw17
ILMN_2698449	1.14352	0.842849	Dtr
ILMN_2686721	1.14174	2.07016	Tap2
ILMN_1217009	1.14124	1.44911	Rab15
ILMN_1225528	1.13915	1.67169	Trib3
ILMN_2621463	1.13873	1.66612	Spint1
ILMN_2692060	1.13598	1.05574	4732418C07Rik
ILMN_2479290	1.13567	1.34945	Fas
ILMN_1250138	1.13524	3.19129	Muc1
ILMN_3008859	1.13494	1.66448	Ctsc
ILMN_1259747	1.13386	1.85297	9230117N10Rik
ILMN_2615804	1.13171	1.92966	Gpr141
ILMN_2591781	1.12988	2.01233	Tmem49
ILMN_2627920	1.12978	1.4822	Aytl1
ILMN_2719732	1.12705	1.39714	Ms4a3
ILMN_2971767	1.12271	1.30417	Myd88
ILMN_2932787	1.12037	-0.0901381	BC006779
ILMN_1248890	1.11949	-0.129283	AW011738
ILMN_1213824	1.11808	0.871916	LOC381276
ILMN_1232667	1.11718	1.48029	Ifitm2
ILMN_2776681	1.11245	1.00479	0710001B24Rik
ILMN_1220609	1.11215	2.68443	Ltb4r1
ILMN_2463181	1.11144	2.46455	Tnc
ILMN_2737704	1.10349	1.77187	Gja4
ILMN_2655929	1.1034	1.48781	2700055K07Rik
ILMN_1239119	1.10078	0.249651	Hsh2d
ILMN_1218123	1.0996	0.436815	Aif1
ILMN_2710353	1.09931	0.969484	Acta2
ILMN_1221121	1.0985	1.3692	Gpr35
ILMN_2807084	1.09405	1.67202	Acot7
ILMN_2804037	1.09382	1.87335	Irgm
ILMN_2640995	1.09329	0.845841	Spire2
ILMN_2947292	1.09285	0.630011	Map3k6
ILMN_3104094	1.08966	0.739968	2610208M17Rik
ILMN_2648346	1.08692	1.65184	Bst1
ILMN_1245109	1.08329	1.7057	3830430K15Rik
ILMN_2733733	1.08264	2.00549	Tlr2
ILMN_1238752	1.08244	1.16493	Nfkbie
ILMN_2924419	1.07988	1.10704	H2-Q7
ILMN_1237886	1.07716	1.65928	Enc1
ILMN_2682787	1.07691	0.857538	Cops7a
ILMN_1212717	1.07567	0.54393	Tgif
ILMN_2773900	1.06858	1.52385	Glipr2
ILMN_2732576	1.06667	0.947726	Pml
ILMN_2661289	1.06638	0.252115	Csprs
ILMN_2812645	1.06551	1.08883	Ptrh1
ILMN_2660837	1.06487	0.882784	Siat7d
ILMN_2818678	1.0632	0.862657	Tdrd7
ILMN_2846812	1.06225	-0.0838115	Sp100
ILMN_2598877	1.06088	1.11725	Slc7a8
ILMN_2767635	1.05782	1.47212	Tmem49
ILMN_1225764	1.05733	1.00138	1700018O18Rik
ILMN_1231217	1.0563	0.0886496	Trim44
ILMN_1250450	1.05214	0.969588	Ogfr
ILMN_2707798	1.05166	1.39241	Slc15a3
ILMN_2606564	1.0501	0.559073	Atic
ILMN_1228453	1.04971	0.133837	LOC239122
ILMN_3134844	1.04745	0.373765	Dysf
ILMN_3162337	1.04727	1.65106	Tlr6
ILMN_3053593	1.04642	1.56269	Glipr2
ILMN_2776764	1.04636	1.0425	2010012F05Rik
ILMN_2621921	1.04489	1.32365	Clcn7
ILMN_2887065	1.04455	1.37041	Mvp
ILMN_1239591	1.04311	1.28355	A530097D12Rik
ILMN_2940195	1.04292	1.04896	Mgst1
ILMN_2731057	1.04225	1.45046	Psme2
ILMN_2723058	1.04224	1.15633	Plod3
ILMN_2612079	1.04177	1.83236	Rrbp1
ILMN_2822842	1.04104	0.416497	1600014C10Rik
ILMN_2543834	1.04053	0.981562	Rfc3
ILMN_1217458	1.04029	1.27901	8430403J19Rik
ILMN_2931384	1.03941	1.30245	Lrrc59
ILMN_2735615	1.03817	1.31055	Isg20
ILMN_2903945	1.03708	1.56883	Gadd45g
ILMN_3011376	1.03482	0.866424	Cd244
ILMN_2632264	1.03339	1.4684	Acot7
ILMN_1244891	1.03093	1.09774	Cst7
ILMN_2775421	1.03081	1.14757	Serping1
ILMN_2650280	1.03011	1.8347	Sod2
ILMN_2972748	1.02699	1.37476	Epha1
ILMN_2648669	1.02681	1.36452	Gpnmb
ILMN_1254034	1.02383	1.17318	scl0002540.1_6
ILMN_2674324	1.02129	1.25428	Thop1
ILMN_2686069	1.01183	1.08277	Gyg1
ILMN_2459045	1.01048	0.938701	E030034P13Rik
ILMN_2756041	1.0083	1.54727	Pkm2
ILMN_2675337	1.00591	1.01068	H2-Q6
ILMN_2545978	1.00559	0.325962	0710001E21Rik
ILMN_2804283	1.00494	0.372425	EG622976
ILMN_1245354	1.00301	-0.265074	Tlr7
ILMN_2692696	1.00237	1.23559	Pla2g7
ILMN_2677772	1.00209	1.0016	Npn3
ILMN_3001313	1.00033	0.995301	Trpc3
ILMN_2989706	0.998907	0.537656	Prdx1
ILMN_2913166	0.997378	1.17966	Serping1
ILMN_1238486	0.995476	1.40162	Ctsc
ILMN_2604282	0.994853	1.02723	Sfrp1
ILMN_2742937	0.993966	1.71809	Slc4a8
ILMN_3103746	0.993559	2.11041	Tnfrsf9
ILMN_2451022	0.99184	1.27643	Vim
ILMN_2675811	0.991048	1.52692	Slc11a1
ILMN_2453954	0.989605	1.13091	1600021P15Rik
ILMN_2758029	0.985759	1.2937	Prtn3
ILMN_3153753	0.985577	1.41862	Cacnb3
ILMN_3006451	0.981391	1.07444	Jak3
ILMN_3125814	0.978523	0.900542	Acsl6
ILMN_2685581	0.976831	0.957328	H2-Q5
ILMN_2580205	0.975133	1.58587	D130077B20Rik
ILMN_1238762	0.967799	0.775068	Cox6a1
ILMN_2856157	0.967672	1.50435	Pgam1
ILMN_1250438	0.963887	1.32724	Mlp
ILMN_3159840	0.96345	1.06017	Fert2
ILMN_2686132	0.963435	1.19273	Ada
ILMN_2676770	0.963386	1.18349	Sestd1
ILMN_1226639	0.962818	0.076676	BC006779
ILMN_1237021	0.962392	1.05614	Mag
ILMN_1219102	0.95901	1.44881	5133400O11Rik
ILMN_2846776	0.956058	2.25916	Cdkn1a
ILMN_2662160	0.955863	1.01789	Impa2
ILMN_1224855	0.955603	0.0382875	AA175286
ILMN_2659415	0.955314	0.962935	Atp8b2
ILMN_2910768	0.955032	1.29456	Pilra
ILMN_2741639	0.954021	1.95981	2310076O14Rik
ILMN_2504718	0.953976	-0.35214	Trim34
ILMN_2621901	0.952611	1.48393	BC004022
ILMN_1253682	0.951392	1.28797	2610528H13Rik
ILMN_2757368	0.950949	1.52159	Creld2
ILMN_2606180	0.950783	1.54589	Acot7
ILMN_2707409	0.949881	2.64749	Csf3r
ILMN_2932359	0.9496	1.44054	Tpi1
ILMN_1243679	0.9477	0.519855	1200008O12Rik
ILMN_1214817	0.947199	-0.051739	D030028A08Rik
ILMN_2759114	0.94494	1.32277	Cklfsf4
ILMN_2764737	0.943748	0.399054	Psmc2
ILMN_2822579	0.941388	1.30717	Col4a2
ILMN_2663585	0.941053	0.195376	Jundm2
ILMN_2695344	0.938889	1.73187	Il17rc
ILMN_2690603	0.938855	1.61883	Spp1
ILMN_1230375	0.934977	-0.137945	LOC383125
ILMN_3071356	0.925458	1.08439	Dbi
ILMN_1234702	0.925158	1.04089	Gpt2
ILMN_3006990	0.924208	1.3582	EG622339
ILMN_2627041	0.922398	1.4376	Cx3cl1
ILMN_2767918	0.921239	1.31489	Ifi30
ILMN_1247823	0.918874	0.740878	Lrp8
ILMN_1235139	0.917927	0.96174	Sfpi1
ILMN_2599130	0.916464	0.837076	Aldoa
ILMN_2430220	0.913499	1.58279	Tmem2
ILMN_2654754	0.91307	1.86726	Gp38
ILMN_1246270	0.912832	1.58484	4833427B12Rik
ILMN_2486829	0.911799	1.61986	9030418K01Rik
ILMN_2660182	0.910833	1.40289	Acot7
ILMN_2618549	0.91031	1.23221	Rab7
ILMN_1229008	0.907874	0.737411	LOC193533
ILMN_1219878	0.907508	1.54382	9930022F21Rik
ILMN_2615547	0.906767	0.261898	Pofut2
ILMN_2769490	0.904326	0.364748	5430435G22Rik
ILMN_2504717	0.903086	-0.234952	Trim34
ILMN_2621643	0.901989	1.39779	Col4a1
ILMN_1243290	0.901373	0.91147	Eya3
ILMN_2785350	0.900673	1.27176	Il17rc
ILMN_3006505	0.900299	1.22466	Bcl2a1d
ILMN_1235635	0.899986	1.17427	Slco3a1
ILMN_1252032	0.89651	1.05613	Ankrd22
ILMN_2665490	0.894985	1.35259	Litaf
ILMN_2463180	0.890932	2.05382	Tnc
ILMN_2679464	0.890148	1.76426	Mcm10
ILMN_3006123	0.888954	1.95447	Asns
ILMN_2852034	0.88871	1.59553	Hif1a
ILMN_2651886	0.887188	1.15723	Pgk1
ILMN_2976159	0.886306	1.00182	Mreg
ILMN_2483370	0.885841	0.430167	Zfp236
ILMN_2646985	0.885738	1.20891	Atf5
ILMN_2547942	0.885335	1.52088	4833427B12Rik
ILMN_1227282	0.883632	2.3928	Soat2
ILMN_2702141	0.882482	1.75028	Mefv
ILMN_2570977	0.880734	0.704452	Tgm2
ILMN_1242310	0.877037	1.60238	Camkk1
ILMN_2661367	0.876418	1.45332	Hyou1
ILMN_1255833	0.875759	1.34891	scl0001905.1_3
ILMN_2661635	0.875187	1.28715	Gyg1
ILMN_1254437	0.874928	1.49134	Slc31a1
ILMN_2866276	0.872051	1.65514	Csf2ra
ILMN_2936165	0.868475	1.57645	Bcl2a1c
ILMN_1237773	0.866319	1.73341	Rhou
ILMN_3008858	0.861202	1.21794	Ctsc
ILMN_2643883	0.855288	1.46447	Brip1
ILMN_1230423	0.853981	1.74851	G431001E03Rik
ILMN_1242619	0.853976	0.391046	4931400A14Rik
ILMN_1257551	0.853766	0.638493	1810049K24Rik
ILMN_2894678	0.85267	0.438172	H2-T10
ILMN_2749052	0.852221	1.79604	Ramp3
ILMN_2979432	0.850559	2.43526	Klk1b11
ILMN_2750047	0.849338	1.04964	Csf2rb2
ILMN_1234241	0.846231	0.952737	1110025G12Rik
ILMN_2944366	0.842391	1.08103	Hspb8
ILMN_3021272	0.842261	0.59612	Adar
ILMN_2700715	0.840661	1.36101	Cstb
ILMN_3121522	0.839346	3.35148	Clec5a
ILMN_2605819	0.836627	3.84578	Egln3
ILMN_2646625	0.835223	1.73315	Jun
ILMN_3163347	0.834061	0.888824	Mtus1
ILMN_3073899	0.826407	1.1968	Pira11
ILMN_2604070	0.826242	1.32499	Celsr3
ILMN_2928489	0.824802	2.84215	Muc1
ILMN_1218067	0.824785	0.66995	LOC384315
ILMN_1246408	0.82453	1.11478	gi_6679936_ref_NM_008084.1__328
ILMN_1256883	0.822758	1.14666	Rad51
ILMN_2687586	0.822104	1.95422	Cxcl16
ILMN_1230278	0.821763	2.7557	Cxcl5
ILMN_1250948	0.813521	1.48937	Ptpn2
ILMN_1215120	0.806571	1.31709	Sema4a
ILMN_1256423	0.80544	2.03689	C130037N17Rik
ILMN_1244409	0.799198	1.03508	Cklfsf4
ILMN_2761205	0.799015	1.13535	Hspb8
ILMN_3148489	0.795598	1.49087	Furin
ILMN_2996683	0.795282	1.28344	Pvrl2
ILMN_1220236	0.794025	1.08553	Ctsg
ILMN_2445789	0.79275	2.2348	Tnfrsf9
ILMN_2702208	0.7917	1.38712	Card15
ILMN_1245328	0.790481	0.974615	BB146404
ILMN_2871945	0.78715	2.56279	Trem1
ILMN_2643513	0.786621	1.93507	Asns
ILMN_2603976	0.780562	1.86586	F730031O20Rik
ILMN_2684316	0.775345	1.24369	P2ry1
ILMN_2669782	0.775097	0.751207	Phca
ILMN_3114124	0.775069	1.18905	Hsd3b7
ILMN_1246065	0.773935	1.33919	Gadd45b
ILMN_1233117	0.772721	1.36303	E030040G24Rik
ILMN_2601507	0.771524	0.392932	Bpnt1
ILMN_1239181	0.771168	0.629852	1110025F24Rik
ILMN_2902979	0.770165	1.51845	Fas
ILMN_1221274	0.765735	1.31762	Rab32
ILMN_2614212	0.762801	1.33057	Mapkapk2
ILMN_1226007	0.760393	1.15337	LOC331595
ILMN_1241915	0.758609	0.719176	Notch1
ILMN_1214137	0.755254	0.950551	LOC229810
ILMN_2485839	0.75518	0.989198	Tnfrsf1b
ILMN_1222917	0.755042	1.04201	Ptpn1
ILMN_2543433	0.753687	1.12343	1110030C22Rik
ILMN_2570478	0.753157	2.3896	A630097K09Rik
ILMN_2729607	0.752173	2.10471	Scnn1a
ILMN_2851576	0.751882	1.04674	Tnfsf14
ILMN_2637203	0.750117	0.935444	Rfc5
ILMN_1244995	0.750036	1.26066	C430015A10Rik
ILMN_1220875	0.748161	1.09766	Fkbp2
ILMN_1224005	0.745221	0.994426	Adam8
ILMN_2472093	0.743142	0.585944	BC020108
ILMN_1230137	0.742861	1.54134	Tpi1
ILMN_1218471	0.742573	1.17306	2003-09-01
ILMN_2920849	0.742368	1.05238	Pira4
ILMN_1241161	0.741829	1.27682	2900075A18Rik
ILMN_2777082	0.737914	1.39982	P4ha2
ILMN_2657356	0.733641	0.932611	Lig1
ILMN_2771824	0.732215	0.63418	Elovl1
ILMN_2630605	0.728457	1.72688	Fscn1
ILMN_2900653	0.727845	0.899994	Gadd45b
ILMN_1215791	0.727262	1.30796	Alox5ap
ILMN_2735308	0.726554	1.86018	Slc39a5
ILMN_2709690	0.722798	0.51984	Rhbdd2
ILMN_2619107	0.71945	0.999421	Lgals1
ILMN_2612178	0.71867	1.44495	Cox4i2
ILMN_1237090	0.716835	0.980513	Copz2
ILMN_2649810	0.712213	2.03293	Rpl3l
ILMN_2919433	0.711521	1.5944	Cdc45l
ILMN_2648967	0.711462	1.62171	Arrdc4
ILMN_2863837	0.7097	1.26181	Alox5ap
ILMN_1225854	0.706975	0.938994	Ian1
ILMN_2861641	0.706888	1.01783	Igfl3
ILMN_2732281	0.701526	0.953828	Ndufab1
ILMN_2799452	0.701238	1.04934	Il12rb1
ILMN_1219155	0.698616	1.08156	Jak3
ILMN_2636339	0.696215	1.87486	Isgf3g
ILMN_2744683	0.696045	1.39277	Ptpns1
ILMN_1233461	0.696014	1.43396	Isgf3g
ILMN_2758581	0.689899	1.23933	Gapd
ILMN_2591127	0.689035	1.33474	MGC68323
ILMN_2617468	0.688864	2.18527	1810008K03Rik
ILMN_1377924	0.679809	1.27473	Gapd
ILMN_1232884	0.67837	1.73084	Sphk1
ILMN_1245129	0.674886	2.09289	Ifitm1
ILMN_2907066	0.671964	0.905083	Thap1
ILMN_2687872	0.671799	1.37588	Col1a1
ILMN_2742042	0.668546	1.84541	Nupr1
ILMN_2710354	0.668298	1.05979	Acta2
ILMN_2668319	0.665899	1.2221	Hspca
ILMN_2668696	0.659067	1.08749	Il13ra1
ILMN_2752431	0.65852	0.938597	Itpka
ILMN_2695793	0.655251	1.19585	Fes
ILMN_2688262	0.654854	1.38412	Csf2rb1
ILMN_2706269	0.653977	1.24068	Hspb1
ILMN_2471128	0.649675	1.16157	A830073O21Rik
ILMN_2427293	0.636104	1.28839	Rasgrp4
ILMN_2707865	0.635904	0.0188199	2310046K10Rik
ILMN_2795644	0.633942	0.418231	Tlr11
ILMN_1242647	0.63373	0.991396	LOC268885
ILMN_2514292	0.632529	1.06786	Zyx
ILMN_1239294	0.630755	1.34195	Cdc42ep2
ILMN_1220034	0.627013	1.05959	Junb
ILMN_2953515	0.626492	1.25634	Aldh3b1
ILMN_2495703	0.624499	1.1049	Cyln2
ILMN_1252016	0.619348	1.20539	Abhd2
ILMN_1252131	0.618005	3.01322	Klk1b27
ILMN_2588056	0.613754	1.2557	Gapd
ILMN_2731760	0.612819	1.07857	Myo1f
ILMN_2619330	0.610819	0.860096	Plk3
ILMN_2664040	0.609961	1.19714	Alas1
ILMN_2590884	0.60835	0.893346	Plaur
ILMN_1252364	0.608219	1.06512	Furin
ILMN_2851040	0.605094	1.11875	Mcm3
ILMN_2480125	0.604802	1.25756	3110018K01Rik
ILMN_1246733	0.602747	1.38996	Gm22
ILMN_2917223	0.602138	1.49952	Esd
ILMN_2628271	0.601066	1.08482	Eno1
ILMN_2653617	0.600881	0.890676	Cd63
ILMN_2702406	0.600783	1.39252	Pim1
ILMN_2756613	0.60042	1.50577	Adam8
ILMN_2757582	0.598732	1.39006	Ltbr
ILMN_1236588	0.597621	1.22901	Car1
ILMN_2645493	0.597272	1.22444	Pvrl2
ILMN_2970532	0.595297	1.55387	Mcm10
ILMN_3128907	0.592552	0.896185	Cd63
ILMN_1256025	0.590273	0.87411	Pira4
ILMN_1230065	0.587305	0.894322	LOC245892
ILMN_2575986	0.585499	1.14218	A730085F06Rik
ILMN_2582964	0.583173	2.27799	E030040J22Rik
ILMN_1247613	0.581422	0.964764	Pole3
ILMN_2660555	0.581302	0.958537	Bcl2a1d
ILMN_2740207	0.581173	1.16743	1200009I06Rik
ILMN_3162887	0.580217	1.40508	LOC434484
ILMN_1223499	0.579764	2.08543	Nos2
ILMN_1231229	0.579419	2.15764	Muc1
ILMN_1241618	0.5788	1.13327	Flot1
ILMN_1234543	0.577371	1.59449	Tbxas1
ILMN_1213978	0.574091	1.09092	Ptpro
ILMN_2665307	0.573541	1.26721	Pilra
ILMN_1251390	0.572547	0.747566	Tbxas1
ILMN_1228287	0.570996	0.888207	Calu
ILMN_3113437	0.564648	1.95095	Tmem2
ILMN_1223045	0.561472	1.32541	2810417H13Rik
ILMN_2888834	0.561161	1.06888	Apob48r
ILMN_2988199	0.55867	0.833257	Gm885
ILMN_2935838	0.554804	1.09705	F730047E07Rik
ILMN_2524667	0.554143	1.60699	4833427B12Rik
ILMN_1214822	0.549369	1.18534	Gfpt2
ILMN_1255190	0.548101	1.35	C1rl
ILMN_2985497	0.540656	1.42247	Birc1b
ILMN_2455276	0.540642	0.874919	Dact2
ILMN_2923445	0.537755	1.04548	Acta2
ILMN_1212730	0.534695	3.01027	Ptf1a
ILMN_1232960	0.530288	1.1244	LOC269515
ILMN_1258159	0.529877	0.84885	Slc2a1
ILMN_3160659	0.528911	1.27121	Dok2
ILMN_2591713	0.528384	1.50025	Slc36a1
ILMN_2687062	0.527751	1.05183	Abr
ILMN_2834379	0.527264	0.867369	Tgfbi
ILMN_1240726	0.524276	1.26123	Mmp14
ILMN_2741985	0.523454	1.39714	Rad54l
ILMN_2629239	0.520016	4.91338	Dmbt1
ILMN_1237666	0.518721	1.30851	Hgf
ILMN_2647273	0.516085	1.64702	Gtf3c5
ILMN_2597532	0.515293	1.08307	App
ILMN_1236539	0.51171	0.984391	Pfkl
ILMN_2545445	0.50936	1.44824	Hipk2
ILMN_3107690	0.50807	1.24457	1700047I17Rik
ILMN_1233840	0.500831	0.975394	LOC381283
ILMN_2663328	0.498781	1.13491	2600001J17Rik
ILMN_2721789	0.495198	1.7342	Slc12a8
ILMN_2878274	0.494598	1.09844	Copz2
ILMN_2983714	0.493758	1.09997	Apitd1
ILMN_2674475	0.489262	1.48414	9930022N03Rik
ILMN_2678431	0.479709	1.18232	Mns1
ILMN_2789562	0.479229	1.16823	P4ha2
ILMN_2703267	0.478802	1.09165	Nes
ILMN_2979089	0.476912	1.65721	Pdcd1lg2
ILMN_1259174	0.474389	1.88949	Scin
ILMN_2859847	0.470142	0.897552	Pygl
ILMN_2647028	0.469936	1.13579	Copz2
ILMN_3161959	0.469295	1.06989	E130016E03Rik
ILMN_2623983	0.469048	0.965875	Egr2
ILMN_2958159	0.46656	1.02054	Eno1
ILMN_3043036	0.466061	0.781297	Chi3l3
ILMN_2589785	0.463042	0.680631	Cnn3
ILMN_2718330	0.46166	0.936636	Cish
ILMN_1256359	0.459029	1.50777	Smox
ILMN_1225332	0.457366	1.69114	Tmsb10
ILMN_1257667	0.441508	1.27289	Chaf1a
ILMN_1221445	0.439591	1.25616	2610002D18Rik
ILMN_2525051	0.438779	0.949082	Atp6a1
ILMN_1238042	0.43801	-1.25418	Akr1b7
ILMN_2794645	0.437315	1.54478	Cyr61
ILMN_2563716	0.435287	0.805416	2410013I23Rik
ILMN_1212602	0.434102	1.61574	Vmd2
ILMN_2546073	0.431474	1.31972	1700012F10Rik
ILMN_2511249	0.425433	1.23012	scl0002785.1_49
ILMN_3163211	0.424227	1.15114	1110004B13Rik
ILMN_2675268	0.421994	1.07943	4933408F15
ILMN_2715585	0.420694	1.68793	Cyp20a1
ILMN_2662934	0.416862	4.98087	Reg3g
ILMN_2650289	0.413449	1.45219	Rin1
ILMN_2726746	0.407819	1.37919	4930513E20Rik
ILMN_2629663	0.407378	1.39199	E430002D04Rik
ILMN_3052430	0.405366	1.31804	Cd63
ILMN_2686975	0.405156	0.989421	9130404D14Rik
ILMN_1215081	0.401148	1.81359	F630047D10Rik
ILMN_2993314	0.398839	1.58227	Clec4n
ILMN_2776850	0.394834	1.11513	Gas7
ILMN_2642349	0.394605	2.65084	Slc7a2
ILMN_2587721	0.393813	0.862684	Pira1
ILMN_2692399	0.390227	1.56218	Thsd6
ILMN_3059326	0.388618	1.26086	Sparc
ILMN_2648100	0.381355	0.738652	Gpi1
ILMN_3124547	0.380651	1.848	Rffl
ILMN_2619639	0.374693	1.47898	AI428936
ILMN_1231627	0.367924	1.05225	Sdsl
ILMN_1223979	0.365476	1.11766	2610510J17Rik
ILMN_2846432	0.362309	1.01601	Vill
ILMN_3162925	0.351395	1.03336	LOC620078
ILMN_1222594	0.349337	1.00178	5730528L13Rik
ILMN_2675697	0.337409	1.53782	Kdelr3
ILMN_2705804	0.33638	3.98388	Pap
ILMN_2608052	0.318115	1.90596	Smox
ILMN_2830661	0.314465	1.15497	Top2a
ILMN_2921303	0.313856	1.00138	Tyms-ps
ILMN_1218890	0.309786	1.10622	LOC381140
ILMN_2524231	0.30755	1.03125	2410015C20Rik
ILMN_2846148	0.30501	1.36396	Prss8
ILMN_2427292	0.301857	1.20361	Rasgrp4
ILMN_2773936	0.298805	1.26852	Edg5
ILMN_1238696	0.288614	1.6882	Fanca
ILMN_2517041	0.282544	0.985591	Uhrf1
ILMN_1256024	0.281994	1.58186	Klk24
ILMN_2909568	0.277114	1.26858	Gpr113
ILMN_1228446	0.274344	1.17448	A630034E16Rik
ILMN_1253273	0.273495	1.94363	Clecsf5
ILMN_1224713	0.27101	1.07783	Centa1
ILMN_2877958	0.26841	1.23042	Cd80
ILMN_2777696	0.268128	1.4367	Gcat
ILMN_2773537	0.257997	1.12395	Ckmt1
ILMN_2600421	0.255138	0.693024	Mpo
ILMN_2711267	0.253909	1.84186	Krt1-18
ILMN_1259473	0.245835	1.09671	Fen1
ILMN_1253243	0.243748	0.945599	5133400O11Rik
ILMN_2614945	0.241007	1.48604	Recql4
ILMN_2424299	0.224723	2.39436	Tnfrsf12a
ILMN_1231138	0.221777	1.19816	E2f1
ILMN_2772281	0.218582	2.03572	Emilin2
ILMN_2676243	0.209526	1.47274	Hist1h2be
ILMN_2757617	0.207944	1.46601	Il1rl1
ILMN_3104928	0.20586	0.910711	2610019I03Rik
ILMN_1215073	0.204634	1.63325	2600003E23Rik
ILMN_2569879	0.197158	1.70967	D630015C01Rik
ILMN_2898319	0.195794	1.75141	Aldh1l2
ILMN_2985969	0.19443	0.866945	Bub1b
ILMN_2948143	0.180965	1.34178	Slc7a11
ILMN_1224128	0.178719	1.29446	Nfe2l2
ILMN_1254723	0.177957	1.21393	Cxcl16
ILMN_2573616	0.177633	1.16134	A630076G18Rik
ILMN_3121891	0.170137	1.37289	Lmna
ILMN_2759944	0.160527	1.09652	Ptpn12
ILMN_1239230	0.147684	1.18041	Aurkb
ILMN_2992709	0.142155	1.12485	Trem2
ILMN_2640765	0.136788	1.6217	Ifitm1
ILMN_1245079	0.136211	1.00303	Adssl1
ILMN_2771219	0.125656	1.55369	1110001A05Rik
ILMN_2929966	0.11582	-0.943672	Oas1d
ILMN_1243129	0.11408	1.23289	Slc11a2
ILMN_1236323	0.111906	1.63412	Pk3
ILMN_1250612	0.100526	1.91998	Tbc1d2
ILMN_1256564	0.0863799	1.23367	Ak4
ILMN_2631363	0.0863799	2.07922	Gif
ILMN_2768154	0.0863799	3.67858	Saa1
ILMN_1244277	0.0863799	0.926387	Itsn1
ILMN_2627268	0.0863799	0.927142	Itsn1
ILMN_2625233	0.0863799	1.19282	9130230L23Rik
ILMN_2717015	0.0863799	2.50997	Ccl17
ILMN_2958099	0.0846745	0.884513	Adssl1
ILMN_1254405	0.0767155	1.384	Lmna
ILMN_2737713	0.0740575	1.69591	Edn1
ILMN_2591264	0.058622	2.74531	Orm2
ILMN_1223070	0.0575125	0.982112	1110020P09Rik
ILMN_2588474	0.0534807	1.15944	Homer2
ILMN_2597030	0.0472473	1.61864	Smox
ILMN_1224540	0.046477	-1.05502	Eltd1
ILMN_2967750	0.046347	1.48949	2600011E07Rik
ILMN_2981363	0.0458852	1.9241	Emilin2
ILMN_2723346	0.0394294	-1.9088	1700029J07Rik
ILMN_2908070	0.014925	1.14743	Gtse1
ILMN_1229755	0.00211811	1.27233	Hist1h3c
ILMN_2673889	-0.00197005	1.54481	Mcm7
ILMN_2618364	-0.00399709	1.57976	1110055E19Rik
ILMN_2598805	-0.00783569	-1.30728	Rhbdl4
ILMN_2691049	-0.0180666	1.10984	Pira6
ILMN_2959285	-0.0209636	1.64914	Atpaf2
ILMN_1255510	-0.0667259	1.35848	Lmna
ILMN_1260446	-0.0886774	-1.37961	Ttc3
ILMN_2539343	-0.102133	-1.4138	LOC381776
ILMN_2654582	-0.10564	-1.66489	BC034834
ILMN_2597710	-0.107848	1.57831	Lmna
ILMN_2748839	-0.130642	1.6421	Nup50
ILMN_2460094	-0.134684	-1.40123	Wnt10a
ILMN_2629897	-0.140302	-1.01923	4632404H12Rik
ILMN_2774486	-0.147365	-0.902354	Bcdo2
ILMN_2754985	-0.147968	1.15981	Phlda1
ILMN_1250116	-0.159938	-1.43439	scl0001849.1_2273
ILMN_1242596	-0.181056	-1.26797	LOC213439
ILMN_2785648	-0.18416	-0.964071	Cd207
ILMN_2522542	-0.193914	-1.09003	C230080I20Rik
ILMN_3091003	-0.196573	-1.60617	Ms4a7
ILMN_1214378	-0.209676	-0.823582	2810025A12Rik
ILMN_2702444	-0.21953	-1.17582	4732435N03Rik
ILMN_2945560	-0.223097	-1.58665	Kctd12b
ILMN_1220680	-0.225093	1.72015	Lpin2
ILMN_2631763	-0.225395	-0.793311	LOC384419
ILMN_2512738	-0.235389	-1.04257	IGHV1S119_L33961_Ig_heavy_variable_1S119_14
ILMN_2719908	-0.243406	-1.07168	Cyp2j9
ILMN_2430906	-0.251025	-1.77602	2310051E17Rik
ILMN_1251846	-0.269808	-1.18478	Arhgap8
ILMN_2721188	-0.272149	-1.41667	Dll1
ILMN_2833652	-0.285117	-1.56973	Cr2
ILMN_2984332	-0.286006	-1.44319	Hal
ILMN_2642723	-0.292114	-0.945749	Klra10
ILMN_2417945	-0.297003	-1.04862	Zfp161
ILMN_2810937	-0.299265	-1.13812	Slc25a42
ILMN_1223708	-0.3016	-1.23097	LOC238427
ILMN_1221564	-0.305785	-1.45955	Ltbp1
ILMN_1235332	-0.314839	-1.29668	IGHV1S34_X02467_Ig_heavy_variable_1S34_71
ILMN_2595026	-0.31769	-1.01121	Yod1
ILMN_2640097	-0.33174	-1.62561	Aox3
ILMN_2647594	-0.334318	-1.06444	Igf1
ILMN_2702547	-0.354707	-0.695969	4930519N16Rik
ILMN_2529071	-0.355004	-1.81789	LOC223599
ILMN_1229500	-0.358013	-1.11667	Gzmm
ILMN_1254393	-0.362922	-1.25618	Klra20
ILMN_2731127	-0.366047	-0.970866	BC026682
ILMN_1258501	-0.367665	-1.98141	Adh1
ILMN_1245042	-0.376372	-1.17365	IGKV9-120_V00804$J00566_Ig_kappa_variable_9-120_12
ILMN_2441501	-0.378652	-0.964584	Clstn1
ILMN_2858666	-0.378781	-1.02671	Shd
ILMN_2628747	-0.394262	-0.985757	D130051D11Rik
ILMN_1215661	-0.398788	-1.8182	Traf2
ILMN_3150366	-0.399018	-1.52718	Ryr3
ILMN_1250136	-0.402585	-1.26645	LOC231663
ILMN_2551339	-0.403411	-1.12043	A430106H13Rik
ILMN_2689401	-0.412894	-0.971206	Mcoln2
ILMN_2919201	-0.413354	-1.97902	Coch
ILMN_2713673	-0.422025	-1.62281	2310016A09Rik
ILMN_2613738	-0.42376	-0.908562	4932415G12Rik
ILMN_1222045	-0.42651	-1.09597	LOC380787
ILMN_2884869	-0.434715	-1.17516	Ralgps2
ILMN_1241503	-0.435429	-0.617514	Ell3
ILMN_1253925	-0.437277	-1.07353	4632401N01Rik
ILMN_2604556	-0.437541	-1.18436	Pde7a
ILMN_1241789	-0.441277	-0.868298	Sucnr1
ILMN_2702903	-0.451552	-2.18107	Cyp2f2
ILMN_2701664	-0.460546	-1.86691	Dsip1
ILMN_2636285	-0.461236	-1.35204	Nt5e
ILMN_1215825	-0.464355	-1.13395	LOC385120
ILMN_2898832	-0.469043	-0.930628	Lancl1
ILMN_1243403	-0.469317	-1.13431	Top2b
ILMN_2824012	-0.476422	-1.22135	Timm17b
ILMN_2911788	-0.477479	-0.996819	Tmprss13
ILMN_3096267	-0.477967	-1.06461	Glrx2
ILMN_2691060	-0.495542	-2.77654	Cyp2c37
ILMN_2649199	-0.498899	-1.36501	Hpgd
ILMN_2913563	-0.49952	-0.819283	Crym
ILMN_2493249	-0.501291	-1.10664	IGHV1S14_K00707$X00161_Ig_heavy_variable_1S14_164
ILMN_1216439	-0.506387	-0.831695	1700084E18Rik
ILMN_3031402	-0.507946	-1.29752	Klra4
ILMN_2641793	-0.511078	-1.57836	Dtx1
ILMN_3143621	-0.514752	-0.77907	2610020H08Rik
ILMN_1212739	-0.517262	-1.48875	Hgd
ILMN_2760019	-0.520461	-1.60903	Cxcl13
ILMN_1252851	-0.523179	-0.953584	2810405K07Rik
ILMN_1257088	-0.526165	-1.2484	Prss12
ILMN_2560343	-0.531148	-0.743599	A330019B12Rik
ILMN_1222609	-0.531206	-0.903676	Igfals
ILMN_2773276	-0.539686	-1.23832	Nudt7
ILMN_2693019	-0.54006	-0.607119	Acpp
ILMN_2996640	-0.542826	-2.41854	Cyp2c50
ILMN_2771760	-0.544135	-1.04769	BC064033
ILMN_2614531	-0.544635	-0.71369	Mcam
ILMN_1245853	-0.544838	-1.20019	LOC240793
ILMN_2669225	-0.547589	-1.10658	Tle2
ILMN_1241963	-0.548415	-0.926141	9930116O05Rik
ILMN_2674668	-0.554278	-0.853585	2810021J22Rik
ILMN_1248367	-0.555735	-1.5852	Abat
ILMN_2487046	-0.556501	-1.37086	1810006K23Rik
ILMN_2915671	-0.558771	-1.46082	Kcnab1
ILMN_2993109	-0.55995	-2.08096	Ddit4
ILMN_2613306	-0.569339	-0.98527	Efhd1
ILMN_3110132	-0.570257	-1.13725	D11Bwg0517e
ILMN_1256492	-0.571782	-0.970784	Anxa6
ILMN_2674966	-0.581364	-1.38819	Igsf10
ILMN_2825905	-0.58801	-1.63645	AU021092
ILMN_1247972	-0.588032	-1.17954	1700011J10Rik
ILMN_1236046	-0.589399	-0.761797	Stk16
ILMN_2645473	-0.590496	-0.865487	Sat2
ILMN_1226261	-0.591181	-1.23225	1500005A01Rik
ILMN_2819586	-0.591376	-1.6293	Gpr156
ILMN_2697410	-0.594158	-1.791	Ryr3
ILMN_2481182	-0.596262	-0.696511	Ucp2
ILMN_2810624	-0.598034	-0.918757	Csad
ILMN_1220739	-0.598975	-1.82152	Nsg2
ILMN_1258094	-0.611109	-1.49262	4933403K19Rik
ILMN_1237579	-0.611416	-1.27359	1810062O18Rik
ILMN_2632162	-0.627355	-1.10697	B230205M03
ILMN_2630459	-0.628792	-1.27145	Cxcr4
ILMN_2606210	-0.630166	-1.36252	Dpt
ILMN_2709834	-0.631917	-1.34264	LOC232055
ILMN_2702374	-0.634485	-1.3789	Ppm1e
ILMN_2507473	-0.63564	-1.25152	Hs6st2
ILMN_2492447	-0.636808	-0.833946	2810422M04Rik
ILMN_2591027	-0.640339	-1.38947	Col14a1
ILMN_2470564	-0.645327	-0.586778	IGHV1S120_AF025443_Ig_heavy_variable_1S120_8
ILMN_2699665	-0.646582	-1.37624	1810029C22Rik
ILMN_1251548	-0.653916	-1.43034	LOC385603
ILMN_2554464	-0.655704	-0.467741	C030003A18Rik
ILMN_1253752	-0.656584	-1.39399	Bbs2
ILMN_2649635	-0.658531	-0.809868	Klhdc1
ILMN_2731444	-0.659896	-1.60588	Hpd
ILMN_2621038	-0.660983	-0.65246	Hoxa7
ILMN_1230054	-0.666737	-0.886801	B630005N14Rik
ILMN_1258517	-0.668024	-0.905146	Gbe1
ILMN_1224012	-0.67176	-2.18124	Aldob
ILMN_1259022	-0.679621	-1.53011	BC026657
ILMN_2562578	-0.680736	-0.393149	B130038J23Rik
ILMN_2515273	-0.683893	-2.13819	Slc27a2
ILMN_2418389	-0.68467	-1.84112	Nrxn2
ILMN_3119914	-0.688675	-1.5346	2300002D11Rik
ILMN_2710159	-0.689624	-0.830986	MGC41689
ILMN_2730909	-0.693898	-1.58133	Gprasp2
ILMN_1250904	-0.704342	-1.32943	Rtn2
ILMN_2589057	-0.708301	-1.69535	Timd4
ILMN_1230396	-0.708532	-1.52184	Zc3hdc6
ILMN_2440823	-0.711638	-1.73076	Tnxb
ILMN_2798993	-0.712088	-2.43318	Nr1d2
ILMN_2437448	-0.717641	-1.71778	IGKV6-c_M24937_Ig_kappa_variable_6-c_164
ILMN_3159131	-0.717973	-2.20088	Cyp2a5
ILMN_1249740	-0.721915	-1.29393	Tssc6
ILMN_2681001	-0.722682	-1.2147	AI132487
ILMN_2479690	-0.725866	-1.36365	1700048O20Rik
ILMN_2743593	-0.726225	-0.689862	B930008K04Rik
ILMN_1229535	-0.731194	-1.70214	Cyp2d10
ILMN_1249839	-0.735709	-1.18534	scl0001032.1_178
ILMN_2445666	-0.737488	-1.01178	C030033M12Rik
ILMN_2623591	-0.738515	-0.879463	Apbb1
ILMN_3150811	-0.74482	-1.82028	Tsc22d3
ILMN_2697380	-0.753282	-1.57419	Notch3
ILMN_2591731	-0.755667	-1.15712	Ptprb
ILMN_2718589	-0.757229	-1.73826	Fcna
ILMN_1253178	-0.759465	-1.17219	Aldh3a1
ILMN_2481836	-0.759774	-0.782671	6720407G21Rik
ILMN_2553305	-0.76056	-0.952837	Ptpn14
ILMN_2613731	-0.761734	-0.914372	4932415G12Rik
ILMN_1240216	-0.761844	-0.879092	4921521F21Rik
ILMN_3113787	-0.762565	-1.12007	Grap2
ILMN_2510884	-0.764664	-0.846605	IGKV8-21_Y15982_Ig_kappa_variable_8-21_114
ILMN_1259606	-0.767583	-0.7756	3110057O12Rik
ILMN_2928560	-0.768073	-0.961682	Tie1
ILMN_2469253	-0.771586	-1.30638	Vpreb3
ILMN_1259713	-0.772883	-0.818486	scl0001132.1_96
ILMN_2588682	-0.776852	-0.497387	4632417K02
ILMN_1228233	-0.777107	-1.28668	Gstm1
ILMN_2744193	-0.77889	-1.003	Lrrc8a
ILMN_2705176	-0.779471	-0.833714	4932417I16Rik
ILMN_2691059	-0.780273	-2.46831	Cyp2c37
ILMN_2637180	-0.792882	-1.19029	1700013L23Rik
ILMN_2803249	-0.796217	-2.58358	Inmt
ILMN_3161114	-0.799235	-1.58081	Dcir2
ILMN_2678714	-0.802463	-0.858628	Idb4
ILMN_2777493	-0.80508	-1.19386	Serpina1a
ILMN_2894211	-0.807169	-1.28146	8430408G22Rik
ILMN_2836501	-0.80818	-1.67864	Rdh12
ILMN_2623793	-0.808474	-0.0921924	Atbf1
ILMN_1255751	-0.812082	-1.84031	9430025L01Rik
ILMN_1244949	-0.818558	-0.774104	Snta1
ILMN_1258509	-0.819868	-1.47399	Sit1
ILMN_2444411	-0.823103	-2.12639	Tnxb
ILMN_1249289	-0.823724	-1.31656	Tm4sf12
ILMN_2676052	-0.826779	-1.45638	Tef
ILMN_1214703	-0.827343	-1.29133	scl000057.1_28_REVCOMP
ILMN_2513570	-0.828778	-1.25024	AW123240
ILMN_1258205	-0.83012	-0.421855	C130022E19Rik
ILMN_2450096	-0.831044	-1.15954	Zfp30
ILMN_2662576	-0.833744	-0.949826	A430110L20Rik
ILMN_2650115	-0.836424	-2.58215	A930008K15Rik
ILMN_2679386	-0.837903	-1.36086	Gsn
ILMN_1249684	-0.840835	-1.32484	Tubg2
ILMN_1251640	-0.844296	-0.459998	G2an
ILMN_2571211	-0.846843	-1.28781	E330013M12Rik
ILMN_1259340	-0.85248	-0.897221	1810073M12Rik
ILMN_1237871	-0.853733	-1.53174	LOC229665
ILMN_2715867	-0.85382	-1.77422	Prg3
ILMN_2721198	-0.85464	-1.1796	Ggnbp1
ILMN_1240381	-0.859094	-1.04209	Plp
ILMN_1249991	-0.859948	-1.56968	Cd96
ILMN_1214944	-0.860812	-1.15206	Aim1l
ILMN_2602581	-0.868859	-0.749431	Gmpr
ILMN_1253304	-0.871025	-1.76181	Stmn2
ILMN_2541185	-0.874709	-1.18939	LOC382015
ILMN_1256012	-0.880267	-1.4193	Zfp521
ILMN_1216609	-0.881167	-0.70059	A130054J05Rik
ILMN_2633350	-0.881259	-2.1673	Mfap4
ILMN_1259764	-0.882095	-1.03406	1500005K14Rik
ILMN_1218236	-0.883921	-1.00811	Serpina12
ILMN_2663613	-0.888629	-1.11204	Itgb5
ILMN_1241211	-0.888651	-0.900255	Gucy1a3
ILMN_1228541	-0.889587	-0.827753	A430090L17Rik
ILMN_1224026	-0.894545	-0.832388	IGHV1S31_X02463_Ig_heavy_variable_1S31_40
ILMN_1249314	-0.894796	-1.52868	IGKV6-32_AJ235968_Ig_kappa_variable_6-32_150
ILMN_2952650	-0.896007	-1.71045	Klrb1c
ILMN_1229714	-0.897215	-1.95955	Col14a1
ILMN_2489519	-0.897629	-0.632503	A630075K04Rik
ILMN_3112334	-0.897986	-1.07295	Pitpnm3
ILMN_2715893	-0.899053	-0.710843	Fbxo32
ILMN_1228232	-0.90253	-1.07036	Cpe
ILMN_2759285	-0.903379	-1.02933	Thsd1
ILMN_3114998	-0.904265	-0.33657	BC043301
ILMN_2522884	-0.906008	-1.53936	9930105H17Rik
ILMN_2477540	-0.908398	-0.841556	Prkcz
ILMN_2653227	-0.908816	-1.09748	Lrat
ILMN_2432255	-0.910035	-0.720736	IGHV3S2_M12435_Ig_heavy_variable_3S2_32
ILMN_1243734	-0.910414	-1.30316	5730407K14Rik
ILMN_1249046	-0.912656	-0.837499	Cmtm8
ILMN_2606404	-0.922006	-1.25605	St18
ILMN_2622915	-0.923485	-0.835269	Slc14a1
ILMN_1224936	-0.923548	-1.0885	2310009E07Rik
ILMN_2999762	-0.928304	-1.59398	Fmod
ILMN_2756665	-0.930965	-1.84354	Cbr2
ILMN_1226556	-0.931354	-1.97029	2310032F03Rik
ILMN_3059476	-0.932088	-1.52802	Sesn1
ILMN_2747986	-0.933004	-1.55211	Sox17
ILMN_2736867	-0.934653	-1.07816	Lyz
ILMN_1234728	-0.934793	-1.45659	Ptpn14
ILMN_2680827	-0.935291	-1.64812	Il7r
ILMN_3128535	-0.9383	-0.456775	Samd4
ILMN_2620326	-0.938966	-1.41362	Cyp27a1
ILMN_2685921	-0.939876	-1.3264	Chrnb1
ILMN_2764036	-0.940594	-2.17102	Ahsg
ILMN_2973958	-0.943289	-2.01477	Tnxb
ILMN_3041149	-0.943369	-1.24399	Hsd11b1
ILMN_1224982	-0.943748	-1.18376	5730550L01Rik
ILMN_2522460	-0.944864	-1.11855	3010031K01Rik
ILMN_2616164	-0.94544	-0.486778	Itga3
ILMN_2427349	-0.949309	-1.92401	Zfp148
ILMN_2440960	-0.949401	-1.84651	IGHG1_J00453$V00793_Ig_heavy_constant_gamma_1_792
ILMN_2448591	-0.949496	-1.23154	A730017D01Rik
ILMN_1228564	-0.953224	-0.832838	Gucy1a3
ILMN_1257759	-0.955811	-1.08753	C130089M10Rik
ILMN_1216085	-0.957299	-0.373965	B230387C07Rik
ILMN_1239632	-0.959991	-1.42857	Ng23
ILMN_2805624	-0.963678	-1.29622	AW456874
ILMN_2940135	-0.964142	-0.719899	Timd2
ILMN_1224915	-0.966695	-0.378071	A930006A19Rik
ILMN_2466453	-0.969415	-1.20307	1500004F05Rik
ILMN_2650255	-0.971121	-0.701818	Man2a2
ILMN_2615739	-0.980515	-1.16667	LOC243451
ILMN_3162005	-0.984737	-1.24326	BC054438
ILMN_1235834	-0.985098	-0.213786	Wbscr27
ILMN_2477946	-0.989388	-1.16549	scl0001464.1_61
ILMN_2626051	-0.993129	-0.734425	A630082N15Rik
ILMN_2911009	-0.993755	-2.26448	EG241041
ILMN_2674234	-0.994243	-1.12552	4833413G10Rik
ILMN_3009447	-0.994344	-1.8831	Klk1b27
ILMN_2480814	-0.994678	-0.944148	Tnfrsf13b
ILMN_1251408	-0.995118	-1.52533	LOC380802
ILMN_2686700	-0.995506	-1.87702	Abca8a
ILMN_1230145	-1.0009	-0.820975	Acvr2b
ILMN_2634728	-1.00393	-1.58538	E130103I17Rik
ILMN_2686327	-1.00667	-1.68485	Gas6
ILMN_1212907	-1.0068	-0.917393	D430039N05Rik
ILMN_2704318	-1.00827	-1.40314	D16Bwg1494e
ILMN_2533104	-1.01342	-0.965997	LOC233529
ILMN_1239472	-1.01486	-1.34445	Ceacam2
ILMN_2455447	-1.01613	-0.624073	A930026I22Rik
ILMN_1214500	-1.01701	-0.745877	Rgma
ILMN_1247043	-1.01851	-0.813067	2510042P03Rik
ILMN_2769877	-1.01937	-1.51941	Reck
ILMN_1232600	-1.02016	-0.10385	Rnf125
ILMN_1226472	-1.02106	-1.44999	Retnla
ILMN_2972521	-1.02168	-1.73411	Agtr1a
ILMN_2680415	-1.02629	-1.78922	Sema6d
ILMN_1259322	-1.02884	-3.45031	Pdk4
ILMN_2466164	-1.02901	-1.71288	Wfdc1
ILMN_1253224	-1.03161	-0.459388	Dhcr24
ILMN_2745522	-1.03251	-1.63353	R74862
ILMN_2659997	-1.03273	-2.39629	MGC29978
ILMN_1217896	-1.03402	-0.691266	C230084O18Rik
ILMN_1229091	-1.03462	-1.57623	Nr1d1
ILMN_2500157	-1.03533	-1.4585	4733401I05Rik
ILMN_1230281	-1.03571	-0.741284	Ophn1
ILMN_1246285	-1.03632	-1.82327	Tmem46
ILMN_1256705	-1.03866	-1.5552	9030607L17Rik
ILMN_3092056	-1.03878	-2.64059	Itgad
ILMN_2838308	-1.04213	-1.79328	Fmo1
ILMN_2682613	-1.04556	-1.68256	Igfbp5
ILMN_3160234	-1.04665	-0.743002	Zfp551
ILMN_2488062	-1.04715	-1.70539	scl0002956.1_592
ILMN_1220397	-1.04995	-0.809964	AI428795
ILMN_1226017	-1.05326	-1.1477	2610035D17Rik
ILMN_2898878	-1.05407	-1.47937	Pdcd4
ILMN_1230969	-1.06011	-2.11435	Klra13
ILMN_2640848	-1.06277	-2.61417	Ccl21c
ILMN_2596998	-1.06439	-1.42004	2310010M24Rik
ILMN_2888448	-1.06806	-1.14244	Ccr6
ILMN_2424060	-1.06842	-1.50586	Ace
ILMN_2930707	-1.06856	-1.88839	Tcf21
ILMN_1246821	-1.07135	-1.89685	E130203B14Rik
ILMN_2644193	-1.07468	-1.78267	A630023P12Rik
ILMN_2425835	-1.07563	-1.12503	IGKV4-90_AJ231224_Ig_kappa_variable_4-90_22
ILMN_2554549	-1.08151	-0.819334	Gstt2
ILMN_2639012	-1.08234	-1.05263	Ccr6
ILMN_1249975	-1.08911	-1.10287	AU044919
ILMN_2662595	-1.0919	-1.59559	Mpp3
ILMN_1241437	-1.0942	-1.8742	Gsta3
ILMN_2936419	-1.09593	-1.25639	BC051142
ILMN_2576994	-1.09734	-0.648943	C230096K16Rik
ILMN_1227717	-1.10036	-1.82536	Klra13
ILMN_1254228	-1.10226	-1.89173	LOC241041
ILMN_2574865	-1.10515	-0.564735	A330089M16Rik
ILMN_2866267	-1.10598	-0.597187	F2rl1
ILMN_2917471	-1.10878	-2.08433	Ednrb
ILMN_2591425	-1.10881	-1.84601	Gucy1a3
ILMN_2797061	-1.11271	-1.10522	Actn2
ILMN_1235177	-1.11523	-0.584821	A130009C12Rik
ILMN_2594779	-1.11736	-1.50323	5430431G03Rik
ILMN_1230890	-1.11954	-1.77441	Fmo5
ILMN_1227403	-1.12176	-0.648637	Rtn4rl1
ILMN_3162125	-1.122	-1.84938	Grm6
ILMN_2602139	-1.12367	-2.39392	Ccl21a
ILMN_1213286	-1.12818	-2.28147	Ccl21b
ILMN_2769777	-1.12999	-1.65879	Msc
ILMN_2652867	-1.13095	-1.23792	C030046M14Rik
ILMN_2913222	-1.13123	-0.656707	Efcab4a
ILMN_2578341	-1.13164	-0.0358498	B930094H08Rik
ILMN_1245246	-1.1323	-0.734312	Peg3
ILMN_2501929	-1.13587	-1.65956	Ptprd
ILMN_2969845	-1.13746	-2.78293	Ccl21c
ILMN_2584805	-1.14231	-0.219228	6430590A07Rik
ILMN_2774563	-1.15065	-2.65006	Mug1
ILMN_2771991	-1.15447	-1.66756	Ndrg2
ILMN_2572663	-1.15697	-0.553652	4933407H18Rik
ILMN_1233543	-1.15796	-1.50118	0610009L18Rik
ILMN_2507725	-1.16434	-1.079	Lpin1
ILMN_1251968	-1.16588	-1.53535	B230312L03Rik
ILMN_1244769	-1.16594	-0.66727	Cpsf6
ILMN_1217527	-1.16689	-0.518267	Ly108
ILMN_2801385	-1.16969	-0.46714	Edg8
ILMN_2552473	-1.16993	-0.327464	Jak1
ILMN_2691680	-1.17041	-2.29225	Cyp4a14
ILMN_1236354	-1.17099	-1.16281	E130302P19Rik
ILMN_2588671	-1.17265	-0.630561	Add3
ILMN_2771043	-1.17435	-1.58747	Klra12
ILMN_2870786	-1.17592	-1.19336	Upb1
ILMN_2509340	-1.17797	-1.37781	Foxo1
ILMN_2583829	-1.17882	-0.906708	D430044H24Rik
ILMN_2688966	-1.17999	-2.71076	Col8a2
ILMN_1239380	-1.18397	0.03004	Leprel2
ILMN_2419858	-1.18748	-1.75956	E230020D15Rik
ILMN_2449644	-1.19642	-0.79663	Fbln1
ILMN_2760548	-1.19831	-1.74883	9330140K16Rik
ILMN_1259965	-1.19868	-1.63256	Npy1r
ILMN_1223875	-1.19948	-1.57316	Rasd2
ILMN_1237406	-1.2004	-2.61824	LOC381924
ILMN_1246807	-1.2006	-2.33392	Adamdec1
ILMN_1248392	-1.20468	-0.460453	Pps
ILMN_1229315	-1.20749	-0.670749	Tns
ILMN_2482897	-1.20958	-0.911671	2410005O16Rik
ILMN_1240124	-1.20983	-0.681185	Tcrd-V1
ILMN_2774690	-1.2101	-1.21195	Mod1
ILMN_2731605	-1.21394	-2.5929	Cd209b
ILMN_1225699	-1.22265	-2.52082	Serpina1a
ILMN_1214880	-1.225	-0.956246	Dmn
ILMN_2845600	-1.22556	-0.841264	Trappc5
ILMN_1215524	-1.23173	-1.44801	9330161C17Rik
ILMN_2639589	-1.23851	-0.581727	Cdadc1
ILMN_2660793	-1.24387	-1.77425	F9
ILMN_1235719	-1.24457	-2.49708	LOC231396
ILMN_2559418	-1.24511	-0.467572	9630036I10Rik
ILMN_2637094	-1.24835	-1.44338	Pace4
ILMN_2495167	-1.24881	-1.09864	D630040I23Rik
ILMN_1252089	-1.25327	-0.452617	Nfatc3
ILMN_1225835	-1.25357	-1.12978	Mfap5
ILMN_2980815	-1.25549	-0.899914	Pcdh21
ILMN_1223693	-1.25923	-0.575076	A630090P18
ILMN_2689426	-1.25952	-1.39473	1110037P11Rik
ILMN_2567692	-1.26002	-1.65074	4833431P16Rik
ILMN_1255079	-1.26037	-0.505659	C230089D15Rik
ILMN_1213123	-1.26465	-0.881174	Adam23
ILMN_2582048	-1.26497	-0.0819886	C130074J06Rik
ILMN_2752030	-1.26652	-0.363905	Cacna2d1
ILMN_1249767	-1.26898	-1.41843	Thbd
ILMN_3104529	-1.26969	-1.69871	Crip3
ILMN_2964324	-1.27263	-1.88157	Igfbp5
ILMN_2632092	-1.27503	-1.06227	Ppp1r9a
ILMN_2971142	-1.28211	-1.33156	Ampd1
ILMN_1250303	-1.28328	-0.935715	C730029A08Rik
ILMN_2613284	-1.28444	-2.05317	Kcnj16
ILMN_2901409	-1.28541	-0.784008	6430550H21Rik
ILMN_1230045	-1.28594	-0.775534	4933437K13Rik
ILMN_1228944	-1.28763	-0.0737828	Ccnc
ILMN_1252502	-1.28912	-0.153075	D430019K11Rik
ILMN_1222269	-1.28997	-1.3475	1810011H11Rik
ILMN_2492284	-1.29264	-1.2022	AA536717
ILMN_1256408	-1.29272	-1.6088	E230038B10Rik
ILMN_1232621	-1.29419	-1.29183	Ank
ILMN_1250618	-1.30539	-0.183795	A930014K01Rik
ILMN_1254358	-1.30666	-1.8323	Igfbp5
ILMN_2941280	-1.3081	-0.0751433	Artn
ILMN_1218981	-1.30961	-0.566028	Aldh1a7
ILMN_2669841	-1.31009	-0.444385	6330581N18Rik
ILMN_2600928	-1.31406	-1.25753	Ovgp1
ILMN_2529392	-1.31473	-2.29397	LOC331139
ILMN_1256775	-1.31615	-1.98313	Thrsp
ILMN_2859613	-1.31949	-1.99562	Ogn
ILMN_1236409	-1.33818	-1.67326	C030010B13Rik
ILMN_2572849	-1.33871	-0.820213	C920007D24Rik
ILMN_2614889	-1.34227	-1.06152	BC025206
ILMN_1241350	-1.34281	-1.53662	Vsig4
ILMN_2631953	-1.34429	-1.83932	Etv1
ILMN_2587873	-1.35295	-0.0499616	B3gnt5
ILMN_2833163	-1.3543	-2.1545	BC064033
ILMN_3096592	-1.35817	-0.544686	Epb4.1l1
ILMN_2702887	-1.35829	-1.1331	Sv2a
ILMN_2781596	-1.36778	-1.84397	Oit3
ILMN_1249254	-1.36903	-0.689504	Znfn1a3
ILMN_2680290	-1.37185	-1.25783	Ccr3
ILMN_1237978	-1.37244	-0.24525	9930005O13Rik
ILMN_2630910	-1.3752	-0.906228	E130307A14Rik
ILMN_2644185	-1.37647	-0.974607	Apof
ILMN_2926311	-1.37686	-0.775969	EG545370
ILMN_1226901	-1.37971	-0.60047	Man2a2
ILMN_1256644	-1.38299	-1.39101	Slc6a12
ILMN_3042923	-1.38636	-1.64536	Gal3st2
ILMN_1247553	-1.38889	-1.42014	Sepp1
ILMN_1237338	-1.39097	-1.86917	Ddx25
ILMN_2710176	-1.39396	-1.71787	Kazald1
ILMN_2513781	-1.39756	-0.792258	A130038J17Rik
ILMN_2980371	-1.39868	-2.79686	Es1
ILMN_2661035	-1.39957	-1.25128	Ocsp
ILMN_2738082	-1.40005	-1.26388	Acdc
ILMN_3076439	-1.40026	-2.22793	Slc1a2
ILMN_2854497	-1.40292	-1.85891	Tnfrsf17
ILMN_3141048	-1.40439	-1.38036	Sepp1
ILMN_2573159	-1.40692	-0.0315257	D130047L08Rik
ILMN_2611767	-1.42142	-1.17674	Gprc5b
ILMN_1237583	-1.42967	-2.05646	Galntl1
ILMN_2700514	-1.42984	-1.44042	Pla2g2d
ILMN_2630047	-1.435	-2.03532	Car3
ILMN_1214783	-1.43843	-0.282589	A530050E01Rik
ILMN_2700408	-1.43898	-0.706686	Mgll
ILMN_2591159	-1.43997	-1.32308	1200015N20Rik
ILMN_2592953	-1.44156	-0.900546	Sgne1
ILMN_2604226	-1.44464	-1.98565	Sema5a
ILMN_2585393	-1.45172	-0.702289	F730023C13Rik
ILMN_1244081	-1.45335	-1.31785	Rgs4
ILMN_1238603	-1.45522	-1.86919	Pcolce2
ILMN_1249000	-1.45755	-2.07374	1500015O10Rik
ILMN_2701778	-1.45878	-1.51915	Itga11
ILMN_2677144	-1.45961	-1.8624	9030607L17Rik
ILMN_1256950	-1.46189	-0.842322	1190009E12Rik
ILMN_1218037	-1.464	-1.19431	Tmie
ILMN_2688416	-1.46431	-2.38648	D11Ertd736e
ILMN_1249429	-1.46588	-1.32248	Fbxl17
ILMN_2606825	-1.46974	-0.719481	Cmah
ILMN_1238309	-1.47075	-1.8103	A2bp1
ILMN_1249945	-1.47175	-1.11369	9930004G02Rik
ILMN_2517611	-1.47789	-0.664369	7530408C15Rik
ILMN_2416670	-1.48116	-1.60145	Ttn
ILMN_2651054	-1.48207	-0.635972	Sytl1
ILMN_2579927	-1.48246	-1.10961	9130020G22Rik
ILMN_1237421	-1.48304	-1.19483	scl0003519.1_175
ILMN_1226648	-1.4845	0.0178503	2810440J20Rik
ILMN_2467365	-1.49052	-1.62839	Pex11c
ILMN_2699052	-1.49802	-2.18189	Nrn1
ILMN_1225071	-1.50235	-1.69216	Fgfr2
ILMN_2543198	-1.51007	-2.68608	0610030P10Rik
ILMN_2745370	-1.51051	-2.53647	Sult1a1
ILMN_2552652	-1.51348	-0.712339	6030449M12Rik
ILMN_1226239	-1.51597	-0.687745	Inpp4b
ILMN_2421890	-1.52094	-1.70841	Acacb
ILMN_1233577	-1.52162	-0.828244	Rps6ka5
ILMN_2589640	-1.52177	-1.64091	Ednrb
ILMN_2565791	-1.53147	-0.75484	B230371N03Rik
ILMN_2595815	-1.53955	-1.87278	Adcy5
ILMN_2708203	-1.5407	-1.89875	Cdkn1c
ILMN_2698728	-1.54473	-1.03133	Srpx2
ILMN_3158919	-1.54587	-1.24495	Prkcz
ILMN_2625893	-1.54831	-2.00406	Ces3
ILMN_2476452	-1.55203	-1.34974	1110060I01Rik
ILMN_1221526	-1.55502	-1.98753	D130052N13Rik
ILMN_3128792	-1.55585	-1.97118	Ttn
ILMN_1251634	-1.56065	-1.68949	Gria3
ILMN_3008068	-1.56204	-2.10248	Scara5
ILMN_1213495	-1.56694	-1.307	Sv2a
ILMN_2504447	-1.57034	-1.82383	9630041C05
ILMN_1257574	-1.57335	-2.16748	Esm1
ILMN_2624986	-1.5782	-1.61212	Aicda
ILMN_2754435	-1.58197	-1.17918	Ldb2
ILMN_2696291	-1.59078	-2.32762	Cd209d
ILMN_2636424	-1.59447	-2.1438	Itgbl1
ILMN_1251302	-1.59787	-2.1558	Csmd1
ILMN_2548681	-1.60031	-1.93134	4930426D05Rik
ILMN_1237980	-1.60579	-1.06641	0610010D24Rik
ILMN_1219298	-1.60876	-1.39382	Art4
ILMN_1247985	-1.60881	-0.425377	Tactile-pending
ILMN_2739760	-1.60884	-1.97596	Prelp
ILMN_2727116	-1.61303	-0.75406	Sox4
ILMN_2470131	-1.61393	-1.13749	6720475J19Rik
ILMN_1228469	-1.62185	-1.97061	Apoc1
ILMN_1239430	-1.62907	-1.78518	Mrc1
ILMN_3157658	-1.63031	-3.9052	Cd209b
ILMN_2598232	-1.63326	-0.83178	Cxxc6
ILMN_1224963	-1.63612	-2.14361	Syt1
ILMN_2775767	-1.63669	-1.08096	1700008B15Rik
ILMN_1258293	-1.64363	-1.22099	Trim7
ILMN_2761594	-1.64558	-1.90082	Cirbp
ILMN_1223811	-1.64835	-1.4515	9830131B04Rik
ILMN_1220234	-1.65605	-2.55589	Serpina1e
ILMN_1228804	-1.67836	-1.29382	A430106G13Rik
ILMN_2703563	-1.68297	-2.01318	Stac2
ILMN_1216322	-1.68349	-2.67964	Hmgcs2
ILMN_2977791	-1.687	-0.77398	Man2a2
ILMN_1258908	-1.68922	-1.13072	A630008H02Rik
ILMN_2604224	-1.69596	-1.9113	Sema5a
ILMN_2714589	-1.69867	-2.20624	Sv2b
ILMN_2505845	-1.70077	-1.94938	Diras2
ILMN_2621743	-1.70243	-1.91966	Gad1
ILMN_2703598	-1.70509	-1.72559	Star
ILMN_1230599	-1.7074	-2.04673	AW046396
ILMN_1239190	-1.71617	-1.5803	Siglech
ILMN_1251600	-1.72158	-0.81973	B330005C17Rik
ILMN_2918875	-1.72437	-1.63176	Sln
ILMN_2975345	-1.728	-1.55813	Cdo1
ILMN_1249401	-1.73382	-0.539397	A130056J21Rik
ILMN_3078388	-1.73625	-2.78592	Cd209b
ILMN_2680628	-1.74044	-0.987879	3110049J23Rik
ILMN_1249941	-1.75401	-2.58655	Gdf10
ILMN_2616226	-1.76034	-2.47593	Dbp
ILMN_1245514	-1.76379	-1.57148	Cyp2c70
ILMN_2630852	-1.77081	-2.90761	Il7
ILMN_2483957	-1.78359	-1.07671	A930027G11Rik
ILMN_1252006	-1.78394	-2.55904	Klra21
ILMN_2766894	-1.78585	-2.09055	Enpp6
ILMN_2928599	-1.79351	-1.65835	Siglech
ILMN_2637113	-1.79975	-0.855267	Slc9a9
ILMN_2599794	-1.82851	-1.76984	Apoc1
ILMN_2764919	-1.84079	-0.32827	6030468B19Rik
ILMN_3160292	-1.84567	-2.72067	Akr1c19
ILMN_2628603	-1.8574	-1.9728	3732412D22Rik
ILMN_1219335	-1.86574	-2.65654	Igfbp3
ILMN_2615431	-1.8935	-1.99067	1200009O22Rik
ILMN_2727503	-1.89707	-2.3548	Igfbp3
ILMN_3004177	-1.90317	-1.40285	1300017J02Rik
ILMN_1234988	-1.91795	-2.07564	Gad1
ILMN_2573826	-1.92381	-1.94591	Gad1
ILMN_2704257	-1.92555	-1.14733	Reln
ILMN_2667091	-1.93001	-1.59779	Ppp1r3c
ILMN_1255164	-1.96291	-2.3253	Slco1b2
ILMN_2572467	-1.96835	-0.485611	E330019D12Rik
ILMN_1260036	-1.97462	-2.06263	AW120700
ILMN_2769418	-1.9903	-1.93772	Apom
ILMN_2926480	-1.99048	-1.82513	Diras2
ILMN_2771951	-1.99351	-2.36582	6430550H21Rik
ILMN_3009225	-2.07332	-2.65438	Apoc4
ILMN_2687014	-2.07763	-1.94814	Cyp2e1
ILMN_2625125	-2.12682	-1.27523	Cx3cr1
ILMN_2676379	-2.12745	-2.6411	Pon1
ILMN_3162820	-2.13331	-1.46268	Odz4
ILMN_2844820	-2.1394	-2.42913	Angptl7
ILMN_2615879	-2.16323	-1.10866	Ctsf
ILMN_1250421	-2.24826	-0.764396	Mmp12
ILMN_1230926	-2.25942	-2.11286	Odz4
ILMN_2850077	-2.27743	-2.58493	Adh1
ILMN_2718401	-2.29046	-2.22227	Htra3
ILMN_1234165	-2.30149	-3.47602	4930572L20Rik
ILMN_1236304	-2.31972	-2.25562	Hamp
ILMN_1253984	-2.33787	-2.44274	Abca9
ILMN_1231445	-2.39693	-3.41086	Temt
ILMN_2837080	-2.40806	-2.04093	Azgp1
ILMN_3004600	-2.41939	-2.60095	Serpina1c
ILMN_1215779	-2.46113	-2.28574	A530021J07
ILMN_1252899	-2.46532	-2.36632	Serpina1b
ILMN_2680054	-2.46819	-2.85382	D0H4S114
ILMN_2832105	-2.47957	-0.285497	Fgg
ILMN_1215859	-2.49864	-2.28632	Serpina1b
ILMN_2964560	-2.58495	-2.51626	Cd163
ILMN_1225570	-2.62269	-2.35579	Serpina1d
ILMN_2659680	-2.67115	-2.29021	Serpina1b
ILMN_2651539	-2.89062	-3.12182	Apoc3
ILMN_1227348	-2.9521	-3.96231	Cyp4a10
ILMN_3143404	-2.96241	-2.36936	Mup2
ILMN_2678460	-2.97958	-1.60586	Mat1a
ILMN_2993745	-3.13896	-2.79864	Ahsg
ILMN_1232567	-3.15254	-0.109981	Fga
ILMN_2624363	-3.34488	-0.150582	Fga
ILMN_2953807	-3.45533	-1.93064	LOC620807
ILMN_2623393	-3.76985	-3.03226	Apoa1
ILMN_2904137	-3.9442	-0.571138	Ambp
ILMN_2788223	-4.07084	-1.40952	Kng1
ILMN_2875730	-4.30499	-2.04213	Mup1
ILMN_2443330	-4.52049	-2.85282	Ttr
ILMN_2775957	-4.6072	-2.80431	Apoa2
ILMN_3065459	-4.66783	-2.1653	Mup2
ILMN_1213817	-4.69111	-2.54876	Mup3
ILMN_1247156	-5.01978	-2.77296	Apoa2
ILMN_2730208	-5.34927	-1.80821	Mup1
ILMN_2418957	-0.226736	0.0531707	5930418K15Rik
ILMN_1238357	1.08075	-0.158741	LOC381287
ILMN_1233458	0.545875	-1.01082	IGKV6-13_J00569_Ig_kappa_variable_6-13_23
ILMN_2727722	0.00356269	-0.433649	4732472I07Rik
ILMN_2977076	0.676083	0.17901	OTTMUSG00000005737
ILMN_1226935	-1.92347	1.21519	Orm1
ILMN_2523757	-0.125314	0.821311	4930422G04Rik
ILMN_3161601	0.14839	-0.0248842	Snca
ILMN_3136638	0.0569077	-0.443382	Snca
ILMN_3059393	1.06529	0.17901	Snca
ILMN_2734924	-0.641518	-0.0933444	1190003J15Rik
ILMN_1246153	0.936253	0.415008	Erdr1
ILMN_2690611	-0.708753	-1.13978	Igk-C
ILMN_1234111	-1.20461	-0.348218	Vtn
ILMN_2957987	0.666415	-0.422971	2310042D19Rik
ILMN_2694179	-0.205997	1.06212	Ccl6
ILMN_2762966	0.93855	-1.0068	Sn
ILMN_1222763	-0.0940845	-0.802831	Slc15a2
ILMN_1247032	-0.11868	-0.0729559	4632408A20Rik
ILMN_2952275	0.266451	2.42942	Arg1
ILMN_1247653	-1.90642	-0.373294	Crp
ILMN_1217442	1.07277	-0.283489	Zfp365
ILMN_2633179	-1.25054	-0.169397	Igh-1a
ILMN_2677207	-1.38907	-0.177523	Igh-1a
ILMN_1232265	0.82406	-0.191966	LOC331239
ILMN_2775157	-0.0550194	2.16697	Arg1
ILMN_2718431	-1.79349	0.756428	Itih4
ILMN_2797276	-1.3445	0.893215	Itih4
ILMN_1234106	1.11954	-0.00225604	LOC382177
ILMN_1244008	-0.512433	-0.501171	IGKV3-9_Y15972_Ig_kappa_variable_3-9_10
ILMN_2710253	-0.751387	1.48898	Cyr61
ILMN_2788221	-1.37716	-1.10782	Kng1
ILMN_1259641	0.483624	-0.145151	LOC277193
ILMN_2839313	0.178091	0.64058	Actg2
ILMN_2493826	-0.107354	0.213981	Ugt1a10
ILMN_2814865	-0.167097	0.776656	Qpct
ILMN_2592834	2.75542	-2.28377	Sct
ILMN_2534253	-0.0841784	0.151634	LOC216963
ILMN_2994299	-0.668894	0.817896	Hgfac
ILMN_2748966	-0.346212	0.802203	Tgfb3
ILMN_1247127	0.374739	-0.867411	B930075F07
ILMN_2592815	-0.37598	1.01649	Gnai1
ILMN_1233531	0.560203	-0.0462458	2610528E23Rik
ILMN_2631505	-1.13524	-0.393387	LOC384415
ILMN_1258735	0.408392	0.0186233	Itgb2l
ILMN_1245263	-0.16269	0.181711	LOC382162
ILMN_1236687	-0.310092	-0.454006	A130028M21Rik
ILMN_1232435	-0.139846	0.17901	Mmrn1
ILMN_2744565	-1.7173	0.945637	Hpxn
ILMN_2830333	-0.783042	0.844352	Hpxn
ILMN_3072407	1.28607	-0.607948	BC094916
ILMN_1242370	-2.06802	0.281769	Fgl1

## Sheet: Spleen_Day3_1819
1819 Spleen Day 3 Transcripts passing QC filters and two-way ANOVA with a Benjamini-Hochberg correction (p<0.05)
Probe_Id	LogFC (WT Spleen Day 3 infected/WT Spleen Day 1 Ctrl)	LogFC (KO Spleen Day 3 infected/KO Spleen Day 1 Ctrl)	Symbol
ILMN_2887421	8.21791	7.40009	Pap
ILMN_2612268	3.68961	7.21899	Reg2
ILMN_1240824	7.29047	6.6739	Reg3a
ILMN_2433955	7.66444	6.52797	Irg1
ILMN_1233293	6.42546	6.48475	Gbp1
ILMN_2685712	6.18921	5.71498	Ifng
ILMN_2791459	5.83641	5.60887	Ifng
ILMN_3160750	6.05946	5.2969	AA467197
ILMN_2959292	6.1749	5.23458	Upp1
ILMN_2534151	4.15744	5.14947	LOC215405
ILMN_2959293	5.89483	5.12185	Upp1
ILMN_3047389	4.32325	5.01189	Gbp2
ILMN_2959291	6.2527	5.01187	Upp1
ILMN_1237712	6.55174	4.94502	Irg1
ILMN_2771176	6.76991	4.94298	Ccl7
ILMN_2835117	6.406	4.816	Ccl7
ILMN_2754158	3.87378	4.50122	Tgtp
ILMN_2742861	4.99975	4.4062	BC049975
ILMN_2737685	5.39521	4.35564	Mmp13
ILMN_1215862	3.791	4.15209	Cxcl9
ILMN_2771766	5.91123	4.15076	Ccl12
ILMN_3142803	4.87453	4.14619	Cxcl10
ILMN_1230143	4.47381	4.13795	4933430F08Rik
ILMN_2954868	2.93145	4.0854	Oasl2
ILMN_2593554	2.9907	4.04483	Igtp
ILMN_2768154	0.305733	3.98076	Saa1
ILMN_1235795	3.03341	3.9117	A530060O05Rik
ILMN_3122961	3.57479	3.88838	Gbp2
ILMN_1254685	3.56383	3.88167	LOC240327
ILMN_2591264	0.277975	3.85439	Orm2
ILMN_2670150	3.11329	3.8382	Oas2
ILMN_1225406	4.60341	3.83774	Ccl24
ILMN_2763245	5.15898	3.74817	Cxcl1
ILMN_1244866	4.10899	3.74254	Gbp5
ILMN_2904108	4.54454	3.67414	Mrgpra2
ILMN_2860649	3.02678	3.61844	Gbp6
ILMN_1234539	2.62097	3.6073	Irgm
ILMN_2860645	3.06682	3.5097	Gbp6
ILMN_2995688	4.58741	3.4574	EG433016
ILMN_2944666	3.1462	3.40519	Ifit3
ILMN_2772632	5.76688	3.39408	Saa3
ILMN_2426853	3.69793	3.38458	Ubd
ILMN_1241695	4.19346	3.35528	Ms4a6d
ILMN_1214419	5.01809	3.28275	Cxcl10
ILMN_2602352	5.26665	3.27848	Ms4a6d
ILMN_2806549	4.64631	3.2339	Prm1
ILMN_2991255	3.99646	3.21487	Gpr84
ILMN_1256122	4.21804	3.20412	Hdc
ILMN_1242457	3.68059	3.20148	Fpr-rs2
ILMN_2783223	3.52352	3.18458	LOC435565
ILMN_3072427	5.01807	3.18124	Il1rn
ILMN_2808485	3.46465	3.17492	LOC626578
ILMN_3131679	2.71927	3.17023	Usp18
ILMN_2753809	5.42702	3.12234	Mmp3
ILMN_1215209	4.89458	3.11346	Clecsf9
ILMN_2602938	3.57523	3.1087	Smpdl3b
ILMN_2433990	3.01932	3.03362	Usp18
ILMN_2862316	2.92918	3.01023	Gpr33
ILMN_2704576	5.19013	2.982	Mmp3
ILMN_2593196	2.45493	2.97591	Stat1
ILMN_1216378	3.23001	2.95273	Ingaprp
ILMN_2682566	4.5788	2.92327	IL1RA
ILMN_1256257	3.32013	2.91625	G1p2
ILMN_3156343	2.68037	2.91445	Wars
ILMN_3161013	3.30993	2.90622	Hk3
ILMN_2899041	5.3393	2.88562	Mmp3
ILMN_2619408	3.53936	2.87045	Atf3
ILMN_2847115	2.81291	2.84327	Gpr109a
ILMN_1259564	2.20659	2.81711	AI481100
ILMN_2687652	4.52286	2.80682	Prm1
ILMN_1212695	3.05246	2.79966	Gpr84
ILMN_1238886	2.80153	2.79136	Ccl8
ILMN_2599154	3.58652	2.77339	Oasl2
ILMN_2965903	3.53755	2.75223	Hdc
ILMN_2534207	2.70799	2.74894	LOC380706
ILMN_3006767	3.2506	2.74864	Mlkl
ILMN_1218312	1.12373	2.72611	2010317E24Rik
ILMN_2841290	2.24259	2.72379	Tnfaip2
ILMN_2955452	2.31973	2.69883	Mapk13
ILMN_2631161	2.66866	2.69375	Fcrl3
ILMN_3161805	5.00514	2.65543	Ccl12
ILMN_2663258	1.9798	2.60594	Clecsf12
ILMN_2609813	3.6942	2.60474	Chi3l1
ILMN_2888191	3.15579	2.59228	Ccr5
ILMN_1227573	3.11521	2.58285	Irf7
ILMN_2705628	4.38295	2.57932	Clecsf8
ILMN_2634083	3.75709	2.57496	Cdkn1a
ILMN_2510233	1.78326	2.54767	Stat1
ILMN_1229523	3.22699	2.54664	Fcgr1
ILMN_1236702	3.46098	2.54548	Lilrb4
ILMN_3077377	1.95482	2.54171	Wars
ILMN_1244424	3.62836	2.53359	Adora2b
ILMN_2652857	2.55176	2.53358	Ifi47
ILMN_2474858	1.97587	2.5226	Tnfaip2
ILMN_2756223	1.96226	2.52052	9130218O11Rik
ILMN_2624100	1.87489	2.51535	Irf1
ILMN_2638431	1.75289	2.50449	A630085K21
ILMN_3103896	4.95761	2.50145	Timp1
ILMN_1254157	2.08873	2.47898	Wars
ILMN_2731407	1.26145	2.47813	Gdf3
ILMN_2861051	3.4635	2.47574	Mrgpra7
ILMN_2634796	2.73539	2.45896	Socs1
ILMN_2611000	3.74145	2.45892	Il1r2
ILMN_2769918	4.87176	2.45793	Timp1
ILMN_2915303	3.21644	2.45702	Trem3
ILMN_2649067	1.99664	2.43772	Irf1
ILMN_2649068	1.94665	2.4228	Irf1
ILMN_3125814	0.12169	2.42202	Acsl6
ILMN_2864309	2.97607	2.42073	LOC100034251
ILMN_3140913	2.99405	2.41633	A630005A06Rik
ILMN_2685393	2.83705	2.4136	Ccr5
ILMN_1212692	2.21845	2.40517	Mapk13
ILMN_2841289	2.12942	2.39843	Tnfaip2
ILMN_1216972	3.56272	2.39708	Clecsf9
ILMN_1245200	3.60958	2.35484	Ifi205
ILMN_2948552	2.15098	2.3539	Xcl1
ILMN_1249864	2.64796	2.34476	A630077B13Rik
ILMN_2685392	2.57792	2.34455	Ccr5
ILMN_1229197	2.37345	2.33996	G430091H17Rik
ILMN_1228913	2.71911	2.33893	Zc3hdc1
ILMN_2598622	2.42129	2.3212	Slamf8
ILMN_2777498	3.68288	2.31942	Il1b
ILMN_2669164	3.51678	2.31742	Arg2
ILMN_1227282	1.68679	2.31113	Soat2
ILMN_2445477	1.77233	2.31103	Wars
ILMN_2437969	3.96561	2.30977	Ifi205
ILMN_1232884	0.277233	2.3022	Sphk1
ILMN_2996973	1.90861	2.29641	LOC225594
ILMN_2725927	2.25296	2.29394	Serpina3g
ILMN_2612178	1.16704	2.26674	Cox4i2
ILMN_1244513	2.19626	2.26603	Gbp4
ILMN_2599782	2.07981	2.24618	Irf1
ILMN_1260487	1.85727	2.24358	Tgtp
ILMN_2655721	1.70298	2.24078	Stat1
ILMN_2646834	2.46838	2.21675	D11Lgp2e
ILMN_2588216	3.29101	2.21423	Il8ra
ILMN_2679464	0.827258	2.2114	Mcm10
ILMN_1239843	1.87958	2.19314	Clecsf12
ILMN_1223834	2.3261	2.19068	Il8rb
ILMN_2814974	2.6416	2.19067	Klra2
ILMN_1255416	1.55835	2.18957	Ly6a
ILMN_1253919	5.37848	2.18712	Ccl3
ILMN_1235456	0.594233	2.18581	Icosl
ILMN_2716602	1.75055	2.16172	Lgals9
ILMN_1248139	3.1829	2.15432	Gp49a
ILMN_1245710	4.28992	2.14144	Ccl2
ILMN_1232707	2.17057	2.1397	Samhd1
ILMN_2778289	4.93528	2.11972	Cxcl2
ILMN_1223257	4.02483	2.11529	Ccl4
ILMN_1222039	2.22592	2.11436	D11Lgp2e
ILMN_2744890	1.50217	2.11334	Gadd45g
ILMN_1254927	2.60524	2.10433	Ly6c
ILMN_2847773	2.44729	2.1022	OTTMUSG00000005523
ILMN_2918002	2.08215	2.09734	Gbp4
ILMN_1250409	1.52851	2.09549	Tap1
ILMN_1246194	4.05802	2.09013	Ifit3
ILMN_2981167	3.45274	2.07603	Ifit2
ILMN_2970532	0.477955	2.07576	Mcm10
ILMN_2717678	0.813093	2.07476	Ly64
ILMN_2606144	2.76097	2.05281	F730004D16Rik
ILMN_2752873	1.61753	2.04936	Lgals9
ILMN_2618176	2.57725	2.04187	Socs3
ILMN_2614945	0.237571	2.03748	Recql4
ILMN_2806180	2.71487	2.03519	Csf3r
ILMN_3160361	2.13217	2.02475	BB220380
ILMN_1219154	1.07741	2.024	Mt2
ILMN_2899863	2.26953	2.0211	Tnf
ILMN_2688912	3.86432	2.02092	F10
ILMN_2988931	2.89859	2.00946	Stfa1
ILMN_1224472	4.65389	2.0066	Ccl4
ILMN_2846775	3.43112	1.99374	Cdkn1a
ILMN_2595732	2.63995	1.98945	Nfil3
ILMN_2915689	2.06305	1.98938	D11Lgp2e
ILMN_2793464	3.11028	1.98705	Oasl1
ILMN_2749412	2.36021	1.97558	Csf2
ILMN_1213921	0.204767	1.97346	Troap
ILMN_2711172	2.12791	1.97203	Irgm
ILMN_2974611	1.70855	1.96879	Tapbpl
ILMN_2678431	0.000887752	1.96681	Mns1
ILMN_1238346	2.69171	1.95638	BC022145
ILMN_2467245	2.23633	1.95587	Tnf
ILMN_1245109	1.20269	1.9531	3830430K15Rik
ILMN_3120510	1.77516	1.94403	Gvin1
ILMN_2673889	0.0705436	1.93847	Mcm7
ILMN_1240864	1.54023	1.93768	Tyki
ILMN_2653132	1.85164	1.92707	Clecsf12
ILMN_2981169	3.44741	1.91227	Ifit2
ILMN_1243066	3.77632	1.91092	Il1a
ILMN_2686721	1.48914	1.90731	Tap2
ILMN_1241302	2.09553	1.90184	Csf3r
ILMN_3122845	0.450904	1.89561	H1fx
ILMN_1227018	3.91145	1.89558	Il1a
ILMN_2605602	2.14958	1.89094	Gbp2
ILMN_2546461	2.11519	1.8903	1600029O10Rik
ILMN_2962737	2.17264	1.88654	Aoah
ILMN_3006123	0.0589577	1.88463	Asns
ILMN_1230853	2.6794	1.88453	H2-Bf
ILMN_2741985	0.504846	1.88242	Rad54l
ILMN_3160107	2.40107	1.88008	BB220380
ILMN_2615804	2.16518	1.87762	Gpr141
ILMN_2643883	1.18094	1.86677	Brip1
ILMN_2684848	3.29921	1.86037	D14Ertd668e
ILMN_1226800	2.31337	1.85577	Pdcd1lg1
ILMN_2825803	2.02805	1.85218	Parp14
ILMN_2944824	2.35838	1.84697	Hp
ILMN_1216764	2.24158	1.83876	Ier3
ILMN_3045984	2.7063	1.838	Clec5a
ILMN_2605819	2.46724	1.83449	Egln3
ILMN_2552732	2.66608	1.82916	9030216K14Rik
ILMN_2821788	0.367108	1.82801	Cenpi
ILMN_1260585	2.92267	1.8264	Stfa3
ILMN_1229755	0.353585	1.82354	Hist1h3c
ILMN_2866970	0.572107	1.82158	Kif11
ILMN_1230458	3.61666	1.81719	Ifit3
ILMN_2692797	2.34882	1.79754	Slc11a1
ILMN_2744138	1.75729	1.79561	BC003236
ILMN_2546073	0.324172	1.79206	1700012F10Rik
ILMN_1255648	2.3377	1.78946	Csf3r
ILMN_1243089	1.60304	1.78656	LOC381948
ILMN_2597255	0.209333	1.78572	Cdc6
ILMN_2447712	1.66595	1.77841	4930555L03Rik
ILMN_1243679	1.64971	1.77688	1200008O12Rik
ILMN_2668510	2.51292	1.77461	Hp
ILMN_2804037	1.46531	1.76738	Irgm
ILMN_1233210	1.58042	1.76643	A130015P11Rik
ILMN_1214071	1.89311	1.76063	Ifitm1
ILMN_1220236	1.61884	1.75914	Ctsg
ILMN_3138732	2.75761	1.7554	Nrap
ILMN_2608719	2.74003	1.75206	Clecsf5
ILMN_2524667	0.896483	1.75178	4833427B12Rik
ILMN_1215251	1.9031	1.75021	Mgam
ILMN_1237186	1.98172	1.74866	Spint1
ILMN_1223045	0.759145	1.74623	2810417H13Rik
ILMN_1220637	0.388841	1.74385	5730547N13Rik
ILMN_3104928	0.630848	1.73891	2610019I03Rik
ILMN_2740738	3.00034	1.73493	Slc7a11
ILMN_2919433	0.643368	1.73477	Cdc45l
ILMN_2715585	0.754003	1.73405	Cyp20a1
ILMN_2643513	0.490425	1.73373	Asns
ILMN_1217180	2.27286	1.73034	Ifitm1
ILMN_2971999	0.99621	1.72872	Iqgap3
ILMN_2756435	2.49872	1.72791	Cebpb
ILMN_2663930	2.27152	1.72584	Slfn1
ILMN_2636339	0.537673	1.72275	Isgf3g
ILMN_2862706	1.75821	1.71436	H2-Q5
ILMN_2821850	1.7652	1.70649	Pbef1
ILMN_2687403	2.53934	1.70223	Fcgr3
ILMN_2830661	0.596052	1.7007	Top2a
ILMN_1227900	1.20022	1.6937	Il12rb1
ILMN_2674884	1.92335	1.68801	Slc11a1
ILMN_1250001	1.92767	1.68224	4930583H14Rik
ILMN_1239230	0.651644	1.68078	Aurkb
ILMN_2908070	0.539838	1.67581	Gtse1
ILMN_2595597	0.18445	1.67542	Anln
ILMN_2637233	2.42424	1.67445	Prdx5
ILMN_2814484	2.27215	1.6738	Ifitm1
ILMN_1258526	1.77876	1.67374	Lgals3bp
ILMN_2629582	2.13887	1.67202	Plau
ILMN_2774410	2.58276	1.67148	Stfa1
ILMN_1257667	0.418841	1.67	Chaf1a
ILMN_1255611	1.62909	1.66701	2610024M03Rik
ILMN_1221620	0.775563	1.66017	Il18rap
ILMN_1221943	1.38218	1.6594	Sdf2l1
ILMN_2929896	0.379591	1.65721	Pbk
ILMN_2908065	0.704461	1.65502	Gtse1
ILMN_2868220	3.79459	1.6538	Inhba
ILMN_1250410	1.67165	1.65312	Prkr
ILMN_2829594	2.57457	1.65059	Hspa1a
ILMN_2681241	0.123958	1.64821	Birc5
ILMN_2733472	0.734108	1.6482	2610019I03Rik
ILMN_2834777	1.52202	1.64742	Irf1
ILMN_1219820	1.58975	1.64444	1200002N14Rik
ILMN_2758029	1.88662	1.6438	Prtn3
ILMN_1222795	2.29607	1.64105	Cmkbr2
ILMN_3033753	1.05196	1.64081	Fndc5
ILMN_1253682	1.0526	1.63882	2610528H13Rik
ILMN_1254577	2.30381	1.63852	LOC226691
ILMN_2712075	2.88761	1.6365	Lcn2
ILMN_3105936	0.522535	1.63295	Cetn4
ILMN_2547942	1.12695	1.62953	4833427B12Rik
ILMN_3011376	2.17229	1.62032	Cd244
ILMN_2603699	0.262504	1.61673	Birc5
ILMN_2684316	0.625926	1.61662	P2ry1
ILMN_1218547	2.49908	1.61464	Dlm1-pending
ILMN_2948272	0.659215	1.60432	Spc24
ILMN_1249759	2.5237	1.60328	Il15ra
ILMN_2668509	2.71588	1.59853	Hp
ILMN_1255053	0.202549	1.59687	Plk1
ILMN_3112268	3.46499	1.59562	Dnmt3l
ILMN_3161617	0.351161	1.5937	Fancd2
ILMN_2658501	1.81772	1.59299	Ifitm3
ILMN_1217929	0.337466	1.59172	LOC328752
ILMN_2772281	0.82337	1.59164	Emilin2
ILMN_3161790	1.36868	1.59007	AI451557
ILMN_1244797	0.632292	1.58781	Dlg7
ILMN_2431619	0.608082	1.58616	Ube2l6
ILMN_2959285	0.547873	1.58129	Atpaf2
ILMN_1225132	1.28366	1.57979	4930519L02Rik
ILMN_3162618	0.853392	1.57869	Luc7l
ILMN_2680076	2.85679	1.57006	Ifi205
ILMN_2486267	0.378564	1.56992	Ube2l6
ILMN_1248132	0.359503	1.56742	Stmn1
ILMN_2663328	0.626846	1.56719	2600001J17Rik
ILMN_1246270	0.960438	1.56571	4833427B12Rik
ILMN_2849449	2.22863	1.56273	Itga5
ILMN_2657844	0.391427	1.56172	Cdc2a
ILMN_3162879	1.75195	1.55594	Stx3
ILMN_1224110	3.11648	1.55372	Bst2
ILMN_2867899	0.0807868	1.55316	Cdc20
ILMN_3071764	1.30079	1.5497	1200015F23Rik
ILMN_2741639	0.60147	1.54955	2310076O14Rik
ILMN_2640995	0.857706	1.54923	Spire2
ILMN_1240252	0.622663	1.54895	Hpn
ILMN_2762326	0.0672406	1.54752	Kif22
ILMN_1220603	2.25716	1.54727	Il15ra
ILMN_3005441	1.41811	1.54528	Ppa1
ILMN_1231650	1.55417	1.54298	LOC381010
ILMN_1220609	2.43635	1.54225	Ltb4r1
ILMN_1237695	1.64506	1.53803	Pfkp
ILMN_1258550	0.504962	1.53477	Rad51ap1
ILMN_1256128	1.87497	1.53312	B630009B09Rik
ILMN_1239055	2.30904	1.53163	Xdh
ILMN_2726746	0.658115	1.53133	4930513E20Rik
ILMN_2951592	1.69205	1.53011	H2-Q8
ILMN_2636110	0.329634	1.52821	Sgol2
ILMN_2656504	2.7006	1.52607	Retnlg
ILMN_2867901	0.421384	1.52267	Cdc20
ILMN_2570478	1.55155	1.52199	A630097K09Rik
ILMN_2776721	2.08666	1.51946	Gyk
ILMN_1256633	1.62292	1.50706	Pnp
ILMN_2748839	0.841107	1.50636	Nup50
ILMN_2729607	1.19161	1.50506	Scnn1a
ILMN_2687628	0.327083	1.50489	Ckap2
ILMN_2648080	0.270392	1.50472	Kntc1
ILMN_2879614	2.06886	1.50462	Zbp1
ILMN_2683811	1.00079	1.50097	Gale
ILMN_1236666	0.236883	1.49958	Acsl6
ILMN_2752624	2.71935	1.49896	Ccrl2
ILMN_2987709	1.92367	1.49234	Slc15a3
ILMN_3161959	0.609169	1.48745	E130016E03Rik
ILMN_2612206	0.187681	1.48431	Cdc20
ILMN_1218967	0.295066	1.48164	Kif2c
ILMN_2524865	3.4007	1.47528	Chi3l4
ILMN_1220813	1.51755	1.47274	BC023741
ILMN_1231138	0.145638	1.47203	E2f1
ILMN_2944011	1.22507	1.47173	LOC547343
ILMN_3043036	3.45711	1.47128	Chi3l3
ILMN_2840296	0.646644	1.47114	Pole3
ILMN_2696491	2.37383	1.46646	Phf11
ILMN_2617228	0.123916	1.46448	Stk6
ILMN_2983516	1.97985	1.46395	Slc11a1
ILMN_1234774	1.98914	1.4596	2010005H15Rik
ILMN_2935838	0.379974	1.45631	F730047E07Rik
ILMN_2416145	0.339919	1.45439	Tpx2
ILMN_3071068	1.53862	1.454	Hrh2
ILMN_2753515	1.5069	1.45267	1200015F23Rik
ILMN_2632153	0.44024	1.44664	Cdca2
ILMN_1256894	1.88014	1.44549	Kcne4
ILMN_1250149	3.49613	1.44392	Dnmt3l
ILMN_2833441	1.60394	1.44236	Trafd1
ILMN_2915279	1.60424	1.44162	Mov10
ILMN_2777471	1.47194	1.43951	H2-T23
ILMN_2712151	2.39388	1.43422	1810033B17Rik
ILMN_2621463	1.60995	1.43167	Spint1
ILMN_2543393	0.151832	1.43082	1110017L21Rik
ILMN_2846776	2.65349	1.42687	Cdkn1a
ILMN_2811737	2.21393	1.4265	Casp4
ILMN_2983714	0.699604	1.42594	Apitd1
ILMN_2981363	0.72012	1.42438	Emilin2
ILMN_1229210	0.969423	1.42342	2610318C08Rik
ILMN_2445165	1.25316	1.42308	Vdr
ILMN_2445166	1.91771	1.41951	Vdr
ILMN_2756046	1.23113	1.41758	Gpr43
ILMN_2507232	1.05959	1.41684	Gas2l3
ILMN_2771182	1.59083	1.41657	H2-Q8
ILMN_2851040	0.570851	1.41533	Mcm3
ILMN_1239863	1.85728	1.41391	7420404O03Rik
ILMN_2610609	1.96611	1.41229	1810054D07Rik
ILMN_3154691	1.37078	1.41136	Sirpb1
ILMN_2723190	1.87987	1.40913	Guca1a
ILMN_2698519	-0.113977	1.4083	Hist1h3i
ILMN_2692615	1.90911	1.40577	Tgm2
ILMN_2707409	1.68608	1.40562	Csf3r
ILMN_2945348	2.10454	1.40159	Glrx
ILMN_2655929	2.39242	1.39981	2700055K07Rik
ILMN_1236609	2.49128	1.39887	Gp49a
ILMN_1233461	0.583527	1.39625	Isgf3g
ILMN_2753497	0.102913	1.39547	Ccnb1
ILMN_1238696	0.314433	1.39434	Fanca
ILMN_2469329	1.29479	1.39388	Tnfrsf1a
ILMN_1229455	1.81745	1.39255	D11Ertd759e
ILMN_1223979	0.288171	1.39241	2610510J17Rik
ILMN_2762944	1.3705	1.3913	2310061N23Rik
ILMN_2669172	0.609208	1.38925	4930547N16Rik
ILMN_2718217	2.14942	1.38914	2310057H16Rik
ILMN_2766105	2.51542	1.38886	Mfsd7
ILMN_1259473	0.211224	1.38832	Fen1
ILMN_2921303	0.537902	1.38794	Tyms-ps
ILMN_1259747	1.78081	1.38719	9230117N10Rik
ILMN_2776922	1.89276	1.38501	Glrx1
ILMN_2567962	1.71929	1.38353	A130019H11Rik
ILMN_2759114	1.39756	1.38203	Cklfsf4
ILMN_1222246	2.79491	1.38107	Adfp
ILMN_2661950	0.95502	1.38019	2810418N01Rik
ILMN_1223395	2.05987	1.38015	Trafd1
ILMN_1257505	2.32532	1.38008	Samhd1
ILMN_2618148	1.19991	1.37932	C330008K14Rik
ILMN_2546272	2.21611	1.37654	Gng12
ILMN_1225204	0.852997	1.37614	2510004L01Rik
ILMN_2597936	1.26828	1.37448	Adsl
ILMN_2744683	1.71128	1.37393	Ptpns1
ILMN_2777474	1.45917	1.37294	H2-T23
ILMN_2717366	3.35001	1.37289	Oasl1
ILMN_2900557	0.286261	1.37144	Kif15
ILMN_1244277	0.346608	1.37007	Itsn1
ILMN_1256883	1.22569	1.36789	Rad51
ILMN_2727799	1.98683	1.36614	Trafd1
ILMN_2639036	1.04495	1.36558	Hspd1
ILMN_2625290	1.43524	1.36506	Ifi35
ILMN_1241228	1.75497	1.36334	Tnfrsf1a
ILMN_1231705	1.28853	1.36307	2810475A17Rik
ILMN_1238505	1.41286	1.3621	Il10
ILMN_2469333	1.77052	1.36138	Tnfrsf1a
ILMN_2899133	0.382309	1.3594	F830021D11Rik
ILMN_2543929	0.61669	1.3589	2610036L11Rik
ILMN_1249727	2.3689	1.35829	Car13
ILMN_2866276	1.40857	1.35813	Csf2ra
ILMN_3124547	0.249623	1.35693	Rffl
ILMN_1220039	0.15258	1.35367	Kif4
ILMN_1239314	0.204311	1.35335	Foxm1
ILMN_1232209	1.50087	1.35167	Pbef1
ILMN_2630045	1.69074	1.35129	Il27
ILMN_2704873	0.323405	1.35079	Hist1h2ab
ILMN_2609614	1.94296	1.34978	Snx10
ILMN_1223179	1.46139	1.34914	H2-T23
ILMN_2678580	2.02632	1.34743	Lass6
ILMN_3094853	1.45064	1.34519	Pkib
ILMN_3008859	1.74911	1.34425	Ctsc
ILMN_1223317	1.98143	1.34281	Lgals3
ILMN_2877443	0.736664	1.33754	Abhd2
ILMN_2495446	1.48234	1.33707	0610037M15Rik
ILMN_2731974	0.633954	1.33614	Foxm1
ILMN_2480125	1.22416	1.33604	3110018K01Rik
ILMN_1258715	0.193783	1.33301	Rrm1
ILMN_1221445	0.907578	1.33224	2610002D18Rik
ILMN_2985969	0.596456	1.33151	Bub1b
ILMN_2648548	1.64643	1.33146	Casp7
ILMN_2763060	1.00671	1.32989	Fndc5
ILMN_2677859	1.37374	1.32988	Insl6
ILMN_1233531	0.189504	1.32808	2610528E23Rik
ILMN_2992709	1.25754	1.32541	Trem2
ILMN_2727920	1.66523	1.32428	Tspo
ILMN_2972748	1.20293	1.32269	Epha1
ILMN_2529254	2.42222	1.31635	LOC223653
ILMN_3130350	0.866072	1.31632	Glipr2
ILMN_2719732	1.56048	1.31567	Ms4a3
ILMN_1221736	1.38627	1.31552	Samhd1
ILMN_2484707	0.707617	1.31411	Tyms
ILMN_1230878	1.82143	1.31013	H2-T22
ILMN_2601856	0.13897	1.31011	F730047E07Rik
ILMN_2646625	1.01419	1.30756	Jun
ILMN_1248382	1.03206	1.30301	H2-D1
ILMN_2727921	1.63068	1.30111	Tspo
ILMN_2673233	1.41361	1.29854	Pfkp
ILMN_1240125	1.73645	1.29542	Gnb4
ILMN_2795520	1.16328	1.29483	H2-K1
ILMN_2901180	0.262806	1.29298	Spc25
ILMN_2889832	2.00548	1.29167	Serpina3h
ILMN_1254034	1.49112	1.29025	scl0002540.1_6
ILMN_2589651	1.55505	1.2886	Anpep
ILMN_3061260	1.07718	1.28527	Adora3
ILMN_2723483	1.09709	1.28469	Rpo1-2
ILMN_3131766	1.67157	1.28169	Trex1
ILMN_2710905	1.64154	1.2811	S100a8
ILMN_2873988	2.52059	1.28068	Rtp4
ILMN_1228446	0.722888	1.27986	A630034E16Rik
ILMN_2707798	1.64214	1.27917	Slc15a3
ILMN_2777019	0.243066	1.27702	Spo11
ILMN_2787871	0.352869	1.27461	Cdca5
ILMN_1255510	0.155002	1.27446	Lmna
ILMN_2637203	0.816451	1.27437	Rfc5
ILMN_2696492	2.16929	1.27361	Phf11
ILMN_3121522	1.74749	1.27326	Clec5a
ILMN_2650280	1.58897	1.27322	Sod2
ILMN_2960407	0.102052	1.27305	Mthfd1
ILMN_2999654	0.748717	1.27216	Psmc3ip
ILMN_1232960	0.70261	1.26723	LOC269515
ILMN_2610944	1.89359	1.26283	Fpr1
ILMN_2881050	0.761093	1.26223	Rad51
ILMN_2803674	1.67797	1.26222	S100a9
ILMN_2476267	1.07979	1.26108	H2-L
ILMN_2517041	0.508536	1.26008	Uhrf1
ILMN_1247173	0.850028	1.25925	Tyms
ILMN_2633386	1.53032	1.25591	H2-T9
ILMN_2618918	2.14022	1.25571	Slc2a6
ILMN_2706677	0.666237	1.25547	D330045A20Rik
ILMN_1258612	2.85339	1.25538	4930599N23Rik
ILMN_3054914	3.39032	1.25271	Usp18
ILMN_2949217	1.91976	1.25099	9030625A04Rik
ILMN_2865912	0.426824	1.24666	F630043A04Rik
ILMN_2988572	0.746705	1.24644	Ezh2
ILMN_2627268	0.305733	1.24595	Itsn1
ILMN_1216335	1.81251	1.24554	BC003236
ILMN_2737704	1.12604	1.24514	Gja4
ILMN_1252481	1.83852	1.2409	Fosl2
ILMN_1229763	2.36345	1.23882	Dmkn
ILMN_1250948	0.968689	1.23848	Ptpn2
ILMN_3163211	0.777827	1.23827	1110004B13Rik
ILMN_2897468	0.424388	1.23508	2610510J17Rik
ILMN_1216213	0.227445	1.23333	Incenp
ILMN_1240615	0.879247	1.23246	Olfm1
ILMN_2778872	0.474326	1.2319	Mad2l1
ILMN_2600421	0.887162	1.22903	Mpo
ILMN_2675811	1.59034	1.22806	Slc11a1
ILMN_2600004	0.757934	1.22741	Plk4
ILMN_3151503	1.35242	1.22731	C130032J12Rik
ILMN_1215081	1.62123	1.22668	F630047D10Rik
ILMN_2734882	0.830143	1.22442	2610019I03Rik
ILMN_2971043	1.47376	1.22439	V1rd6
ILMN_1223600	2.62789	1.22413	Indo
ILMN_2810539	1.13986	1.22015	EG630499
ILMN_2445789	2.07638	1.2199	Tnfrsf9
ILMN_2650502	1.71578	1.21773	Gdap10
ILMN_2716098	1.20416	1.21541	Hsp105
ILMN_2690603	4.32202	1.21362	Spp1
ILMN_2633942	1.08517	1.21259	Paox
ILMN_2985497	1.54013	1.20982	Birc1b
ILMN_2509737	1.46729	1.20433	Trex1
ILMN_1247842	0.756492	1.20064	2810047L02Rik
ILMN_2827780	1.80433	1.20035	D14Ertd668e
ILMN_1233449	2.37891	1.19623	Ifi205
ILMN_2687586	1.52277	1.1942	Cxcl16
ILMN_2595519	0.0741659	1.19146	Lig1
ILMN_1239397	1.58821	1.18711	Hk2
ILMN_2643227	0.452731	1.18095	6330562C20Rik
ILMN_1217009	1.98588	1.17893	Rab15
ILMN_2726905	1.82286	1.17881	Gnb4
ILMN_2896601	1.32831	1.17722	Icam1
ILMN_1230278	1.76038	1.17665	Cxcl5
ILMN_2659337	0.112303	1.17607	Solt
ILMN_2797642	0.139292	1.17578	Ncaph
ILMN_2649810	2.36575	1.17538	Rpl3l
ILMN_1247613	0.604101	1.17331	Pole3
ILMN_2748402	0.871686	1.17144	Col5a1
ILMN_2712986	2.88377	1.16437	Chi3l3
ILMN_1239591	1.28852	1.16288	A530097D12Rik
ILMN_2877069	1.64182	1.16159	Tspo
ILMN_2748875	1.5858	1.16047	Fcer1g
ILMN_2424299	1.13236	1.15783	Tnfrsf12a
ILMN_2974343	2.56142	1.15588	Pla1a
ILMN_2986458	0.523238	1.15576	Terf2ip
ILMN_2536389	0.524791	1.15529	LOC383897
ILMN_2686132	1.07402	1.15501	Ada
ILMN_1242622	1.53153	1.15203	Crem
ILMN_2664686	0.307488	1.15201	Chaf1b
ILMN_2934549	1.02926	1.15151	BC055324
ILMN_3001043	0.434556	1.15041	Melk
ILMN_2835683	1.54034	1.14928	H2-gs17
ILMN_2755534	1.72781	1.14912	Sepx1
ILMN_2665411	1.90413	1.14845	Nnmt
ILMN_1230152	2.1684	1.14731	Adamts4
ILMN_2816754	0.083685	1.14684	Ndc80
ILMN_1238486	1.47406	1.14351	Ctsc
ILMN_2733733	1.56712	1.14241	Tlr2
ILMN_2924419	1.39554	1.14116	H2-Q7
ILMN_1230423	1.51255	1.13693	G431001E03Rik
ILMN_2591713	1.96307	1.13608	Slc36a1
ILMN_2956973	0.825333	1.13459	Aytl1
ILMN_1214731	1.51254	1.13376	H2-T17
ILMN_1215791	1.59575	1.13129	Alox5ap
ILMN_2778043	0.910973	1.12849	Lgals9
ILMN_2863837	1.61662	1.12555	Alox5ap
ILMN_3113437	1.15167	1.1241	Tmem2
ILMN_2459045	1.62375	1.12093	E030034P13Rik
ILMN_2774646	1.27773	1.11868	Myd88
ILMN_1255256	1.9668	1.11673	Sgcb
ILMN_2633492	0.366918	1.11576	Chek2
ILMN_1227386	1.38254	1.11381	Aig1
ILMN_2772410	1.58883	1.11305	Anxa4
ILMN_2669199	1.48879	1.11075	Etv6
ILMN_2970623	0.0393634	1.10913	Cenpp
ILMN_2923463	0.0888307	1.10844	Kif23
ILMN_2735615	0.905026	1.10537	Isg20
ILMN_2579122	0.878977	1.10509	Ask-pending
ILMN_2621921	1.29846	1.10432	Clcn7
ILMN_1232668	1.56779	1.10241	Mad
ILMN_1248257	1.25584	1.10161	Aytl1
ILMN_1213191	0.019573	1.10127	Brrn1
ILMN_2685581	1.52676	1.10027	H2-Q5
ILMN_2668319	0.803895	1.09882	Hspca
ILMN_2756613	1.46814	1.09808	Adam8
ILMN_2657822	1.88211	1.09715	Stat2
ILMN_2944301	0.966046	1.09574	1810009K13Rik
ILMN_1253808	3.25647	1.0942	Oas1g
ILMN_1237466	1.59061	1.09232	Cd244
ILMN_1233283	0.247981	1.09013	P2rx5
ILMN_3105563	2.92624	1.08997	Dmkn
ILMN_1254655	1.81451	1.08982	Casp4
ILMN_2760244	1.19174	1.08904	Snx7
ILMN_2639552	2.60489	1.08842	4922504H04Rik
ILMN_2753234	0.83498	1.08743	Kist
ILMN_1249030	0.923678	1.08236	Mpo
ILMN_3159840	0.977995	1.08204	Fert2
ILMN_2603976	0.982532	1.07804	F730031O20Rik
ILMN_1254426	1.31325	1.07741	1110003E08Rik
ILMN_1257253	1.68245	1.0773	LOC245666
ILMN_2599018	1.54094	1.0732	Clic4
ILMN_2654554	1.5832	1.0716	Fgl2
ILMN_2727663	1.86291	1.07143	Tgfbi
ILMN_2752966	1.50547	1.07069	Tlr4
ILMN_2639972	1.56456	1.07033	Ppp1r3b
ILMN_1257142	2.05196	1.06716	Sepx1
ILMN_1245129	1.3858	1.06696	Ifitm1
ILMN_2613140	1.49771	1.06487	Oas1b
ILMN_3156604	0.629979	1.06484	Hmgb2
ILMN_1232783	2.42446	1.05915	Mmp25
ILMN_1249142	0.442115	1.05879	Cpd
ILMN_2688262	1.24677	1.05499	Csf2rb1
ILMN_2752790	1.78204	1.05136	Gsdmdc1
ILMN_1239765	1.80159	1.0501	Prdx5
ILMN_2807084	1.22304	1.04885	Acot7
ILMN_1259566	1.1968	1.04799	Siat7d
ILMN_2931384	1.16633	1.04714	Lrrc59
ILMN_1253273	1.60628	1.04639	Clecsf5
ILMN_3008858	1.27461	1.0453	Ctsc
ILMN_1219878	2.06759	1.04112	9930022F21Rik
ILMN_2690267	1.28378	1.04055	Ins2
ILMN_2543842	0.661185	1.0393	2810417K24Rik
ILMN_1221274	1.52066	1.03351	Rab32
ILMN_2588130	1.03825	1.03223	LOC56628
ILMN_2753912	0.629982	1.03026	Pdgfc
ILMN_2925094	1.11507	1.03023	Mpo
ILMN_1243290	1.1158	1.03002	Eya3
ILMN_1239181	0.572942	1.02818	1110025F24Rik
ILMN_2767635	1.43995	1.02788	Tmem49
ILMN_2663230	1.43014	1.02772	Slco3a1
ILMN_3162337	1.41263	1.02306	Tlr6
ILMN_2705804	1.46074	1.02295	Pap
ILMN_2776764	1.39676	1.02118	2010012F05Rik
ILMN_1226819	1.41251	1.01997	Tapbp
ILMN_2679704	1.80162	1.01568	Clra
ILMN_2742075	2.68063	1.014	Cd14
ILMN_2430220	1.22596	1.01235	Tmem2
ILMN_2879858	1.20456	1.00981	Prkx
ILMN_1235735	1.41985	1.00639	Slco3a1
ILMN_1238752	1.07937	1.0033	Nfkbie
ILMN_2916035	0.47522	1.00165	Lmnb1
ILMN_2789900	1.7277	0.999778	Cd177
ILMN_2624209	0.700643	0.999446	St14
ILMN_2993314	1.26335	0.999258	Clec4n
ILMN_2702141	1.62614	0.99919	Mefv
ILMN_1230137	1.41451	0.998421	Tpi1
ILMN_2642349	1.72064	0.996674	Slc7a2
ILMN_2582964	0.649527	0.993992	E030040J22Rik
ILMN_2665490	1.34782	0.991788	Litaf
ILMN_3161813	0.470155	0.99168	Tube1
ILMN_2486829	1.03313	0.991292	9030418K01Rik
ILMN_1213824	1.05984	0.990516	LOC381276
ILMN_2667346	2.10774	0.989906	Npn3
ILMN_2624827	0.512261	0.989606	Tcf19
ILMN_1227502	1.66937	0.987914	Il15ra
ILMN_2497004	0.60394	0.986606	Xcr1
ILMN_3093622	1.20742	0.985896	Adar
ILMN_2614895	1.25263	0.98586	D10Ertd438e
ILMN_2936165	1.06142	0.985354	Bcl2a1c
ILMN_1237084	0.722806	0.983433	Pvt1
ILMN_2748271	1.43713	0.98308	AW547186
ILMN_2902979	1.30103	0.98151	Fas
ILMN_1235635	1.39718	0.98045	Slco3a1
ILMN_2971688	1.75273	0.977509	Nrg1
ILMN_2621901	1.41697	0.974725	BC004022
ILMN_1225764	0.948029	0.969805	1700018O18Rik
ILMN_2756041	1.31259	0.969405	Pkm2
ILMN_2611591	1.80318	0.968756	A030003A19Rik
ILMN_2930203	1.56478	0.968078	Ugt1a10
ILMN_2417813	0.978499	0.966486	Tuba7
ILMN_1242647	1.56083	0.963763	LOC268885
ILMN_2702208	1.53389	0.962941	Card15
ILMN_2602899	2.42203	0.957672	Crem
ILMN_1219102	1.40308	0.957487	5133400O11Rik
ILMN_2711075	1.90341	0.957472	Mmp9
ILMN_2686069	1.36883	0.956452	Gyg1
ILMN_1221937	1.28042	0.954477	F8
ILMN_2735961	1.9747	0.953882	Tlr13
ILMN_2935012	1.56843	0.953125	Anxa4
ILMN_2733567	2.00088	0.953037	B430306N03Rik
ILMN_2913166	1.3985	0.952933	Serping1
ILMN_1214401	0.794922	0.952463	2310016E02Rik
ILMN_2699923	1.89137	0.947982	2300003P22Rik
ILMN_2552783	3.21391	0.947548	9930016I07Rik
ILMN_2909568	0.84701	0.946849	Gpr113
ILMN_1217043	1.0283	0.941103	Got1
ILMN_2752431	0.368693	0.937981	Itpka
ILMN_1219074	1.05078	0.936764	Slfn2
ILMN_2775421	1.46378	0.93491	Serping1
ILMN_1214396	1.35335	0.928822	Gsr
ILMN_1216182	1.86161	0.928751	2810439F02Rik
ILMN_1256982	0.526841	0.927959	LOC381632
ILMN_3117876	2.75422	0.926856	Chi3l3
ILMN_1217389	1.4523	0.926034	Pkib
ILMN_3029849	1.59159	0.923838	Cebpe
ILMN_2952275	3.01564	0.923698	Arg1
ILMN_1221121	1.53212	0.923149	Gpr35
ILMN_1215733	1.57445	0.922157	Cndp2
ILMN_1250612	1.02273	0.921869	Tbc1d2
ILMN_1232667	1.42606	0.921683	Ifitm2
ILMN_2569879	0.559795	0.920188	D630015C01Rik
ILMN_2983948	1.2065	0.917957	Creld2
ILMN_2668472	1.55454	0.916775	Nr1h3
ILMN_2953515	1.19779	0.916444	Aldh3b1
ILMN_2615145	1.37271	0.916334	Fbxw17
ILMN_1224021	1.8796	0.915694	9030408N13Rik
ILMN_1244409	1.31455	0.912638	Cklfsf4
ILMN_2543417	1.035	0.912154	Auh
ILMN_2591440	0.713634	0.911742	Ccrn4l
ILMN_1229630	1.22894	0.911159	Trim30
ILMN_1246065	1.46049	0.908868	Gadd45b
ILMN_2669782	1.09629	0.90866	Phca
ILMN_2775088	0.475551	0.907148	Spag7
ILMN_2723860	1.74801	0.907091	Pkm2
ILMN_2612079	1.47752	0.906427	Rrbp1
ILMN_2683540	0.858371	0.90403	Dock4
ILMN_1236369	0.943352	0.90067	Usp12
ILMN_2938704	1.79487	0.897474	Il15
ILMN_2660519	0.606323	0.893623	2510015F01Rik
ILMN_1248811	2.07454	0.893274	Ctla2b
ILMN_2637704	0.336332	0.891949	Cdc25c
ILMN_2652500	1.61224	0.890521	Lrg1
ILMN_3155492	1.42469	0.890271	Tapbp
ILMN_2648967	0.998494	0.883119	Arrdc4
ILMN_2563716	1.33438	0.882818	2410013I23Rik
ILMN_1250443	1.07507	0.881284	BC023105
ILMN_1214822	1.33957	0.880128	Gfpt2
ILMN_2932359	1.42482	0.879759	Tpi1
ILMN_2700715	1.36287	0.878965	Cstb
ILMN_2730003	1.18371	0.877992	D19Ertd678e
ILMN_3096144	1.21666	0.877213	Stat3
ILMN_2988143	1.32545	0.877138	Plac8
ILMN_2834379	1.5048	0.876754	Tgfbi
ILMN_2846432	1.1879	0.876251	Vill
ILMN_2687062	0.950022	0.875613	Abr
ILMN_2906489	2.04472	0.873692	Mocos
ILMN_2979089	1.06453	0.866728	Pdcd1lg2
ILMN_2917223	1.39101	0.865378	Esd
ILMN_1220875	0.921842	0.864938	Fkbp2
ILMN_1232038	0.459855	0.863647	Piwil2
ILMN_2833243	1.2688	0.858588	C330023M02Rik
ILMN_3160783	0.322123	0.858435	Ttll4
ILMN_1240726	1.22325	0.85755	Mmp14
ILMN_1216674	1.48717	0.856689	LOC234882
ILMN_1223176	1.21058	0.85491	2010012C16Rik
ILMN_1254975	1.23302	0.854026	Has2
ILMN_1234241	1.19355	0.853386	1110025G12Rik
ILMN_3009572	1.39414	0.851344	Txn1
ILMN_2702600	2.92417	0.851077	Ifi205
ILMN_2994354	0.580715	0.850161	6720460F02Rik
ILMN_2684234	1.57021	0.844281	Tlr4
ILMN_2820703	1.89809	0.844197	Scarf1
ILMN_1231601	0.510575	0.842899	4930477M19
ILMN_1234720	1.3362	0.842618	4930565N07Rik
ILMN_3162887	1.16883	0.841477	LOC434484
ILMN_2731760	1.28664	0.83711	Myo1f
ILMN_2737381	0.943021	0.834651	2610529H08Rik
ILMN_2940195	1.45161	0.833177	Mgst1
ILMN_1250576	1.77144	0.823856	2810439F02Rik
ILMN_2472093	0.998468	0.823503	BC020108
ILMN_1220301	1.10745	0.82314	Cebpe
ILMN_1229256	0.955761	0.823063	Bzrap1
ILMN_2749717	0.945645	0.820942	Bcl3
ILMN_2847437	1.55043	0.817548	A430084P05Rik
ILMN_2651886	1.08892	0.814642	Pgk1
ILMN_1246408	1.05292	0.81161	gi_6679936_ref_NM_008084.1__328
ILMN_2836654	0.105673	0.807866	Hist1h2ao
ILMN_3003242	0.280466	0.80365	Mpv17
ILMN_1242310	1.23353	0.801948	Camkk1
ILMN_2919411	1.25566	0.800617	Osm
ILMN_2811154	3.65272	0.800295	Cxcl2
ILMN_2645816	0.606494	0.799124	Cpxm1
ILMN_1224876	1.08404	0.79604	Znhit1
ILMN_2504397	0.619872	0.794877	9130019I15Rik
ILMN_2715800	1.48022	0.794767	Lrrc25
ILMN_2651877	1.25158	0.792708	H2-Q7
ILMN_1239294	1.03166	0.789094	Cdc42ep2
ILMN_2726005	0.938593	0.788015	4931414L13Rik
ILMN_2610234	1.58019	0.787991	Il15
ILMN_1222917	1.11394	0.781123	Ptpn1
ILMN_2735350	2.5584	0.779904	Gdf15
ILMN_1246024	1.1885	0.779666	Rnpep
ILMN_1259100	1.28764	0.77888	Pilrb
ILMN_2591777	1.33646	0.778834	Tmem49
ILMN_2689785	1.23021	0.774179	Cd68
ILMN_2610798	1.17682	0.773734	2010012F05Rik
ILMN_2543433	0.764322	0.772905	1110030C22Rik
ILMN_2648346	2.12801	0.770643	Bst1
ILMN_2464573	1.06813	0.766594	Tnfrsf21
ILMN_2976129	0.522425	0.76381	Tinagl
ILMN_1237804	1.08985	0.762039	E130207H16Rik
ILMN_3071356	1.64487	0.760722	Dbi
ILMN_1234702	1.23911	0.759921	Gpt2
ILMN_1242054	0.874783	0.759133	Bard1
ILMN_1247685	1.18993	0.75906	E030020A01Rik
ILMN_2883666	1.40053	0.758754	Pign
ILMN_2538092	1.27866	0.756877	LOC386067
ILMN_2871945	1.79086	0.753584	Trem1
ILMN_1241459	0.930114	0.752358	A930029N17Rik
ILMN_2680770	1.34591	0.747735	Cysltr1
ILMN_2704951	1.71023	0.745923	5730537H01Rik
ILMN_2543834	1.26287	0.745681	Rfc3
ILMN_2479290	1.71778	0.745471	Fas
ILMN_3103746	1.67578	0.744613	Tnfrsf9
ILMN_2635387	1.1997	0.744351	Mogat1
ILMN_2676770	1.7096	0.742808	Sestd1
ILMN_2450786	1.16708	0.742112	Sgrp23
ILMN_2436146	1.09917	0.741622	Tnfsf10
ILMN_2545576	0.76182	0.738331	Rad54l
ILMN_2988199	1.35217	0.737527	Gm885
ILMN_2533526	0.79449	0.737373	LOC234360
ILMN_1223416	1.42534	0.735285	Fer1l3
ILMN_2674001	1.32841	0.734828	Smyd2
ILMN_1221157	1.44073	0.731767	Krt2-8
ILMN_2776850	1.3752	0.73158	Gas7
ILMN_2948143	0.760186	0.72761	Slc7a11
ILMN_2833248	1.15873	0.726097	C330023M02Rik
ILMN_1248122	1.70826	0.721882	LOC237751
ILMN_2856157	0.963646	0.714888	Pgam1
ILMN_2904001	0.882784	0.714189	EG240327
ILMN_2638349	0.770725	0.711637	Papss2
ILMN_1219686	1.1579	0.710798	Esd
ILMN_2669416	1.56282	0.710058	Mgst1
ILMN_2687872	1.00305	0.70815	Col1a1
ILMN_3153207	1.15904	0.702413	Lamp2
ILMN_2974720	1.26271	0.701796	Igf2bp2
ILMN_1213978	1.44307	0.699034	Ptpro
ILMN_1230708	1.25559	0.696761	BC049354
ILMN_1222594	1.48652	0.696274	5730528L13Rik
ILMN_2489360	1.28617	0.695927	Txndc7
ILMN_2749052	1.06576	0.694276	Ramp3
ILMN_1229008	0.823598	0.691497	LOC193533
ILMN_2449412	1.38796	0.691286	scavenger receptor
ILMN_2768119	1.96919	0.690439	Psma5
ILMN_1212991	0.996577	0.68958	3110023E09Rik
ILMN_2914938	1.89987	0.688274	F13a1
ILMN_2595973	1.0815	0.68689	Grn
ILMN_1224005	1.47264	0.686254	Adam8
ILMN_2463181	2.04042	0.684414	Tnc
ILMN_1212645	0.569061	0.683995	Slc6a13
ILMN_2648669	3.46521	0.682337	Gpnmb
ILMN_1239830	0.999823	0.681301	LOC384009
ILMN_1250486	1.89271	0.680767	Tmem2
ILMN_1212602	1.73141	0.680686	Vmd2
ILMN_3073899	1.54679	0.680339	Pira11
ILMN_2454692	1.20793	0.680079	Ubtd1
ILMN_1219468	1.29274	0.675777	AI481105
ILMN_1243601	2.32391	0.673577	Il6
ILMN_2591127	1.12848	0.672792	MGC68323
ILMN_1221700	1.11022	0.672297	NE
ILMN_2870302	0.737598	0.670093	Parp3
ILMN_1239219	2.3279	0.670079	Mx2
ILMN_3158725	1.25772	0.66785	Raet1b
ILMN_2887075	1.02668	0.665731	Acp2
ILMN_1214471	0.954275	0.652725	Ppm1h
ILMN_1233793	1.00831	0.650205	Cct7
ILMN_1237135	0.936555	0.648521	Pml
ILMN_2671435	2.08037	0.647881	LOC223672
ILMN_2665307	1.4538	0.647702	Pilra
ILMN_2920849	1.38365	0.647348	Pira4
ILMN_2757582	1.41536	0.645743	Ltbr
ILMN_1241854	1.06323	0.643242	Lrrc59
ILMN_2876755	1.07925	0.642642	Defb42
ILMN_1234364	1.26413	0.642639	Acp2
ILMN_3006505	0.944486	0.641889	Bcl2a1d
ILMN_1236624	1.00898	0.64112	Ap3s1
ILMN_2663249	1.13808	0.640235	Slamf9
ILMN_1246044	0.995575	0.634816	Mrps25
ILMN_2736071	1.13924	0.632767	Polr2k
ILMN_2463432	2.02448	0.631652	Slc7a11
ILMN_2752327	0.284485	0.628212	Pank3
ILMN_2723058	1.44284	0.628093	Plod3
ILMN_1246153	0.768699	0.628025	Erdr1
ILMN_2733482	1.70536	0.622701	Gca
ILMN_2483422	1.02867	0.617574	scl000868.1_2
ILMN_1218036	1.30373	0.61756	5730527J01Rik
ILMN_2721149	1.32773	0.61694	Arl11
ILMN_2643876	1.54061	0.61631	Tcirg1
ILMN_2600813	0.88694	0.615661	1300013D05Rik
ILMN_1256025	1.29626	0.612528	Pira4
ILMN_1257546	2.00118	0.608512	4930599N23Rik
ILMN_2777359	1.30277	0.607464	Serpinh1
ILMN_2945073	1.14487	0.606543	Nat5
ILMN_1234106	0.698472	0.601945	LOC382177
ILMN_2928875	1.15048	0.600897	Atp6v1g1
ILMN_1242359	1.25767	0.600649	4933424A10Rik
ILMN_1238032	1.62689	0.598941	Fbxl5
ILMN_2845658	1.07409	0.598817	LOC625360
ILMN_2822915	1.02902	0.597829	Lnpep
ILMN_2676434	1.01949	0.593822	Rnf38
ILMN_2674475	1.18271	0.593619	9930022N03Rik
ILMN_1259290	1.25815	0.592981	Akt3
ILMN_3010089	1.8176	0.591189	Ifi204
ILMN_2437513	1.46323	0.590882	Tor3a
ILMN_1224158	1.15494	0.587566	LOC224163
ILMN_2924831	1.01498	0.586525	Gas7
ILMN_2692696	1.823	0.586419	Pla2g7
ILMN_2622856	2.8665	0.584839	2310016F22Rik
ILMN_2801746	1.05825	0.578224	Chchd6
ILMN_1229173	1.29599	0.578087	H2-T24
ILMN_2717127	1.34008	0.57231	Ddx58
ILMN_2668696	1.24442	0.569733	Il13ra1
ILMN_1224786	1.13758	0.568767	Pla1a
ILMN_2621346	1.23712	0.563687	Keap1
ILMN_2769490	1.51452	0.563038	5430435G22Rik
ILMN_2611755	1.20612	0.562641	Serpinb6b
ILMN_2741479	1.41181	0.56139	Rxra
ILMN_2654754	1.81914	0.561237	Gp38
ILMN_2685088	1.12114	0.557292	9930111J21Rik
ILMN_2695412	1.60255	0.556052	LOC209387
ILMN_2478101	1.5179	0.555496	Tor3a
ILMN_2890399	0.913044	0.555125	1700071K01Rik
ILMN_2664040	1.4051	0.554538	Alas1
ILMN_1258450	1.14658	0.55357	Set7
ILMN_2596932	0.947728	0.551694	Pdzgef1
ILMN_2452619	0.819187	0.550642	Ube3a
ILMN_2490076	1.55159	0.550473	scl0003851.1_954
ILMN_1236628	0.899243	0.54792	9130604K18Rik
ILMN_2642913	1.25085	0.546892	Emp1
ILMN_1251390	0.946854	0.546272	Tbxas1
ILMN_2422743	1.98795	0.54588	Tor3a
ILMN_2574165	1.04578	0.545607	Slc7a11
ILMN_3099470	0.761189	0.544433	Sox12
ILMN_1233117	0.878414	0.542595	E030040G24Rik
ILMN_1232847	2.24567	0.539196	A630059M09Rik
ILMN_2580205	1.37538	0.534068	D130077B20Rik
ILMN_2485839	1.54934	0.533505	Tnfrsf1b
ILMN_1227663	1.25307	0.532744	4933405A16Rik
ILMN_2598877	1.50492	0.532289	Slc7a8
ILMN_2704372	1.03127	0.530601	Adar
ILMN_2744909	1.48118	0.530069	Gmppb
ILMN_1250529	1.34512	0.530065	Ms4a3
ILMN_1254640	0.738539	0.528383	4932441N08Rik
ILMN_3162925	0.911633	0.526431	LOC620078
ILMN_2715673	1.26626	0.522685	Igsf6
ILMN_2818678	1.13933	0.522342	Tdrd7
ILMN_1237773	1.42985	0.517132	Rhou
ILMN_1250438	1.22831	0.512693	Mlp
ILMN_2982200	0.826704	0.511253	Mrpl13
ILMN_2770119	1.1399	0.510193	Rog
ILMN_2900653	1.22233	0.508815	Gadd45b
ILMN_1247377	1.03331	0.508141	Mpeg1
ILMN_1240264	0.745147	0.507102	Usp2
ILMN_1218181	2.01402	0.506755	Ifitm6
ILMN_1218123	1.47255	0.505894	Aif1
ILMN_2744380	1.37888	0.505618	Npc2
ILMN_3131478	1.05421	0.504968	Bcat1
ILMN_2554698	0.986808	0.502643	6430402L23Rik
ILMN_2996683	1.14015	0.50112	Pvrl2
ILMN_2638958	1.58575	0.500822	Cacybp
ILMN_2510467	1.38398	0.500679	Sco1
ILMN_2677772	1.59679	0.50026	Npn3
ILMN_1216386	1.80138	0.499699	Cd86
ILMN_2662322	0.97586	0.496388	Ebi3
ILMN_1222716	1.06323	0.491814	Sgcb
ILMN_1224584	1.38911	0.490302	LOC328833
ILMN_2645793	0.951722	0.487192	Aldh3b1
ILMN_2669627	1.24406	0.485912	Cspg2
ILMN_1252032	1.5598	0.485377	Ankrd22
ILMN_2688888	1.1256	0.480733	Gca
ILMN_1256614	1.18129	0.479489	Ms4a8a
ILMN_2630704	0.700894	0.478985	Prpf38a
ILMN_1223499	2.05526	0.477975	Nos2
ILMN_2599130	1.25507	0.477693	Aldoa
ILMN_2761994	1.58916	0.477624	A530023O14Rik
ILMN_1257771	1.22891	0.476748	Ifi205
ILMN_1239578	1.09977	0.475821	Man2a1
ILMN_2722732	0.841628	0.471354	Prg
ILMN_2626939	1.43689	0.4689	Daxx
ILMN_2604070	1.6954	0.466228	Celsr3
ILMN_2621643	1.04883	0.462767	Col4a1
ILMN_1243507	0.811014	0.458182	Ssb4
ILMN_1247811	1.48998	0.456296	Ass1
ILMN_3008733	1.31543	0.45395	AA960436
ILMN_1239724	1.43703	0.451923	Psmb1
ILMN_2854004	0.9813	0.451118	Spic
ILMN_2601507	0.878278	0.450258	Bpnt1
ILMN_1221298	1.73667	0.449193	Tuba8
ILMN_2463180	1.64272	0.447082	Tnc
ILMN_1213836	1.66033	0.44247	Ly6f
ILMN_2742042	1.27977	0.440562	Nupr1
ILMN_3147259	2.43487	0.440374	Prok2
ILMN_1235133	1.53734	0.437445	Syn1
ILMN_2867147	1.07055	0.436422	Tyrobp
ILMN_1244211	1.04422	0.432241	LOC238943
ILMN_2736337	0.831361	0.42994	Gatm
ILMN_2652909	1.18063	0.429038	Ddit3
ILMN_1234413	1.12908	0.424052	Adamts12
ILMN_2976159	0.80894	0.422387	Mreg
ILMN_2597532	0.931029	0.420453	App
ILMN_2609323	1.04779	0.419808	Lst1
ILMN_1245816	1.12834	0.41784	Raet1b
ILMN_2901626	0.914897	0.415979	Tnfrsf21
ILMN_2757671	1.09352	0.410617	Mst1r
ILMN_3079461	0.829461	0.410072	Raet1b
ILMN_2843394	1.10717	0.408178	Ptgir
ILMN_3003130	1.317	0.40749	Rarres2
ILMN_1244891	1.53698	0.406103	Cst7
ILMN_2573616	0.911365	0.406086	A630076G18Rik
ILMN_1234137	1.96572	0.405743	A530023O14Rik
ILMN_2676524	1.18682	0.403459	C130050O18Rik
ILMN_1257724	1.81249	0.401	Adamts9
ILMN_2533263	1.25621	0.386591	LOC234486
ILMN_2751527	1.14322	0.385137	Prg
ILMN_2837671	1.16242	0.384966	Fblim1
ILMN_1232278	0.85565	0.383114	Pgam1
ILMN_2822579	0.9164	0.380971	Col4a2
ILMN_1229994	1.35566	0.380177	Npn3
ILMN_3083163	1.01814	0.369474	Cp
ILMN_1223311	3.47354	0.368153	D630022O22Rik
ILMN_2661567	0.962326	0.365304	4632424B03Rik
ILMN_1245984	0.699488	0.362869	Prrg2
ILMN_2737463	1.10642	0.360467	2610041P08Rik
ILMN_2861176	0.798448	0.359532	Calr
ILMN_1245354	1.02674	0.358252	Tlr7
ILMN_3052430	0.824001	0.355074	Cd63
ILMN_2612776	1.3848	0.339613	AW111922
ILMN_1219896	1.12602	0.333224	9830148G24Rik
ILMN_1239221	1.41157	0.329864	2310016C08Rik
ILMN_1244134	1.3047	0.3289	Lrp4
ILMN_1225528	1.98972	0.327686	Trib3
ILMN_1245531	1.05803	0.326639	Neto2
ILMN_1230271	0.803258	0.321936	Anp32a
ILMN_2725188	1.38611	0.320366	Atp10a
ILMN_2822842	0.809132	0.318882	1600014C10Rik
ILMN_2605960	1.15754	0.317315	Rab19
ILMN_2768663	0.865656	0.312045	Pml
ILMN_2628822	3.42004	0.308457	Oas1g
ILMN_1216020	2.88868	0.308457	Oas3
ILMN_2924839	2.18076	0.308457	Oas1a
ILMN_2707870	2.13016	0.308457	Mx1
ILMN_2722380	2.10609	0.308457	Oasl1
ILMN_2669388	2.09179	0.308457	1600014E20Rik
ILMN_2794741	1.3573	0.308457	EG408196
ILMN_2680136	1.13606	0.308457	A430056A10Rik
ILMN_2626086	1.06806	0.308457	Gla
ILMN_1245079	0.977568	0.308411	Adssl1
ILMN_2590884	1.11124	0.305692	Plaur
ILMN_2740151	1.00504	0.299135	Chpt1
ILMN_1257020	1.2985	0.298367	Aldh1b1
ILMN_2575986	1.18922	0.294376	A730085F06Rik
ILMN_1224883	1.1319	0.292935	Slc30a1
ILMN_2926198	1.31829	0.29107	2310016C08Rik
ILMN_2597686	1.05915	0.282395	Rrbp1
ILMN_1228333	1.13034	0.2782	Prf1
ILMN_2526935	1.98913	0.276794	LOC240921
ILMN_2597868	0.93601	0.272802	Lgmn
ILMN_3161500	0.958544	0.270567	I830077J02Rik
ILMN_1252689	1.02896	0.266755	2010106G01Rik
ILMN_2686975	1.17574	0.263701	9130404D14Rik
ILMN_1236889	1.02351	0.255287	Selp
ILMN_2759365	1.49536	0.254181	Angptl4
ILMN_2883990	1.29607	0.254108	Rbms1
ILMN_2591781	1.35809	0.249989	Tmem49
ILMN_2927373	1.37986	0.248054	Ddit3
ILMN_1230558	0.948362	0.24078	Twist2
ILMN_2640560	1.89238	0.223535	Gp6
ILMN_2661289	0.844851	0.220525	Csprs
ILMN_2926842	1.30884	0.217335	Flrt2
ILMN_2526938	1.81577	0.17724	LOC226690
ILMN_1245300	0.649672	0.175216	F730045P10Rik
ILMN_2942276	1.39436	0.171044	Luzp1
ILMN_1246733	1.54864	0.166347	Gm22
ILMN_2568505	1.43127	0.1412	A530083B17Rik
ILMN_2495068	1.0657	0.126579	scl000868.1_2
ILMN_2702303	2.47529	0.0993534	Ch25h
ILMN_2773909	1.09078	0.0748098	1600014C10Rik
ILMN_2897891	1.58353	0.0739814	Rgs1
ILMN_2433166	-0.983035	0.072593	4933439C10Rik
ILMN_2596596	1.67168	0.0585203	Rgs1
ILMN_1226007	2.04881	0.0563961	LOC331595
ILMN_1243329	1.07749	0.0538663	Dab2
ILMN_3151243	1.08187	0.0492098	BC094916
ILMN_1256817	1.11133	0.0457346	Slpi
ILMN_2567940	0.863483	0.015299	C630002C18Rik
ILMN_2762966	1.28472	-0.0231732	Sn
ILMN_2904137	-3.76249	-0.0287738	Ambp
ILMN_1254837	1.084	-0.0340039	Rab7
ILMN_2625377	1.33623	-0.0590532	Rgs1
ILMN_2418957	-0.318324	-0.0728315	5930418K15Rik
ILMN_2507725	-1.26355	-0.0786058	Lpin1
ILMN_1223705	1.17791	-0.0925263	Mthfs
ILMN_2511249	1.11365	-0.120435	scl0002785.1_49
ILMN_2750515	1.69147	-0.127385	Fos
ILMN_2689986	-1.39078	-0.154294	Dnaja4
ILMN_2776603	1.20112	-0.162922	Ccl9
ILMN_2717621	-0.724816	-0.170387	Rps15a
ILMN_2431150	-1.32725	-0.178278	Eef2k
ILMN_1255079	-1.2292	-0.193894	C230089D15Rik
ILMN_2628174	-0.80486	-0.198934	Acas2l
ILMN_2813186	-1.00675	-0.252559	Avpi1
ILMN_2565539	-0.784794	-0.252954	B230337C21Rik
ILMN_2614563	-1.77468	-0.257124	2210421G13Rik
ILMN_1235834	-0.899459	-0.266452	Wbscr27
ILMN_2753029	-0.930866	-0.291233	Gch1
ILMN_2431398	-0.836322	-0.291723	2810001G20Rik
ILMN_3161372	-0.773442	-0.303317	AU023871
ILMN_1249663	-1.36957	-0.311303	Cd4
ILMN_1221908	-0.696859	-0.315807	Usp7
ILMN_2592834	2.85367	-0.323664	Sct
ILMN_1237817	-0.652928	-0.324343	Gpr34
ILMN_2734391	-0.922508	-0.325942	Ramp1
ILMN_1237218	-1.06859	-0.329743	9530031D18Rik
ILMN_3139354	-1.23145	-0.337628	Sh2bpsm1
ILMN_2964185	-1.33457	-0.339756	H2-M2
ILMN_2588815	-0.850299	-0.341968	Pgam2
ILMN_2702016	-1.15369	-0.358969	2010011I20Rik
ILMN_2802311	-0.797293	-0.368534	Gm1673
ILMN_1256950	-1.09768	-0.369679	1190009E12Rik
ILMN_1241610	-0.919997	-0.37671	Adrb2
ILMN_2801385	-1.09994	-0.385775	Edg8
ILMN_2780848	-0.835715	-0.395041	Hip1r
ILMN_2926311	-1.26106	-0.396462	EG545370
ILMN_2810937	-0.978516	-0.404965	Slc25a42
ILMN_1257525	-0.852486	-0.41395	Cpeb3
ILMN_2611422	-0.915797	-0.420122	2700033B16Rik
ILMN_2678460	-2.72246	-0.421861	Mat1a
ILMN_2453086	-0.848528	-0.426875	Txnrd3
ILMN_1247893	-1.12464	-0.428023	Cgef2-pending
ILMN_1224473	-1.06414	-0.431872	LOC380797
ILMN_1251084	-1.07527	-0.43847	Tbn-pending
ILMN_2437574	-0.981715	-0.438904	scl000548.1_6
ILMN_2956741	-0.979866	-0.43934	Narg1l
ILMN_1241113	-0.95796	-0.44239	Mint-pending
ILMN_2986051	-1.07072	-0.454414	Ccbl1
ILMN_2561029	-1.07229	-0.468241	9930033H14Rik
ILMN_1242125	-0.867432	-0.479221	BC023181
ILMN_2558071	-0.934558	-0.48406	E130202F10Rik
ILMN_2650915	-0.889055	-0.486787	Jmjd2b
ILMN_1213053	-0.991988	-0.487031	Wars2
ILMN_2552030	-0.673382	-0.488082	4921505C17Rik
ILMN_1249401	-1.50816	-0.488112	A130056J21Rik
ILMN_1225808	-1.12991	-0.489773	0610010D24Rik
ILMN_2846194	-0.74451	-0.491953	Echdc2
ILMN_1250814	-0.858851	-0.496649	4930550C14Rik
ILMN_2998813	-1.23941	-0.498897	Sema4f
ILMN_2699995	-1.01957	-0.499127	Epm2aip1
ILMN_1241963	-0.978801	-0.522502	9930116O05Rik
ILMN_1244198	-2.47771	-0.524613	LOC193676
ILMN_1253828	-1.5041	-0.525957	Cd3z
ILMN_2857957	-0.979591	-0.528618	Mgll
ILMN_1241598	-1.0439	-0.529295	Ly116
ILMN_2458967	-1.31987	-0.529958	2900079J23Rik
ILMN_2977791	-0.632915	-0.530617	Man2a2
ILMN_1258688	-1.0078	-0.534335	5730406O18Rik
ILMN_2621160	-0.927471	-0.535443	Ddb2
ILMN_2701046	-0.917327	-0.540183	B230317F23Rik
ILMN_1226648	-1.55354	-0.54049	2810440J20Rik
ILMN_1259609	-1.15115	-0.542606	1110003F05Rik
ILMN_2593774	-1.09286	-0.548118	1190002H23Rik
ILMN_1240124	-0.904275	-0.551738	Tcrd-V1
ILMN_2700982	-0.543885	-0.552861	Pecam1
ILMN_1218686	-0.928209	-0.558848	B930083E23Rik
ILMN_2620326	-1.07274	-0.560446	Cyp27a1
ILMN_1249744	-1.08977	-0.56598	D030049N18Rik
ILMN_1249945	-1.57273	-0.567013	9930004G02Rik
ILMN_1249839	-1.40732	-0.569158	scl0001032.1_178
ILMN_3102653	-0.896279	-0.573188	6230410P16Rik
ILMN_1250018	-0.936026	-0.575293	5730533D17Rik
ILMN_2788223	-3.85149	-0.575415	Kng1
ILMN_2649635	-1.10951	-0.585678	Klhdc1
ILMN_2841043	-0.861983	-0.588854	Maml1
ILMN_2607377	-0.920734	-0.58999	Itm2a
ILMN_1244904	-0.654187	-0.590095	3110033D18Rik
ILMN_1235933	-0.889095	-0.591647	Utx
ILMN_1236245	-1.3875	-0.592178	Rab11fip4
ILMN_2611798	-0.863678	-0.592602	LOC232067
ILMN_1213123	-1.35265	-0.600644	Adam23
ILMN_2578341	-1.32123	-0.603007	B930094H08Rik
ILMN_2731237	-0.950959	-0.603243	D8Ertd82e
ILMN_2896314	-1.70108	-0.603728	Axin2
ILMN_1214091	-0.850642	-0.604186	9830118G07Rik
ILMN_2571699	-0.584476	-0.609452	A130098G01Rik
ILMN_2497190	-1.61277	-0.620773	Bmf
ILMN_1220007	-1.11493	-0.621497	A130017C09Rik
ILMN_2629581	-1.98739	-0.622697	Cox6a2
ILMN_2693934	-0.771418	-0.624023	4833444G19Rik
ILMN_1246807	-1.04558	-0.629548	Adamdec1
ILMN_1228944	-0.70887	-0.633682	Ccnc
ILMN_2660466	-1.37989	-0.635205	Ldh2
ILMN_2583813	-0.843364	-0.636494	Nnt
ILMN_1249003	-1.22984	-0.642195	Gpr155
ILMN_2573159	-1.12848	-0.642326	D130047L08Rik
ILMN_2572467	-2.05293	-0.644773	E330019D12Rik
ILMN_3136744	-1.01972	-0.654347	Sesn1
ILMN_2735575	-1.01958	-0.657063	Ddb2
ILMN_1239345	-0.476105	-0.66014	Asf1a
ILMN_2436183	-1.34741	-0.662284	9130430L19Rik
ILMN_2975312	-1.63755	-0.664131	Fcer2a
ILMN_2417174	-1.20903	-0.664527	Ube2h
ILMN_2438404	-1.3429	-0.666692	scl0003476.1_2802
ILMN_2936419	-1.04489	-0.671283	BC051142
ILMN_2571624	-1.14137	-0.674345	C730016G14Rik
ILMN_2479690	-1.11741	-0.678769	1700048O20Rik
ILMN_1246704	-0.783887	-0.679579	A430102N13Rik
ILMN_2451389	-0.782458	-0.680761	Dpysl2
ILMN_2634689	-0.869112	-0.681451	Itgb4
ILMN_2458792	-1.12126	-0.683059	scl0002547.1_9
ILMN_1214620	-0.636389	-0.684185	D630016P04Rik
ILMN_2432200	-1.04566	-0.701503	Epb4.1
ILMN_3065779	-0.600772	-0.702825	Mier1
ILMN_3082031	-0.79801	-0.703448	Whrn
ILMN_2827607	-1.25684	-0.705446	Afmid
ILMN_2516833	-0.849125	-0.711456	Zhx2
ILMN_3163235	-0.869467	-0.713492	Zfp82
ILMN_1233268	-0.404628	-0.714169	A130017M23Rik
ILMN_1233501	-1.17935	-0.71453	C530027B15Rik
ILMN_2767615	-1.36413	-0.714618	Atp1b1
ILMN_2646296	-1.28441	-0.720464	D4Bwg0951e
ILMN_2915951	-1.8042	-0.720835	D13Ertd608e
ILMN_2522542	-0.785222	-0.726851	C230080I20Rik
ILMN_2702374	-1.46235	-0.729395	Ppm1e
ILMN_1232144	-1.0401	-0.729575	A130087I02Rik
ILMN_2489519	-0.651467	-0.7326	A630075K04Rik
ILMN_1215653	-1.17388	-0.734249	9830141J12Rik
ILMN_2595026	-0.749218	-0.738245	Yod1
ILMN_1216485	-0.494771	-0.740078	A930039H18Rik
ILMN_2456216	-1.10533	-0.740857	5330403D14Rik
ILMN_1220739	-1.14844	-0.743868	Nsg2
ILMN_2480814	-0.993143	-0.747997	Tnfrsf13b
ILMN_1248392	-1.39246	-0.748707	Pps
ILMN_2470564	-0.575929	-0.75132	IGHV1S120_AF025443_Ig_heavy_variable_1S120_8
ILMN_2841917	-0.944578	-0.751537	LOC622665
ILMN_1222754	-0.611758	-0.753052	B230396K19Rik
ILMN_2901409	-1.10014	-0.754696	6430550H21Rik
ILMN_2572482	-0.681611	-0.758108	E330010G16Rik
ILMN_1245586	-0.758798	-0.760267	D130003C19Rik
ILMN_2480542	-1.24276	-0.762911	Vamp1
ILMN_2812215	-1.0344	-0.763516	Plekhg5
ILMN_2432255	-0.538066	-0.768675	IGHV3S2_M12435_Ig_heavy_variable_3S2_32
ILMN_1217406	-1.27159	-0.771992	1110013L07Rik
ILMN_2481182	-0.480783	-0.772338	Ucp2
ILMN_3127178	-1.04835	-0.776337	Pou2f1
ILMN_2890954	-1.62896	-0.778452	Sit1
ILMN_2928085	-1.23317	-0.779825	Snx22
ILMN_2791769	-1.01733	-0.780015	Ddb2
ILMN_1229502	-0.703582	-0.781564	Ddb2
ILMN_1256238	-0.978296	-0.784792	A430103B12Rik
ILMN_1221243	-0.556527	-0.785011	Rhobtb3
ILMN_1221761	-1.41897	-0.787061	A530095B06Rik
ILMN_1252089	-1.11823	-0.792192	Nfatc3
ILMN_2842060	-0.41552	-0.794244	Bmp2k
ILMN_1237980	-1.19791	-0.795186	0610010D24Rik
ILMN_2513451	-1.16938	-0.795812	1110046J11Rik
ILMN_2880467	-0.650389	-0.796021	Lass4
ILMN_2569683	-0.305385	-0.800344	D130078K04Rik
ILMN_2811421	-1.46362	-0.80038	Matk
ILMN_1260446	-0.661962	-0.801709	Ttc3
ILMN_1215939	-0.895916	-0.80684	TRBV13-1_M15618_T_cell_receptor_beta_variable_13-1_213
ILMN_2715319	-0.603455	-0.80768	Man1a
ILMN_3070701	-0.769381	-0.81176	Camk2d
ILMN_1256427	-1.03416	-0.817892	Nfib
ILMN_2914453	-1.09636	-0.820901	Plekha5
ILMN_1212907	-1.0664	-0.82141	D430039N05Rik
ILMN_1214517	-0.611926	-0.822581	1700025K23Rik
ILMN_1240216	-0.542491	-0.82423	4921521F21Rik
ILMN_2730208	-3.42511	-0.825472	Mup1
ILMN_1241128	-1.49848	-0.82809	1810009B06Rik
ILMN_2517611	-1.30246	-0.83375	7530408C15Rik
ILMN_2572849	-0.999055	-0.837146	C920007D24Rik
ILMN_1237579	-1.03266	-0.837711	1810062O18Rik
ILMN_2651595	-0.550873	-0.837843	LOC384412
ILMN_1260152	-1.6264	-0.837889	9430046I01Rik
ILMN_1239632	-1.42266	-0.838052	Ng23
ILMN_1253235	-1.05587	-0.841212	Cugbp2
ILMN_3162125	-1.91705	-0.843258	Grm6
ILMN_2435392	-1.02117	-0.847991	Dnase2a
ILMN_3048728	-0.680169	-0.850225	Centg1
ILMN_2975345	-1.97895	-0.856195	Cdo1
ILMN_1216085	-0.864293	-0.85643	B230387C07Rik
ILMN_1235497	-1.21037	-0.856945	Hmg20a
ILMN_1220270	-0.997764	-0.857694	Mef2c
ILMN_1246538	-1.31991	-0.861808	C230059C13Rik
ILMN_2839886	-0.471028	-0.861846	Mxd4
ILMN_2776304	-1.37242	-0.865454	Timm17b
ILMN_1216561	-0.251144	-0.865893	Camk2d
ILMN_2652875	-2.20414	-0.867343	Fcer2a
ILMN_2482896	-1.22051	-0.868598	2410005O16Rik
ILMN_2953807	-2.78809	-0.870321	LOC620807
ILMN_1222609	-0.837641	-0.874289	Igfals
ILMN_2739544	-0.667406	-0.874962	Stc2
ILMN_2738082	-1.56396	-0.877617	Acdc
ILMN_1233577	-1.05666	-0.880017	Rps6ka5
ILMN_1256229	-1.33714	-0.880765	B130044D17Rik
ILMN_1235244	-1.00425	-0.881282	Igh-V7183
ILMN_2416764	-0.891579	-0.881968	Chdh
ILMN_1259917	-0.428906	-0.887343	D330001F19Rik
ILMN_1259713	-1.29788	-0.887785	scl0001132.1_96
ILMN_2445666	-1.32798	-0.890501	C030033M12Rik
ILMN_1228469	-1.50475	-0.891917	Apoc1
ILMN_1258517	-0.697495	-0.894384	Gbe1
ILMN_1248563	-1.00748	-0.895094	Car11
ILMN_3130983	-1.23158	-0.897058	Rbak
ILMN_1226239	-1.16013	-0.898394	Inpp4b
ILMN_1219053	-0.333558	-0.898509	E130106L15Rik
ILMN_1222045	-1.27457	-0.899317	LOC380787
ILMN_1249740	-0.841723	-0.899663	Tssc6
ILMN_2752030	-0.669712	-0.901452	Cacna2d1
ILMN_2584985	-0.689122	-0.903026	F830048D03Rik
ILMN_2563186	-0.49902	-0.903229	Ril-pending
ILMN_1213439	-0.39093	-0.904382	Atbf1
ILMN_3155363	-0.950663	-0.904593	Ppl
ILMN_1259606	-0.907499	-0.905086	3110057O12Rik
ILMN_1259003	-0.787214	-0.905516	IGHV1S13_X00160$K00706_Ig_heavy_variable_1S13_8
ILMN_1237255	-0.573606	-0.905991	Leprel1
ILMN_2515601	-0.512477	-0.907347	Vldlr
ILMN_2961042	-0.508803	-0.90782	L1td1
ILMN_1219298	-2.04381	-0.909215	Art4
ILMN_1223271	-1.3417	-0.909222	Apbb3
ILMN_3126277	-0.655571	-0.91007	Palmd
ILMN_2565791	-1.46938	-0.914863	B230371N03Rik
ILMN_1241211	-0.625529	-0.921483	Gucy1a3
ILMN_1217913	-1.33571	-0.926594	D230007K08Rik
ILMN_2650255	-1.27485	-0.92706	Man2a2
ILMN_1249254	-1.31692	-0.928293	Znfn1a3
ILMN_2871628	-0.77356	-0.929537	Mapk8ip1
ILMN_1254409	-0.330078	-0.929788	Sca1
ILMN_2516705	-1.12407	-0.929847	Upb1
ILMN_1215785	-0.7384	-0.929902	Bcl10
ILMN_2979776	-1.03471	-0.93339	Mbd5
ILMN_1229142	-1.00682	-0.934139	E530004K11Rik
ILMN_2805624	-0.978337	-0.934184	AW456874
ILMN_2651722	-0.738788	-0.937493	A530090P03Rik
ILMN_1248824	-1.55357	-0.938486	C230082I21Rik
ILMN_1249289	-0.506715	-0.938786	Tm4sf12
ILMN_2542553	-1.01546	-0.938863	LOC385277
ILMN_2830898	-1.43057	-0.939629	Cdc25b
ILMN_3110132	-0.448575	-0.939652	D11Bwg0517e
ILMN_1232621	-1.60619	-0.940678	Ank
ILMN_3163001	-1.08247	-0.941342	Depdc6
ILMN_3146420	-1.25827	-0.943095	Slc12a2
ILMN_2597606	-1.01902	-0.9435	Gja12
ILMN_2687169	-0.881037	-0.943692	Idb3
ILMN_2687014	-2.0669	-0.945154	Cyp2e1
ILMN_3139253	-1.47682	-0.945188	Btbd11
ILMN_2691014	-1.47682	-0.94521	6330403N15Rik
ILMN_1235177	-1.24928	-0.949558	A130009C12Rik
ILMN_2898832	-0.536042	-0.950282	Lancl1
ILMN_2574865	-1.35097	-0.954661	A330089M16Rik
ILMN_2587737	-0.85873	-0.955551	Tnrc6b
ILMN_1244167	-0.733262	-0.957267	6030458A17Rik
ILMN_2556397	-1.43858	-0.957578	E130112N23Rik
ILMN_2773276	-0.670465	-0.960298	Nudt7
ILMN_1219489	-1.14894	-0.963078	A530010L13Rik
ILMN_2824012	-1.04207	-0.963366	Timm17b
ILMN_2534794	-1.26946	-0.966221	LOC236170
ILMN_2685903	-0.815911	-0.969312	Rufy2
ILMN_2689426	-0.9578	-0.970777	1110037P11Rik
ILMN_2599794	-1.71108	-0.971772	Apoc1
ILMN_3103904	-1.32773	-0.976782	Ptprd
ILMN_2743902	-1.44855	-0.981262	Matk
ILMN_2628969	-0.65194	-0.986106	4632418H02Rik
ILMN_1257685	-1.16672	-0.986155	Colec12
ILMN_1249429	-1.54629	-0.986612	Fbxl17
ILMN_2972521	-1.18597	-0.988137	Agtr1a
ILMN_2667199	-0.633946	-0.988936	Rgs11
ILMN_1252006	-0.87627	-0.991493	Klra21
ILMN_1223693	-1.05677	-0.999153	A630090P18
ILMN_2533104	-1.17148	-0.999677	LOC233529
ILMN_3076170	-0.862057	-1.00745	Itpr2
ILMN_2513781	-1.969	-1.00758	A130038J17Rik
ILMN_1214703	-1.40785	-1.00905	scl000057.1_28_REVCOMP
ILMN_1244516	-1.15736	-1.01108	LOC381240
ILMN_2626252	-0.484922	-1.01365	Cmah
ILMN_2774690	-0.639098	-1.01615	Mod1
ILMN_2631143	-0.60523	-1.01686	Sox5
ILMN_2870786	-1.68931	-1.02087	Upb1
ILMN_1230890	-1.39383	-1.0213	Fmo5
ILMN_1252472	-0.974784	-1.02205	Itk
ILMN_2512636	-0.910169	-1.02346	D130086K05Rik
ILMN_2579927	-1.69599	-1.03147	9130020G22Rik
ILMN_2632092	-1.31467	-1.0321	Ppp1r9a
ILMN_2626051	-1.12242	-1.03255	A630082N15Rik
ILMN_1244460	-0.836267	-1.03407	Efna1
ILMN_2737840	-1.13131	-1.03445	Tbxa2r
ILMN_1239411	-1.40414	-1.03586	6430510M02Rik
ILMN_1220234	-1.48396	-1.03656	Serpina1e
ILMN_2483957	-1.51697	-1.03662	A930027G11Rik
ILMN_2706562	-1.13796	-1.03802	Evc
ILMN_1224963	-1.55156	-1.03877	Syt1
ILMN_1250904	-0.328759	-1.04156	Rtn2
ILMN_2425835	-1.28001	-1.04359	IGKV4-90_AJ231224_Ig_kappa_variable_4-90_22
ILMN_1249637	-0.972306	-1.04492	Peg13
ILMN_1227020	-1.72854	-1.04665	Cnp1
ILMN_1236899	-1.25004	-1.0468	A830087P12Rik
ILMN_1228804	-1.87187	-1.04684	A430106G13Rik
ILMN_2592953	-1.23287	-1.05052	Sgne1
ILMN_1229580	-0.727163	-1.05341	5830476G13Rik
ILMN_1249274	-0.749603	-1.05871	A930023F12Rik
ILMN_2951446	-1.27337	-1.06123	Ypel5
ILMN_2632162	-1.13598	-1.06158	B230205M03
ILMN_2769777	-1.52223	-1.06174	Msc
ILMN_2643049	-1.22882	-1.06455	Chst8
ILMN_1240428	-0.776525	-1.06477	Satb1
ILMN_2477540	-0.916499	-1.06883	Prkcz
ILMN_2625125	-1.3507	-1.06995	Cx3cr1
ILMN_2461209	-0.818115	-1.07943	2810449M09Rik
ILMN_1225570	-3.09631	-1.07956	Serpina1d
ILMN_1226017	-1.41511	-1.07976	2610035D17Rik
ILMN_2746356	-0.677372	-1.08081	Tle4
ILMN_2707941	-1.33047	-1.08128	Gpr83
ILMN_2611431	-0.491748	-1.08246	Ppp3ca
ILMN_2875730	-3.09695	-1.08252	Mup1
ILMN_3162239	-1.11749	-1.08265	Prr7
ILMN_2971142	-1.70416	-1.08307	Ampd1
ILMN_2552652	-1.66765	-1.08337	6030449M12Rik
ILMN_2426079	-1.25686	-1.0871	Tm7sf1
ILMN_2630459	-0.851793	-1.08757	Cxcr4
ILMN_2797061	-1.31277	-1.08815	Actn2
ILMN_3160234	-1.27537	-1.09017	Zfp551
ILMN_2626235	-0.856513	-1.09134	Lgals4
ILMN_3163196	-0.698169	-1.09239	2700033K02Rik
ILMN_2564090	-0.950113	-1.09271	Man1a
ILMN_1250201	-1.66176	-1.09324	B930041F14Rik
ILMN_2454970	-1.00364	-1.09431	4831403C07Rik
ILMN_2470251	-1.88526	-1.09681	1500031A17Rik
ILMN_2674966	-0.636726	-1.10288	Igsf10
ILMN_2652877	-1.7759	-1.10328	Fcer2a
ILMN_1242024	-0.895657	-1.10348	ORF21
ILMN_2629191	-1.2419	-1.10738	Cpm
ILMN_1234618	-1.25598	-1.10999	D630004K10Rik
ILMN_2440634	-0.911845	-1.1109	3526401B18Rik
ILMN_2639589	-1.35997	-1.11261	Cdadc1
ILMN_1223708	-0.0946877	-1.11362	LOC238427
ILMN_1229828	-1.43809	-1.11423	Adamts10
ILMN_2838308	-1.18053	-1.11501	Fmo1
ILMN_1236354	-1.39189	-1.11643	E130302P19Rik
ILMN_2651054	-1.08045	-1.11662	Sytl1
ILMN_1237006	-1.17138	-1.1172	Churc1
ILMN_2636285	-0.622053	-1.11981	Nt5e
ILMN_2430906	-0.458527	-1.12122	2310051E17Rik
ILMN_2669841	-1.74657	-1.12122	6330581N18Rik
ILMN_1231168	-1.01438	-1.12216	9430068D06Rik
ILMN_2832979	-1.39835	-1.12362	Gpc3
ILMN_2637113	-1.27911	-1.1251	Slc9a9
ILMN_2606404	-0.702653	-1.1266	St18
ILMN_2422974	-0.452719	-1.12666	IGHV1S124_AF025449_Ig_heavy_variable_1S124_11
ILMN_3143404	-2.43816	-1.12786	Mup2
ILMN_2455304	-1.4599	-1.13409	Camk4
ILMN_2995575	-0.654869	-1.13498	Aytl2
ILMN_2416670	-1.81884	-1.13526	Ttn
ILMN_2945560	-0.0754642	-1.13817	Kctd12b
ILMN_2678726	-0.977912	-1.14144	Rasgrp2
ILMN_2676052	-1.28296	-1.14185	Tef
ILMN_1233543	-0.753951	-1.14452	0610009L18Rik
ILMN_1246543	-1.31569	-1.14459	Siat7c
ILMN_1231989	-0.0369277	-1.14508	C430005L07Rik
ILMN_2598805	-0.0505422	-1.1461	Rhbdl4
ILMN_2634728	-0.878631	-1.14884	E130103I17Rik
ILMN_2578888	-0.386434	-1.15035	D330006D04Rik
ILMN_2551339	-0.792638	-1.15575	A430106H13Rik
ILMN_2559418	-0.870579	-1.15842	9630036I10Rik
ILMN_1231263	-1.11036	-1.15882	Eral1
ILMN_1250689	-1.00231	-1.15912	Rgs9
ILMN_2504447	-1.72874	-1.16193	9630041C05
ILMN_1214783	-0.875137	-1.16369	A530050E01Rik
ILMN_2473066	-0.273322	-1.16399	Maf
ILMN_1225835	-1.39942	-1.1676	Mfap5
ILMN_1235639	-0.853325	-1.16853	IGKV12-98_AJ235949_Ig_kappa_variable_12-98_12
ILMN_2560856	-1.5281	-1.16867	9430068D24Rik
ILMN_1247220	0.200752	-1.17149	Tbx3
ILMN_2615879	-2.04842	-1.17288	Ctsf
ILMN_2663613	-0.313717	-1.17369	Itgb5
ILMN_1253409	-0.508448	-1.1738	Kcnj8
ILMN_2469253	-1.35146	-1.17512	Vpreb3
ILMN_1224755	-1.32828	-1.17742	Xpo7
ILMN_1243734	-1.01794	-1.17797	5730407K14Rik
ILMN_2653227	-1.13923	-1.17802	Lrat
ILMN_2597778	-1.09844	-1.18304	Gna14
ILMN_1214701	-0.830465	-1.19092	Sema6a
ILMN_2744193	-0.322913	-1.19122	Lrrc8a
ILMN_2636971	-1.25784	-1.19283	LOC546230
ILMN_2710176	-0.764731	-1.19317	Kazald1
ILMN_2611180	-1.20602	-1.19337	Ccdc3
ILMN_1214500	-1.20347	-1.19671	Rgma
ILMN_1213495	-1.67641	-1.20129	Sv2a
ILMN_1240381	-1.42948	-1.2042	Plp
ILMN_1250618	-0.283838	-1.2045	A930014K01Rik
ILMN_3160592	-0.748756	-1.20748	AA415398
ILMN_2667091	-1.79404	-1.20753	Ppp1r3c
ILMN_1236409	-1.32825	-1.21031	C030010B13Rik
ILMN_3065459	-3.48121	-1.21346	Mup2
ILMN_1245042	-0.760423	-1.21357	IGKV9-120_V00804$J00566_Ig_kappa_variable_9-120_12
ILMN_2438849	-0.375732	-1.2139	Zfp532
ILMN_1226472	-1.48054	-1.22306	Retnla
ILMN_2901363	-0.380721	-1.22391	2310002B06Rik
ILMN_1249991	-1.76941	-1.22641	Cd96
ILMN_1215329	-1.24513	-1.2273	3230402H02Rik
ILMN_3004600	-2.19007	-1.22798	Serpina1c
ILMN_2666018	-0.762135	-1.22805	Mglap
ILMN_2571211	-0.642044	-1.22874	E330013M12Rik
ILMN_2659680	-2.71339	-1.23067	Serpina1b
ILMN_2898878	-1.61651	-1.23116	Pdcd4
ILMN_2548681	-1.72596	-1.2319	4930426D05Rik
ILMN_1230969	-1.26771	-1.23342	Klra13
ILMN_1228010	-0.92813	-1.23492	Rem1
ILMN_1251600	-1.01359	-1.23624	B330005C17Rik
ILMN_2554549	-0.730397	-1.23837	Gstt2
ILMN_2761594	-1.8043	-1.23877	Cirbp
ILMN_2678714	-0.723561	-1.24054	Idb4
ILMN_2689790	-0.763378	-1.24113	Igfbp6
ILMN_2553041	-1.47724	-1.24293	A130093I21Rik
ILMN_2699665	-0.427229	-1.24679	1810029C22Rik
ILMN_2892650	-0.153013	-1.25025	Tmem35
ILMN_2644193	-1.69775	-1.25127	A630023P12Rik
ILMN_2678421	-0.717793	-1.2521	Pcolce2
ILMN_1259818	-1.26785	-1.25287	C130057N11Rik
ILMN_1252454	-0.919153	-1.2532	4921531D08Rik
ILMN_1247156	-4.80043	-1.2563	Apoa2
ILMN_2615431	-1.53271	-1.25675	1200009O22Rik
ILMN_1226556	-1.47998	-1.25686	2310032F03Rik
ILMN_1258340	-0.913857	-1.25862	Tcf12
ILMN_1258094	-0.778184	-1.25881	4933403K19Rik
ILMN_1236660	-0.285438	-1.26106	LOC380808
ILMN_2859613	-1.46716	-1.26267	Ogn
ILMN_1258864	-1.73337	-1.26392	B630019A10Rik
ILMN_2611767	-1.12447	-1.26494	Gprc5b
ILMN_1249314	-0.695364	-1.26698	IGKV6-32_AJ235968_Ig_kappa_variable_6-32_150
ILMN_2847276	-0.645577	-1.26914	Mcf2l
ILMN_1256775	-1.10746	-1.27163	Thrsp
ILMN_2769877	-1.24267	-1.27185	Reck
ILMN_2613878	-1.56463	-1.27247	Prg2
ILMN_2717814	-1.04188	-1.27421	C230009H10Rik
ILMN_3042923	-1.7789	-1.27479	Gal3st2
ILMN_1247985	-1.58612	-1.27488	Tactile-pending
ILMN_2947234	-1.71538	-1.27683	Cbx7
ILMN_2648475	-1.60476	-1.27775	Lef1
ILMN_2606210	-0.731017	-1.27781	Dpt
ILMN_2929791	-0.914524	-1.28032	Pfn2
ILMN_2594066	-1.27955	-1.28227	2210417D09Rik
ILMN_2771991	-0.898211	-1.28573	Ndrg2
ILMN_2523841	-0.271199	-1.28707	AI324046
ILMN_3160292	-1.51091	-1.29193	Akr1c19
ILMN_2483493	-0.530492	-1.29201	IGKV15-103_AJ231269_Ig_kappa_variable_15-103_262
ILMN_2652867	-1.50093	-1.29584	C030046M14Rik
ILMN_2515256	-0.263615	-1.29887	IGKV16-104_AJ235936_Ig_kappa_variable_16-104_171
ILMN_2775957	-4.38785	-1.30561	Apoa2
ILMN_1227403	-0.957549	-1.30773	Rtn4rl1
ILMN_1257759	-0.866211	-1.30782	C130089M10Rik
ILMN_1259653	-1.03393	-1.31161	Gng8
ILMN_1258293	-1.60234	-1.31327	Trim7
ILMN_2630910	-1.6994	-1.31523	E130307A14Rik
ILMN_2704257	-1.90937	-1.31616	Reln
ILMN_2590034	-1.8785	-1.31703	Ltbp4
ILMN_1258509	-0.838723	-1.31805	Sit1
ILMN_1225376	-0.347797	-1.31845	Smoc1
ILMN_1215859	-2.69631	-1.31889	Serpina1b
ILMN_2501929	-1.18614	-1.32038	Ptprd
ILMN_1252899	-2.49064	-1.32124	Serpina1b
ILMN_2459911	-0.936286	-1.32275	IGKV4-53_AJ231231_Ig_kappa_variable_4-53_12
ILMN_2676379	-1.9081	-1.32659	Pon1
ILMN_1230599	-2.69212	-1.3291	AW046396
ILMN_2576994	-1.48768	-1.33047	C230096K16Rik
ILMN_2591159	-1.17423	-1.33123	1200015N20Rik
ILMN_2477946	-1.29312	-1.33243	scl0001464.1_61
ILMN_2495167	-1.11532	-1.33499	D630040I23Rik
ILMN_1253191	-1.10042	-1.33731	E230024B12Rik
ILMN_2583829	-1.26998	-1.33926	D430044H24Rik
ILMN_2454823	-1.81932	-1.34154	6720418B01Rik
ILMN_1237338	-1.31138	-1.34531	Ddx25
ILMN_2440823	-0.840974	-1.34713	Tnxb
ILMN_2670472	-0.516094	-1.35135	AI464131
ILMN_2588249	-0.762478	-1.35638	S3-12
ILMN_2850077	-2.10229	-1.35838	Adh1
ILMN_1258908	-1.60986	-1.35951	A630008H02Rik
ILMN_2719973	-1.86836	-1.36111	Gpc3
ILMN_2715867	-1.66667	-1.3616	Prg3
ILMN_1241350	-1.19812	-1.36309	Vsig4
ILMN_1219551	-1.46071	-1.36313	Klk21
ILMN_2617477	-0.623506	-1.36357	8030476J24
ILMN_2522863	-0.967946	-1.36391	Gli2
ILMN_2634777	-0.662256	-1.36621	Rbms3
ILMN_2829262	-1.68811	-1.36893	Ltbp4
ILMN_2516338	-1.11178	-1.37684	D430019H16Rik
ILMN_1239079	-0.642813	-1.37929	LOC380823
ILMN_3158919	-1.14359	-1.38031	Prkcz
ILMN_1256705	-0.895789	-1.38131	9030607L17Rik
ILMN_1237871	-1.65469	-1.38438	LOC229665
ILMN_2756665	-0.749672	-1.38454	Cbr2
ILMN_1246285	-1.09463	-1.38479	Tmem46
ILMN_1232525	-0.847039	-1.38511	Mrg1
ILMN_2522884	-1.27582	-1.38632	9930105H17Rik
ILMN_2666864	-1.37402	-1.38785	Atp2a1
ILMN_1250981	-1.0733	-1.39385	D730006F06Rik
ILMN_1234728	-0.523156	-1.39874	Ptpn14
ILMN_2679386	-1.22086	-1.40263	Gsn
ILMN_1226848	-1.15414	-1.40515	Ptp4a3
ILMN_2745522	-0.688849	-1.41254	R74862
ILMN_2461172	-2.42028	-1.41381	Slc16a5
ILMN_3150811	-1.06609	-1.41425	Tsc22d3
ILMN_2697499	-1.21445	-1.41867	Nope
ILMN_2594779	-0.786771	-1.43367	5430431G03Rik
ILMN_2703329	-0.418808	-1.43428	AI324046
ILMN_1213817	-4.47176	-1.43483	Mup3
ILMN_1227839	-1.65611	-1.45033	Wdr9
ILMN_1234746	-1.97622	-1.45486	AI790298
ILMN_2723346	-0.487235	-1.45877	1700029J07Rik
ILMN_1222531	-0.491449	-1.46105	Igh-V7183
ILMN_2568516	-0.441605	-1.46667	Rbpms
ILMN_2894211	-0.587816	-1.46916	8430408G22Rik
ILMN_2470131	-2.07463	-1.47238	6720475J19Rik
ILMN_2583143	-0.902286	-1.47417	D430036M17Rik
ILMN_2624986	-1.38729	-1.48267	Aicda
ILMN_1253984	-1.85173	-1.48547	Abca9
ILMN_2699052	-1.61225	-1.48722	Nrn1
ILMN_1256408	-1.13732	-1.48998	E230038B10Rik
ILMN_2427349	-1.47408	-1.49155	Zfp148
ILMN_1214880	-1.17251	-1.49443	Dmn
ILMN_1218037	-1.4356	-1.50124	Tmie
ILMN_2631953	-1.00049	-1.50486	Etv1
ILMN_2437448	-0.623492	-1.50549	IGKV6-c_M24937_Ig_kappa_variable_6-c_164
ILMN_2628603	-1.7598	-1.51323	3732412D22Rik
ILMN_2688416	-2.09984	-1.51375	D11Ertd736e
ILMN_2930707	-1.04063	-1.51872	Tcf21
ILMN_2424060	-0.798582	-1.51873	Ace
ILMN_1233607	0.00890481	-1.52225	IGKV2-116_AJ277843_Ig_kappa_variable_2-116_195
ILMN_1228232	-1.53516	-1.524	Cpe
ILMN_2745370	-1.77479	-1.52828	Sult1a1
ILMN_2964560	-1.55413	-1.53066	Cd163
ILMN_3150366	-0.569406	-1.53222	Ryr3
ILMN_2903972	-0.424912	-1.53608	Pdgfrb
ILMN_2476452	-1.64255	-1.55637	1110060I01Rik
ILMN_1213286	-2.47871	-1.55902	Ccl21b
ILMN_2421890	-1.47881	-1.5608	Acacb
ILMN_2443330	-4.30113	-1.56212	Ttr
ILMN_2911009	-1.35871	-1.56353	EG241041
ILMN_1221526	-0.61285	-1.57046	D130052N13Rik
ILMN_2952650	-0.565773	-1.57048	Klrb1c
ILMN_2466164	-1.07023	-1.57092	Wfdc1
ILMN_1254358	-1.07996	-1.5712	Igfbp5
ILMN_1229091	-1.49331	-1.57172	Nr1d1
ILMN_2625893	-2.14934	-1.57206	Ces3
ILMN_1234988	-2.04373	-1.57348	Gad1
ILMN_2510278	-0.185429	-1.58219	IGHV1S30_X02462_Ig_heavy_variable_1S30_12
ILMN_2703598	-1.31878	-1.59143	Star
ILMN_1255751	-0.812165	-1.5947	9430025L01Rik
ILMN_2596998	-1.4755	-1.60107	2310010M24Rik
ILMN_1223811	-1.9573	-1.60519	9830131B04Rik
ILMN_2509340	-1.80704	-1.60583	Foxo1
ILMN_2658908	-0.903977	-1.61085	Cxcl12
ILMN_2573826	-1.95975	-1.61115	Gad1
ILMN_2613284	-1.00363	-1.6141	Kcnj16
ILMN_1237421	-1.08328	-1.61452	scl0003519.1_175
ILMN_2677144	-1.34763	-1.61669	9030607L17Rik
ILMN_2819586	-0.474963	-1.62377	Gpr156
ILMN_2993109	-0.423251	-1.62804	Ddit4
ILMN_1249000	-1.91163	-1.62989	1500015O10Rik
ILMN_1253304	-0.651672	-1.63236	Stmn2
ILMN_2650115	-1.23997	-1.63691	A930008K15Rik
ILMN_2730909	-1.56733	-1.63725	Gprasp2
ILMN_2662595	-1.2188	-1.64119	Mpp3
ILMN_2623393	-3.5505	-1.6433	Apoa1
ILMN_2688966	-1.35402	-1.64331	Col8a2
ILMN_2510920	-1.17192	-1.64466	C130080N23Rik
ILMN_2585393	-1.32631	-1.64545	F730023C13Rik
ILMN_3128792	-1.85408	-1.6458	Ttn
ILMN_1254228	-1.49177	-1.65233	LOC241041
ILMN_2697410	-1.30962	-1.65246	Ryr3
ILMN_2743884	-0.499657	-1.66368	AI324046
ILMN_2743883	-0.524112	-1.66495	AI324046
ILMN_3104529	-1.11003	-1.6663	Crip3
ILMN_3009447	-2.0991	-1.66666	Klk1b27
ILMN_1227717	-0.746976	-1.67379	Klra13
ILMN_2701664	-0.583849	-1.67768	Dsip1
ILMN_1251408	-0.715668	-1.69144	LOC380802
ILMN_3075712	-1.40506	-1.69561	Smarca2
ILMN_2591158	-0.958105	-1.70253	1200015N20Rik
ILMN_1249767	-0.838876	-1.7026	Thbd
ILMN_2969845	-2.82198	-1.70789	Ccl21c
ILMN_2928599	-2.55694	-1.71233	Siglech
ILMN_1238603	-0.786731	-1.71436	Pcolce2
ILMN_2602139	-2.58015	-1.72421	Ccl21a
ILMN_2926480	-2.1301	-1.72461	Diras2
ILMN_2630047	-1.70224	-1.72602	Car3
ILMN_2766894	-1.41765	-1.72836	Enpp6
ILMN_1225071	-1.4268	-1.72934	Fgfr2
ILMN_2825905	-0.611594	-1.74161	AU021092
ILMN_2467365	-1.40734	-1.74461	Pex11c
ILMN_2686700	-0.968829	-1.74757	Abca8a
ILMN_3076439	-0.767565	-1.74831	Slc1a2
ILMN_2640848	-2.57722	-1.74925	Ccl21c
ILMN_2918875	-1.51088	-1.75185	Sln
ILMN_2418389	-1.34678	-1.75437	Nrxn2
ILMN_2633350	-0.953073	-1.75648	Mfap4
ILMN_3162820	-1.37681	-1.75662	Odz4
ILMN_2718401	-1.89668	-1.76291	Htra3
ILMN_2761430	-1.44637	-1.76716	Rab6b
ILMN_2925008	-0.867071	-1.79411	Sft2d2
ILMN_2595815	-1.82489	-1.79976	Adcy5
ILMN_1216322	-1.66544	-1.80052	Hmgcs2
ILMN_2781596	-1.15557	-1.80915	Oit3
ILMN_2686327	-1.42614	-1.8116	Gas6
ILMN_2636424	-1.36907	-1.82745	Itgbl1
ILMN_2444411	-1.02428	-1.82756	Tnxb
ILMN_1259965	-1.1062	-1.83081	Npy1r
ILMN_2973958	-1.14266	-1.83314	Tnxb
ILMN_2419858	-1.78291	-1.8424	E230020D15Rik
ILMN_3059476	-1.18826	-1.84265	Sesn1
ILMN_1238309	-0.989304	-1.8512	A2bp1
ILMN_2529392	-0.823891	-1.87932	LOC331139
ILMN_2621743	-1.60812	-1.88989	Gad1
ILMN_2703563	-2.01149	-1.89125	Stac2
ILMN_2833163	-1.07824	-1.89404	BC064033
ILMN_2917471	-0.870337	-1.89498	Ednrb
ILMN_2539343	-0.134635	-1.89713	LOC381776
ILMN_2854497	-1.69813	-1.89898	Tnfrsf17
ILMN_1230926	-1.98551	-1.911	Odz4
ILMN_2993745	-2.91961	-1.92123	Ahsg
ILMN_2567692	-1.32013	-1.92132	4833431P16Rik
ILMN_2708203	-2.03358	-1.93012	Cdkn1c
ILMN_2543198	-1.312	-1.93212	0610030P10Rik
ILMN_3008068	-1.53563	-1.95165	Scara5
ILMN_2803249	-0.576864	-1.95323	Inmt
ILMN_2651539	-2.67126	-1.9646	Apoc3
ILMN_1215661	-0.94422	-1.97021	Traf2
ILMN_1237583	-1.44547	-1.98723	Galntl1
ILMN_1251302	-1.71527	-1.992	Csmd1
ILMN_1215779	-2.32668	-2.00068	A530021J07
ILMN_2615739	-1.17792	-2.00643	LOC243451
ILMN_2691680	-0.951061	-2.01775	Cyp4a14
ILMN_2659997	-0.643721	-2.02946	MGC29978
ILMN_2616226	-1.84829	-2.0529	Dbp
ILMN_1231445	-2.6797	-2.05579	Temt
ILMN_2747986	-1.41181	-2.07247	Sox17
ILMN_2714589	-1.79206	-2.0768	Sv2b
ILMN_2696291	-1.58741	-2.07759	Cd209d
ILMN_2505845	-2.01977	-2.08109	Diras2
ILMN_2771951	-1.95837	-2.10458	6430550H21Rik
ILMN_2630852	-2.41846	-2.13165	Il7
ILMN_1239190	-2.09671	-2.14329	Siglech
ILMN_1249941	-2.15014	-2.25309	Gdf10
ILMN_1251968	-1.72924	-2.25659	B230312L03Rik
ILMN_2741142	-0.682999	-2.28521	LOC243461
ILMN_2844820	-1.9129	-2.33076	Angptl7
ILMN_2680054	-2.32372	-2.34359	D0H4S114
ILMN_1257574	-1.31207	-2.46399	Esm1
ILMN_2727503	-2.36865	-2.49121	Igfbp3
ILMN_2731605	-1.8448	-2.52469	Cd209b
ILMN_3078388	-1.96919	-2.58706	Cd209b
ILMN_1259322	-0.811128	-2.73109	Pdk4
ILMN_1234165	-1.86807	-2.7496	4930572L20Rik
ILMN_3157658	-3.05729	-2.76114	Cd209b
ILMN_1227348	-2.73274	-2.88034	Cyp4a10
ILMN_1219335	-2.19817	-2.99809	Igfbp3
ILMN_1260450	0.0786294	-0.633554	Ddc
ILMN_2603081	0.554967	0.413166	Nt5c3
ILMN_1240779	-0.664863	0.814691	Osp94
ILMN_1226935	-1.15123	2.10845	Orm1
ILMN_2523757	0.0364996	0.989744	4930422G04Rik
ILMN_2689651	0.728051	-0.00614548	A530023O14Rik
ILMN_2795040	-0.0758089	0.810731	Hist1h2ad
ILMN_2637052	-0.491508	0.0472328	Rad23a
ILMN_2694569	-0.574771	-0.637691	Cyp4b1
ILMN_1236304	-2.10037	-0.345848	Hamp
ILMN_3161601	-2.26758	0.104563	Snca
ILMN_3136638	-2.01072	-0.313936	Snca
ILMN_1252136	0.0394578	0.645399	Hist1h2af
ILMN_1249975	0.177349	-0.251744	AU044919
ILMN_2690611	0.374999	-0.485707	Igk-C
ILMN_1246108	0.137771	0.790496	Hist1h2ah
ILMN_2730329	-0.00161612	0.94158	Hist1h2ah
ILMN_2795564	-0.0599269	0.0832795	Speer3
ILMN_1234111	-1.17081	-0.613127	Vtn
ILMN_2957987	0.13077	-0.786538	2310042D19Rik
ILMN_2688728	-0.17258	0.459765	Pcyt1a
ILMN_1256359	0.283244	0.340976	Smox
ILMN_1247267	0.1217	0.379439	Smox
ILMN_2680128	0.132158	0.389091	3110050K21Rik
ILMN_2550935	0.0951031	-0.33607	Ly116
ILMN_2536068	-0.0272376	-0.500761	LOC383809
ILMN_1234171	0.0169201	0.760964	Ezh2
ILMN_2847144	0.165942	0.893988	Hist1h2ak
ILMN_1247653	-1.68707	0.244397	Crp
ILMN_1251011	-0.181028	-0.769181	IGKV3-2_X16954_Ig_kappa_variable_3-2_18
ILMN_2752497	0.201163	0.397036	1110014D18Rik
ILMN_1226540	0.396176	-1.03211	Agpat3
ILMN_2562109	-0.221896	-0.720207	A630091F01Rik
ILMN_2633179	-0.244779	0.418624	Igh-1a
ILMN_2677207	-0.242207	0.22954	Igh-1a
ILMN_1214817	0.363612	-0.0330392	D030028A08Rik
ILMN_1255902	-0.324951	-0.0928634	2500002A22Rik
ILMN_1250116	0.128167	-0.780268	scl0001849.1_2273
ILMN_1236935	0.368728	0.50109	Rbl1
ILMN_1215781	-0.561635	-0.242715	Elmo1
ILMN_2718431	-1.54208	0.628083	Itih4
ILMN_2797276	-1.06241	1.05668	Itih4
ILMN_1244008	-0.0677828	-0.421123	IGKV3-9_Y15972_Ig_kappa_variable_3-9_10
ILMN_3091003	0.908092	-0.32907	Ms4a7
ILMN_1245758	-0.0733075	-0.163688	Csnk1g1
ILMN_2589256	0.656779	-0.185172	Centa2
ILMN_1242659	-0.194527	-0.460176	2900058M19Rik
ILMN_2534253	0.236272	-0.0261526	LOC216963
ILMN_1235347	0.818144	-0.187135	Frag1
ILMN_2624363	-3.12553	-0.420563	Fga
ILMN_1232567	-2.93319	-0.300279	Fga
ILMN_2567145	-0.855667	0.170127	B930001L07Rik
ILMN_2680903	0.524127	-0.258032	C79267
ILMN_1250008	-0.347552	-0.0186568	Chk
ILMN_2606295	0.0624636	-0.061177	Gch1
ILMN_2513173	0.149555	0.47093	2810026P18Rik
ILMN_1228832	0.618836	0.284372	Ngp
ILMN_2631505	0.503687	-0.544698	LOC384415
ILMN_1258735	0.958277	0.14807	Itgb2l
ILMN_1239119	0.887902	0.316128	Hsh2d
ILMN_1245263	0.121992	0.44275	LOC382162
ILMN_1213431	-0.337929	-1.13778	IgK
ILMN_2744565	-1.49795	1.86828	Hpxn
ILMN_2830333	-0.368811	1.89839	Hpxn
ILMN_1226839	-0.0399804	0.737935	Hist1h2ag
ILMN_3072407	0.912179	-0.489163	BC094916
ILMN_1258596	1.42999	-0.575907	LOC381329
ILMN_2741677	0.292267	0.265417	Bach1
ILMN_1242370	-1.61645	0.785918	Fgl1

## Sheet: Liver_Day1_437
437 Liver Day 1 Transcripts passing QC filters and two-way ANOVA with a Benjamini-Hochberg correction (p<0.05)
Probe_Id	LogFC (WT Liver Day 1 infected/WT Liver Day 1 Ctrl)	LogFC (KO Liver Day 1 infected/KO Liver Day 1 Ctrl)	Symbol
ILMN_1250443	3.87801	7.14099	BC023105
ILMN_3142803	3.86206	6.77125	Cxcl10
ILMN_2534151	3.73694	5.44298	LOC215405
ILMN_2837493	3.56748	6.08476	EG634650
ILMN_1226800	3.1876	6.02598	Pdcd1lg1
ILMN_1246194	2.90257	1.24602	Ifit3
ILMN_2649067	2.90189	4.17345	Irf1
ILMN_2808485	2.90034	4.63014	LOC626578
ILMN_2744890	2.81489	0.864703	Gadd45g
ILMN_2742861	2.72383	4.38182	BC049975
ILMN_2754158	2.6783	5.66282	Tgtp
ILMN_2763245	2.53223	4.96245	Cxcl1
ILMN_1214419	2.35656	4.80551	Cxcl10
ILMN_1219154	2.33211	2.27278	Mt2
ILMN_3122961	2.3306	5.36984	Gbp2
ILMN_2593554	2.32715	4.99347	Igtp
ILMN_2673369	2.22602	4.21041	Icsbp1
ILMN_2649068	2.20616	3.86154	Irf1
ILMN_2599782	2.12382	3.54384	Irf1
ILMN_2725927	2.10411	3.88833	Serpina3g
ILMN_1233293	2.09622	2.68606	Gbp1
ILMN_1244513	2.06551	4.08204	Gbp4
ILMN_2903945	2.06506	1.10816	Gadd45g
ILMN_2860645	2.05259	4.59506	Gbp6
ILMN_2918002	2.02827	4.29878	Gbp4
ILMN_1240864	2.02266	4.15148	Tyki
ILMN_1249864	1.97979	4.64149	A630077B13Rik
ILMN_2618176	1.93684	3.63049	Socs3
ILMN_2860649	1.92009	4.98872	Gbp6
ILMN_2570478	1.89067	2.94961	A630097K09Rik
ILMN_1259564	1.88777	3.70644	AI481100
ILMN_1230458	1.87295	1.52202	Ifit3
ILMN_1250409	1.86105	3.48736	Tap1
ILMN_2652857	1.83483	4.36774	Ifi47
ILMN_1234539	1.82182	3.80293	Irgm
ILMN_1221736	1.8214	3.77023	Samhd1
ILMN_3054914	1.79109	0.630327	Usp18
ILMN_2593196	1.7817	2.98004	Stat1
ILMN_2712075	1.71155	1.30744	Lcn2
ILMN_3139158	1.68961	2.61546	Trim21
ILMN_2655721	1.67843	3.39034	Stat1
ILMN_2944666	1.65726	3.76776	Ifit3
ILMN_1239219	1.64683	3.8932	Mx2
ILMN_2678211	1.63704	2.49043	C2ta
ILMN_1256257	1.6207	3.32331	G1p2
ILMN_3130719	1.61208	1.27936	5730410E15Rik
ILMN_2433990	1.55943	3.50545	Usp18
ILMN_2567962	1.54284	3.04504	A130019H11Rik
ILMN_2954868	1.53893	3.64978	Oasl2
ILMN_2624100	1.52856	2.42112	Irf1
ILMN_3120510	1.52385	3.10259	Gvin1
ILMN_2546461	1.52187	3.36868	1600029O10Rik
ILMN_2996973	1.5076	4.3583	LOC225594
ILMN_1225204	1.49821	2.85942	2510004L01Rik
ILMN_1227203	1.4611	2.23009	A130065C13Rik
ILMN_1219820	1.45051	2.27385	1200002N14Rik
ILMN_1215862	1.4455	4.6677	Cxcl9
ILMN_2811737	1.44068	2.15899	Casp4
ILMN_2834777	1.41668	2.76237	Irf1
ILMN_3161013	1.41392	1.93116	Hk3
ILMN_2598622	1.41291	2.25805	Slamf8
ILMN_2534207	1.40768	3.95792	LOC380706
ILMN_2504718	1.40156	1.49341	Trim34
ILMN_2629375	1.39879	1.03967	1110038F14Rik
ILMN_2758029	1.36955	3.31978	Prtn3
ILMN_2981167	1.34957	1.9312	Ifit2
ILMN_2596522	1.32708	0.814404	Mt1
ILMN_3131679	1.30413	5.12073	Usp18
ILMN_2504717	1.29509	1.27767	Trim34
ILMN_2873988	1.28358	2.77765	Rtp4
ILMN_3117876	1.26644	2.93346	Chi3l3
ILMN_2896601	1.25615	2.8034	Icam1
ILMN_2825803	1.25196	3.11537	Parp14
ILMN_1242466	1.25129	2.64586	Psmb9
ILMN_1227573	1.23527	2.83022	Irf7
ILMN_1230633	1.20691	2.72624	A230068D05Rik
ILMN_2510233	1.18836	2.63644	Stat1
ILMN_1253755	1.16554	1.18967	C920030L09Rik
ILMN_1244866	1.16306	2.96307	Gbp5
ILMN_2749717	1.1624	2.58981	Bcl3
ILMN_2889832	1.16054	2.26156	Serpina3h
ILMN_1230143	1.1592	3.23792	4933430F08Rik
ILMN_2981169	1.15875	1.22221	Ifit2
ILMN_3047389	1.15751	2.3151	Gbp2
ILMN_2525025	1.15369	1.51837	D330050I23Rik
ILMN_1254577	1.13956	0.692698	LOC226691
ILMN_3161790	1.13784	2.30156	AI451557
ILMN_2754985	1.13499	0.951654	Phlda1
ILMN_2506388	1.12655	1.39072	4933412E12Rik
ILMN_3162180	1.11314	2.19738	BC066028
ILMN_2768154	1.11129	3.11784	Saa1
ILMN_2915689	1.11122	2.00947	D11Lgp2e
ILMN_2636339	1.10763	2.14218	Isgf3g
ILMN_2988143	1.09357	1.39623	Plac8
ILMN_2588882	1.09316	2.13772	Slc41a2
ILMN_2684848	1.09067	0.72495	D14Ertd668e
ILMN_2548664	1.0863	1.10718	Loxl4
ILMN_3093622	1.08372	1.07445	Adar
ILMN_1250008	1.08245	2.12923	Chk
ILMN_2483422	1.0731	1.68483	scl000868.1_2
ILMN_1233210	1.07106	2.45939	A130015P11Rik
ILMN_2758571	1.06857	3.80392	Saa2
ILMN_2520264	1.05337	1.51254	2010016I18Rik
ILMN_1229630	1.04838	2.37527	Trim30
ILMN_2712986	1.04609	2.32776	Chi3l3
ILMN_2826869	1.04239	3.47836	Saa1
ILMN_1218374	1.03701	1.96954	A930027O03Rik
ILMN_1233687	1.03631	1.76402	F630107D10Rik
ILMN_3115796	1.03521	2.06859	Cd40
ILMN_1220034	1.03439	1.86167	Junb
ILMN_2747501	1.02929	1.41929	5730410E15Rik
ILMN_2619639	1.02845	1.33587	AI428936
ILMN_3053593	1.01625	1.3774	Glipr2
ILMN_1221973	1.01623	1.23488	9430029P12Rik
ILMN_2874491	0.996771	1.37742	Tnip2
ILMN_1229455	0.973924	2.20744	D11Ertd759e
ILMN_2433955	0.954872	2.57294	Irg1
ILMN_2727799	0.947289	1.14204	Trafd1
ILMN_2793464	0.947191	2.25777	Oasl1
ILMN_2752624	0.947104	1.66629	Ccrl2
ILMN_2631161	0.946206	2.23228	Fcrl3
ILMN_2487554	0.945078	2.10228	A330042I21Rik
ILMN_2630852	0.943628	1.87672	Il7
ILMN_1247981	0.938235	1.55189	C730046C01Rik
ILMN_2657822	0.931995	1.55781	Stat2
ILMN_1232707	0.916948	2.87569	Samhd1
ILMN_2534201	0.915148	1.17303	LOC327957
ILMN_2695412	0.905708	1.3102	LOC209387
ILMN_2566439	0.904767	2.12449	Scyb11
ILMN_2489167	0.903767	1.79347	Adar
ILMN_2734340	0.8982	1.50131	Stx11
ILMN_2426853	0.885352	1.88805	Ubd
ILMN_2710905	0.872631	2.11691	S100a8
ILMN_2704372	0.869778	1.8027	Adar
ILMN_2774646	0.869217	1.69395	Myd88
ILMN_1233461	0.866404	3.12352	Isgf3g
ILMN_1215212	0.86517	0.990235	Rhob
ILMN_1236868	0.861523	2.95198	Idb2
ILMN_1217646	0.857946	1.32477	1500032H18Rik
ILMN_2663403	0.856087	1.44481	Ccl19
ILMN_2803674	0.855364	2.19837	S100a9
ILMN_1250410	0.851089	1.80478	Prkr
ILMN_3021272	0.845003	1.75131	Adar
ILMN_1247592	0.843592	1.21928	Casp1
ILMN_2773900	0.837334	1.23323	Glipr2
ILMN_2733733	0.833513	2.06096	Tlr2
ILMN_1256128	0.831869	1.24418	B630009B09Rik
ILMN_2717366	0.81454	1.80249	Oasl1
ILMN_1247074	0.808791	1.40128	LOC236954
ILMN_2437513	0.799178	1.80169	Tor3a
ILMN_2656504	0.782996	1.39866	Retnlg
ILMN_2959293	0.77666	1.17931	Upp1
ILMN_3009860	0.774685	1.47166	Sell
ILMN_2686721	0.766488	1.44854	Tap2
ILMN_2595387	0.762875	1.76181	Rnf31
ILMN_2619408	0.761773	1.74648	Atf3
ILMN_3006767	0.76034	1.66211	Mlkl
ILMN_1222039	0.756396	1.71192	D11Lgp2e
ILMN_2778655	0.75446	1.39413	Vcam1
ILMN_2609614	0.750331	1.49917	Snx10
ILMN_2687169	0.745367	1.70723	Idb3
ILMN_1224637	0.740096	1.29587	Foxq1
ILMN_1231083	0.737253	1.45632	5830484A20Rik
ILMN_2944366	0.737053	1.29172	Hspb8
ILMN_1252719	0.731139	0.673074	Wbscr22
ILMN_3131766	0.72841	2.21226	Trex1
ILMN_1230019	0.725049	1.86234	Ube1l
ILMN_2737704	0.719687	2.02723	Gja4
ILMN_2509737	0.719331	1.47991	Trex1
ILMN_2671435	0.718537	3.16772	LOC223672
ILMN_2847115	0.717864	1.45522	Gpr109a
ILMN_2555238	0.712063	1.54334	Cp
ILMN_1257771	0.705995	2.61675	Ifi205
ILMN_2691815	0.705261	1.04072	E430034L04Rik
ILMN_3158698	0.704548	1.81267	BC046404
ILMN_2693940	0.701919	1.89868	Psmb8
ILMN_1241695	0.701259	0.862982	Ms4a6d
ILMN_1254561	0.692118	1.79228	Csf1
ILMN_2760057	0.685042	1.55723	BC068281
ILMN_1258950	0.680114	0.965442	Slc16a6
ILMN_2595732	0.676147	1.4787	Nfil3
ILMN_1220813	0.676104	2.07452	BC023741
ILMN_2974611	0.673402	1.83987	Tapbpl
ILMN_1254655	0.673364	1.89933	Casp4
ILMN_1247094	0.671991	2.11628	Nrp
ILMN_2804037	0.670342	1.88012	Irgm
ILMN_2914843	0.66064	1.42323	Psmb10
ILMN_2896314	0.642673	1.63827	Axin2
ILMN_2619330	0.62447	1.89406	Plk3
ILMN_1244977	0.621973	0.938242	H2-DMb1
ILMN_2755008	0.621802	1.43083	Nfkbiz
ILMN_2589790	0.621157	1.88161	Stat3
ILMN_1225406	0.619531	2.09125	Ccl24
ILMN_2791644	0.616996	2.28598	Reep1
ILMN_1219468	0.601322	1.4453	AI481105
ILMN_2894355	0.598011	1.48148	Prox1
ILMN_2620844	0.597793	1.82222	AI462438
ILMN_2757870	0.592975	1.64524	Psmb10
ILMN_2645901	0.592872	1.4781	1110007F12Rik
ILMN_2666747	0.587958	1.37218	E430034L04Rik
ILMN_2762380	0.585729	2.16409	Enpp4
ILMN_2626939	0.585663	1.63298	Daxx
ILMN_1257546	0.585166	1.58718	4930599N23Rik
ILMN_2680038	0.584731	2.45098	1200013B22Rik
ILMN_3133352	0.581617	1.48743	Ung
ILMN_2948552	0.579846	2.4913	Xcl1
ILMN_2818396	0.578331	1.22797	5033414D02Rik
ILMN_2946760	0.577131	2.73852	Ankrd56
ILMN_1255416	0.575362	2.01726	Ly6a
ILMN_1254157	0.574164	2.33214	Wars
ILMN_1231650	0.569772	2.0852	LOC381010
ILMN_2698046	0.566414	1.59787	Stat3
ILMN_2800256	0.562492	1.04919	Heatr1
ILMN_2618714	0.561724	1.09102	Pdgfb
ILMN_3097131	0.555122	1.34867	Timeless
ILMN_1254685	0.548951	1.24072	LOC240327
ILMN_2590917	0.543347	0.902306	Aim1
ILMN_1221142	0.536588	1.43298	Ppard
ILMN_2612776	0.528762	1.79673	AW111922
ILMN_2585137	0.527562	1.84439	8030402P03Rik
ILMN_2788593	0.523763	1.50019	Nos3
ILMN_2821850	0.511962	1.40623	Pbef1
ILMN_2965903	0.507149	1.30331	Hdc
ILMN_1216849	0.505015	0.93795	Sp100
ILMN_1222917	0.503741	1.68861	Ptpn1
ILMN_2761205	0.502362	1.03928	Hspb8
ILMN_2756223	0.50162	1.30532	9130218O11Rik
ILMN_1213975	0.492334	1.18487	Slc4a8
ILMN_2643291	0.487981	1.32882	1300018P11Rik
ILMN_2441921	0.483711	1.44446	Trim56
ILMN_1238058	0.48097	1.11969	BC019977
ILMN_2613908	0.479218	2.39588	Alox12
ILMN_2622856	0.47721	1.77879	2310016F22Rik
ILMN_2602899	0.473096	1.45607	Crem
ILMN_2732576	0.471582	1.4745	Pml
ILMN_3104118	0.470782	1.13595	AW548124
ILMN_1256057	0.468092	1.15742	3230401L03Rik
ILMN_2674275	0.467995	1.17052	5830406C17Rik
ILMN_1218547	0.466854	1.26394	Dlm1-pending
ILMN_1235493	0.464245	1.08356	Fxyd5
ILMN_1242659	0.45893	1.34324	2900058M19Rik
ILMN_1256356	0.456847	1.81255	Pml
ILMN_1216537	0.449227	1.25191	LOC227265
ILMN_2568407	0.447294	2.15747	C2ta
ILMN_1224855	0.44505	1.35844	AA175286
ILMN_2971767	0.444026	1.48862	Myd88
ILMN_1260073	0.440968	1.12501	D16Ertd472e
ILMN_3114413	0.43496	1.03069	G3bp2
ILMN_2634083	0.433807	1.74836	Cdkn1a
ILMN_2559669	0.432617	0.946795	Pbx1
ILMN_2700689	0.429091	2.26148	4930555L03Rik
ILMN_2792362	0.420953	1.17695	Helb
ILMN_2422023	0.419536	1.76055	C330006D17Rik
ILMN_2451013	0.416193	1.05771	9630037P07Rik
ILMN_2765080	0.415705	0.992498	6330412F12Rik
ILMN_2425229	0.411354	1.24924	Serpina7
ILMN_1227266	0.406091	1.50859	5830427D03Rik
ILMN_2485964	0.391508	1.56035	C130045I22Rik
ILMN_2674281	0.388104	1.46878	BC046404
ILMN_1258526	0.386889	1.62425	Lgals3bp
ILMN_2634796	0.37951	1.72572	Socs1
ILMN_2959291	0.379203	1.52532	Upp1
ILMN_2769285	0.364764	1.39131	Sema6b
ILMN_1229142	0.362156	1.12714	E530004K11Rik
ILMN_1252202	0.361487	1.37079	Tnfaip3
ILMN_1247710	0.355026	1.31635	Card4
ILMN_2971043	0.347413	1.93778	V1rd6
ILMN_2959292	0.342151	1.62954	Upp1
ILMN_2742152	0.330432	1.37604	Gadd45a
ILMN_2603647	0.3063	1.34061	Ocil
ILMN_1239294	0.297948	1.17843	Cdc42ep2
ILMN_1240337	0.25692	1.5897	6030448M23Rik
ILMN_2957862	0.256376	1.56797	AI326906
ILMN_1240972	0.248316	1.07696	9430008C03Rik
ILMN_1214394	0.246759	-1.43307	Spnb2
ILMN_2447712	0.243055	2.06595	4930555L03Rik
ILMN_2620365	0.237499	1.30042	AU016977
ILMN_2731949	0.227104	1.44841	Copeb
ILMN_2688446	0.217608	1.18445	9030605E16Rik
ILMN_1252481	0.215129	1.05708	Fosl2
ILMN_2863437	0.212982	1.30595	1110038F14Rik
ILMN_2602011	0.19161	1.31354	Papola
ILMN_1219777	0.164626	1.00007	D130026O16Rik
ILMN_1216740	0.145903	1.18094	Nktr
ILMN_2531520	0.111191	1.32055	LOC381201
ILMN_2701664	0.106527	-1.92838	Dsip1
ILMN_1248721	0.102549	-1.06173	Mterf-pending
ILMN_2628053	0.0882382	0.882554	Wdr45l
ILMN_3125606	0.0858339	0.765945	D12Ertd647e
ILMN_2736197	0.0808979	1.60262	2610307O08Rik
ILMN_2711267	0.0795313	0.980527	Krt1-18
ILMN_2591219	0.0725554	1.40241	8430436L14Rik
ILMN_2663230	0.0395679	1.21347	Slco3a1
ILMN_2681232	0.0353318	0.68821	D12Ertd647e
ILMN_2900653	0.0325547	1.54226	Gadd45b
ILMN_2924505	0.0292991	-1.4283	Gys2
ILMN_2600627	0.0216657	1.5519	AI326906
ILMN_1248791	0.00876391	1.70127	Sntb2
ILMN_1218000	0.00458109	1.34447	A530020A01Rik
ILMN_1244117	-0.00748706	1.31542	9530082I15Rik
ILMN_1253224	-0.0188252	1.49138	Dhcr24
ILMN_1238758	-0.0246369	2.02406	D030011M22Rik
ILMN_2813487	-0.0275684	-1.57406	Per1
ILMN_2638299	-0.0325611	-1.42624	Slc29a1
ILMN_2683586	-0.0381559	-1.14683	Capn2
ILMN_2461320	-0.0478581	1.17734	AU020206
ILMN_2904001	-0.0743665	1.76237	EG240327
ILMN_2711075	-0.117352	-0.849806	Mmp9
ILMN_2689939	-0.123874	-0.989351	1300018L09Rik
ILMN_3158633	-0.12736	-1.19619	ORF19
ILMN_2750284	-0.142606	-1.49204	Slc2a2
ILMN_2645780	-0.164857	1.90943	1700012B18Rik
ILMN_1243734	-0.167071	-1.09378	5730407K14Rik
ILMN_2604904	-0.167948	-1.58021	Slc2a2
ILMN_2591440	-0.181316	-2.1205	Ccrn4l
ILMN_1238644	-0.214306	-1.37542	Marveld1
ILMN_2497575	-0.215293	-1.11995	6230400G14Rik
ILMN_3027751	-0.224503	-1.23612	Sorbs1
ILMN_1244296	-0.226025	-1.71032	Cdc14b
ILMN_2735625	-0.230728	-1.09692	Numa1
ILMN_1228610	-0.250905	-1.73747	Adra2b
ILMN_2605935	-0.263274	-1.07481	Gnpda1
ILMN_2550740	-0.272766	0.946249	A430024H01Rik
ILMN_1214126	-0.28154	-1.4262	Hes6
ILMN_1258323	-0.286044	-1.21008	Slco1a4
ILMN_2783500	-0.297263	-1.70866	Plekhg3
ILMN_2930707	-0.297638	-1.26529	Tcf21
ILMN_3118707	-0.301715	-0.852815	Sla
ILMN_1237572	-0.313151	-1.12141	Aard
ILMN_3031099	-0.317133	-1.66356	Coq10b
ILMN_1224572	-0.320139	-1.01926	A930001D11Rik
ILMN_1216597	-0.328259	-1.94647	Slc25a25
ILMN_3150811	-0.330981	-1.22652	Tsc22d3
ILMN_1245352	-0.331987	-1.37247	BC056929
ILMN_2712578	-0.37169	-1.19505	BC013481
ILMN_1251303	-0.376462	-1.36705	AA968343
ILMN_1242977	-0.39502	-1.24836	Hoxb5
ILMN_2608043	-0.395434	-1.3111	Hes6
ILMN_2741402	-0.435475	-1.26729	Sspn
ILMN_1255422	-0.456708	-2.10065	Ccrn4l
ILMN_2774640	-0.471327	-0.980826	Blm
ILMN_1229246	-0.478048	-1.51162	2610039E05Rik
ILMN_2748300	-0.508493	-0.786379	2010012O05Rik
ILMN_2596979	-0.546596	-1.72441	Nrarp
ILMN_2671738	-0.556389	-0.75419	Il16
ILMN_1253191	-0.557362	-1.7242	E230024B12Rik
ILMN_3160574	-0.569056	-2.05583	4833442J19Rik
ILMN_2622983	-0.579916	-1.99908	Dusp1
ILMN_1228535	-0.583523	-1.04805	Pmp22
ILMN_1234833	-0.607434	-1.56184	A430077H15Rik
ILMN_2747923	-0.614656	-1.27783	Slc40a1
ILMN_1225764	-0.633487	-1.92526	1700018O18Rik
ILMN_1245693	-0.642339	-1.26075	A530020H22Rik
ILMN_2626098	-0.655417	-1.53905	Ppp1r3b
ILMN_1243111	-0.661904	-1.51841	C330021F23Rik
ILMN_2627179	-0.671411	-1.24661	Ell3
ILMN_2733887	-0.675909	-1.21607	Mknk2
ILMN_1259554	-0.683615	-0.952717	C030005I21Rik
ILMN_2650356	-0.684723	-1.04148	Pthr1
ILMN_1228245	-0.691307	-0.790571	Prickle1
ILMN_1219474	-0.703539	-0.968936	6430548M08Rik
ILMN_2582706	-0.717846	-1.70626	B230312E02Rik
ILMN_1221920	-0.734461	-1.00427	LOC381297
ILMN_2695539	-0.734509	-1.3726	Mast3
ILMN_2771709	-0.74287	-2.00266	Ppargc1b
ILMN_1254307	-0.747488	-2.6788	1810011O10Rik
ILMN_2634841	-0.783327	-0.979253	Rev1
ILMN_2612868	-0.835492	-2.3918	Etnk2
ILMN_2717011	-0.840797	-0.985881	Biklk
ILMN_1245103	-0.841663	-2.44124	G6pc
ILMN_1255041	-0.861167	-1.34407	Got2
ILMN_2758264	-0.881444	-0.583588	Cyp2s1
ILMN_3111744	-0.894726	-2.65954	Lpin1
ILMN_2793522	-0.930832	-0.850725	Tnfrsf19
ILMN_1227817	-0.942172	-1.54609	Ank3
ILMN_1238021	-0.956317	-2.88768	1600032L17Rik
ILMN_2759365	-0.959321	-1.37664	Angptl4
ILMN_1213838	-0.964499	-1.08758	4933432P15Rik
ILMN_1253983	-0.973061	-0.524662	Ngfa
ILMN_2647225	-0.979383	-0.968383	D11Ertd636e
ILMN_1252723	-0.980393	-0.461783	B230365C01Rik
ILMN_2497190	-1.00176	-2.08695	Bmf
ILMN_1256775	-1.00381	-1.27928	Thrsp
ILMN_2760105	-1.00536	-0.574841	Olig1
ILMN_2964560	-1.01407	-1.7875	Cd163
ILMN_2970532	-1.01425	-1.55906	Mcm10
ILMN_2982781	-1.0416	-1.68542	Kcnk5
ILMN_2608622	-1.09135	-0.587234	C76566
ILMN_2679464	-1.11285	-2.10295	Mcm10
ILMN_1225528	-1.14854	-1.67066	Trib3
ILMN_1232263	-1.16449	-2.02037	Kcnk5
ILMN_2507232	-1.20871	-0.874092	Gas2l3
ILMN_2735350	-1.25201	-0.721982	Gdf15
ILMN_2987862	-1.35707	-2.28996	Per2
ILMN_2666279	-1.44247	-0.133164	Arrdc3
ILMN_2813484	-1.45827	-2.26835	Per1
ILMN_2507725	-1.51498	-2.57205	Lpin1
ILMN_1240264	-1.5507	-2.35204	Usp2
ILMN_2616226	-2.48991	-3.5284	Dbp
ILMN_2600744	-3.41698	-4.00216	Rgs16
ILMN_2751102	0.0183358	0.889741	Hist1h2ae
ILMN_2704318	-0.215312	0.268063	D16Bwg1494e
ILMN_1226525	0.3164	0.110947	H2-Ab1
ILMN_3161601	-0.225942	-0.0306725	Snca
ILMN_3136638	0.212616	-0.0306725	Snca
ILMN_1246153	-0.254198	0.071161	Erdr1
ILMN_2762944	-0.147236	-0.0336452	2310061N23Rik
ILMN_1259076	0.485933	-0.667477	BC013481
ILMN_2697256	-0.439549	-0.390761	Ngfa
ILMN_1231490	-0.42605	-0.703009	2410006H16Rik
ILMN_2488662	0.505992	-1.18798	scl000392.1_7
ILMN_1234241	0.159526	0.254648	1110025G12Rik
ILMN_1221892	-0.38081	0.630667	C130064E22Rik
ILMN_1213074	0.420911	-0.17594	Ceacam1
ILMN_2477213	-0.466851	0.948688	E030045D18Rik
ILMN_2607675	0.265612	0.178171	H2-Ab1
ILMN_1219896	0.775152	0.791586	9830148G24Rik
ILMN_2730100	-0.842564	-0.552989	Cib3
ILMN_1214762	0.185114	-1.07369	Sgk3
ILMN_2671829	0.0174264	-0.719647	5730596K20Rik
ILMN_3073665	0.16789	0.926657	Atp11c
ILMN_2914938	-0.254198	0.913048	F13a1
ILMN_2646834	0.598734	0.351608	D11Lgp2e
ILMN_2628822	1.12387	-0.0306725	Oas1g
ILMN_1253808	0.751249	-0.0306725	Oas1g
ILMN_1250457	0.130776	0.883083	A130028H19Rik
ILMN_2791459	-0.254198	0.904617	Ifng
ILMN_2670150	0.322476	-0.0903693	Oas2
ILMN_2785648	-0.00594986	-1.05208	Cd207
ILMN_2591543	0.515786	-1.43937	Cd207
ILMN_2750548	0.0585185	-1.14732	Gnpda1
ILMN_2421925	-0.353843	0.132659	Wdfy1
ILMN_1249142	-0.392759	1.55767	Cpd
ILMN_2504842	0.191538	-0.907364	Ugt1a12
ILMN_2753183	-0.119646	-0.596773	Cyp3a11
ILMN_1255960	-0.0945779	0.0383046	Spc25
ILMN_1251512	-0.254198	1.04743	6720470G16Rik

## Sheet: Liver_Day2_2133
2133 Liver Day 2 Transcripts passing QC filters and two-way ANOVA with a Benjamini-Hochberg correction (p<0.05)
Probe_Id	LogFC (WT Liver Day 2 infected/WT Liver Day 1 Ctrl)	LogFC (KO Liver Day 2 infected/KO Liver Day 1 Ctrl)	Symbol
ILMN_2826869	7.9131	7.51264	Saa1
ILMN_2758571	7.47388	7.64592	Saa2
ILMN_2712075	6.62761	5.3999	Lcn2
ILMN_2772632	5.88922	7.30435	Saa3
ILMN_2754158	5.88396	5.6281	Tgtp
ILMN_2534151	5.84573	5.62861	LOC215405
ILMN_2996973	5.68844	6.12987	LOC225594
ILMN_2426853	5.64326	5.79359	Ubd
ILMN_2758029	5.38401	5.80761	Prtn3
ILMN_3122961	5.36192	5.5201	Gbp2
ILMN_1215862	5.24923	6.24301	Cxcl9
ILMN_2720107	5.21035	5.55426	Crybb3
ILMN_2768154	5.20439	5.40572	Saa1
ILMN_1250443	5.156	7.14574	BC023105
ILMN_1219154	5.11604	3.32945	Mt2
ILMN_3142803	5.05703	4.9059	Cxcl10
ILMN_1228752	4.99952	4.92988	Isyna1
ILMN_2860649	4.69215	3.92451	Gbp6
ILMN_2808485	4.68973	4.17517	LOC626578
ILMN_1256257	4.56673	3.66105	G1p2
ILMN_2763245	4.39934	4.9968	Cxcl1
ILMN_1226800	4.35688	4.70154	Pdcd1lg1
ILMN_2742861	4.34386	4.36884	BC049975
ILMN_2756223	4.30209	3.70155	9130218O11Rik
ILMN_2860645	4.28265	3.57636	Gbp6
ILMN_1244513	4.27501	4.6908	Gbp4
ILMN_2954868	4.22935	4.14555	Oasl2
ILMN_2803674	4.1907	3.92599	S100a9
ILMN_2918002	4.09	4.77135	Gbp4
ILMN_2591264	4.07172	4.27561	Orm2
ILMN_2835117	4.0456	2.49223	Ccl7
ILMN_1246194	4.00796	1.23751	Ifit3
ILMN_1248388	3.9742	3.72827	9130422H11Rik
ILMN_1233293	3.9621	3.3683	Gbp1
ILMN_1249864	3.88855	4.7775	A630077B13Rik
ILMN_2593554	3.86066	4.57736	Igtp
ILMN_2837493	3.80785	3.36749	EG634650
ILMN_2744890	3.8028	0.928585	Gadd45g
ILMN_2771176	3.77505	2.17856	Ccl7
ILMN_2593196	3.76412	3.88504	Stat1
ILMN_1254927	3.75609	2.68344	Ly6c
ILMN_2710905	3.75262	3.43113	S100a8
ILMN_2634083	3.71493	3.74786	Cdkn1a
ILMN_2733733	3.68837	3.80337	Tlr2
ILMN_3120510	3.67528	4.68458	Gvin1
ILMN_2944666	3.62462	3.1353	Ifit3
ILMN_2433955	3.6142	3.53686	Irg1
ILMN_1214419	3.61257	3.32151	Cxcl10
ILMN_2598622	3.60522	3.43779	Slamf8
ILMN_2742075	3.6006	4.21657	Cd14
ILMN_1240864	3.55328	3.63928	Tyki
ILMN_2652857	3.53975	3.62234	Ifi47
ILMN_2618176	3.49815	3.56911	Socs3
ILMN_2613908	3.48545	4.23624	Alox12
ILMN_2696491	3.47257	2.19525	Phf11
ILMN_2702303	3.46533	3.40057	Ch25h
ILMN_2725927	3.46027	3.65484	Serpina3g
ILMN_2619639	3.43199	3.62353	AI428936
ILMN_1230143	3.41584	3.63363	4933430F08Rik
ILMN_1225118	3.34962	2.94729	4732455O04Rik
ILMN_2567962	3.32595	0.944223	A130019H11Rik
ILMN_2673369	3.32475	3.44544	Icsbp1
ILMN_2678211	3.32436	3.21784	C2ta
ILMN_2517041	3.32169	4.5366	Uhrf1
ILMN_1227573	3.3144	2.13262	Irf7
ILMN_2959293	3.27281	3.26281	Upp1
ILMN_2651389	3.25557	3.54273	Mist1
ILMN_2959292	3.22243	4.06626	Upp1
ILMN_3047389	3.22218	2.73132	Gbp2
ILMN_2693940	3.20908	3.57212	Psmb8
ILMN_1233896	3.20206	3.10278	T2bp
ILMN_2668333	3.19059	2.91362	Prg4
ILMN_1244866	3.18894	2.70405	Gbp5
ILMN_3072337	3.18193	3.92266	Cpne8
ILMN_2777769	3.17799	2.53837	H2-DMa
ILMN_1253808	3.17567	0.448219	Oas1g
ILMN_3072427	3.17438	3.8155	Il1rn
ILMN_1218547	3.17138	2.49959	Dlm1-pending
ILMN_1235795	3.1703	1.71491	A530060O05Rik
ILMN_2896601	3.15519	3.18132	Icam1
ILMN_2514689	3.13756	3.49602	Tnfrsf8
ILMN_2618918	3.13628	2.79185	Slc2a6
ILMN_1250409	3.11204	3.75057	Tap1
ILMN_1230458	3.08215	1.0335	Ifit3
ILMN_1232601	3.08066	3.0507	Cyb561
ILMN_2534207	3.07842	4.50584	LOC380706
ILMN_2628822	3.0747	-0.244622	Oas1g
ILMN_2959291	3.06712	3.5553	Upp1
ILMN_2965903	3.05081	2.92783	Hdc
ILMN_2873988	3.05007	2.35229	Rtp4
ILMN_2643291	3.04401	1.86767	1300018P11Rik
ILMN_1253755	3.03735	2.6485	C920030L09Rik
ILMN_2656504	3.03713	2.30672	Retnlg
ILMN_2971043	3.03176	3.45571	V1rd6
ILMN_2609813	3.02472	4.33683	Chi3l1
ILMN_1229630	3.0235	2.83712	Trim30
ILMN_2771766	3.02322	0.998119	Ccl12
ILMN_2673917	3.01575	1.34909	2810022L02Rik
ILMN_2696492	3.01519	2.39616	Phf11
ILMN_1244977	3.00983	2.5879	H2-DMb1
ILMN_2649067	3.00646	2.20761	Irf1
ILMN_2655721	2.99993	3.37992	Stat1
ILMN_1232707	2.99562	2.89041	Samhd1
ILMN_2641731	2.99034	2.77748	Prg4
ILMN_1255416	2.98523	4.07651	Ly6a
ILMN_1221736	2.97228	2.88348	Samhd1
ILMN_1242466	2.97134	2.8588	Psmb9
ILMN_2833152	2.96569	2.93091	9530077C05Rik
ILMN_3158698	2.94528	3.21692	BC046404
ILMN_2915689	2.93496	2.54073	D11Lgp2e
ILMN_2599154	2.92505	-0.244622	Oasl2
ILMN_2570478	2.92284	1.17533	A630097K09Rik
ILMN_3006767	2.9174	2.37705	Mlkl
ILMN_1225204	2.90896	2.5246	2510004L01Rik
ILMN_2589164	2.88591	2.14206	H2-DMb2
ILMN_2674281	2.88586	2.75944	BC046404
ILMN_3131766	2.85345	1.88992	Trex1
ILMN_2737704	2.83471	2.69149	Gja4
ILMN_1237681	2.82572	3.0607	Clec9a
ILMN_3009860	2.81006	2.86442	Sell
ILMN_2803920	2.79746	1.50293	Ly6d
ILMN_1219820	2.78074	3.18784	1200002N14Rik
ILMN_1233449	2.77835	1.58134	Ifi205
ILMN_1225406	2.77786	4.27756	Ccl24
ILMN_2793464	2.77429	1.16083	Oasl1
ILMN_2546461	2.77021	1.26544	1600029O10Rik
ILMN_1239219	2.76314	2.26585	Mx2
ILMN_2651388	2.76155	2.98386	Mist1
ILMN_2903945	2.75143	0.955852	Gadd45g
ILMN_3054914	2.72771	1.18086	Usp18
ILMN_2846775	2.72147	1.98563	Cdkn1a
ILMN_1222039	2.71874	2.15335	D11Lgp2e
ILMN_2695412	2.70868	0.617452	LOC209387
ILMN_3161013	2.70797	3.13771	Hk3
ILMN_2433990	2.70637	3.7157	Usp18
ILMN_2717366	2.70538	0.814388	Oasl1
ILMN_1234539	2.69128	3.05296	Irgm
ILMN_2981167	2.67654	2.49578	Ifit2
ILMN_3151149	2.65388	3.66157	Cpne8
ILMN_2988143	2.63411	2.66727	Plac8
ILMN_1229455	2.62325	2.17239	D11Ertd759e
ILMN_2538061	2.61287	3.04301	LOC381674
ILMN_2660555	2.60667	2.7193	Bcl2a1d
ILMN_1223311	2.58375	-0.244622	D630022O22Rik
ILMN_1230019	2.58361	2.48034	Ube1l
ILMN_2588882	2.58124	2.86864	Slc41a2
ILMN_2981169	2.55528	1.71641	Ifit2
ILMN_2866856	2.55516	2.20175	H2-DMa
ILMN_2773900	2.55294	2.33782	Glipr2
ILMN_3131679	2.54747	5.06047	Usp18
ILMN_3053593	2.54656	2.74365	Glipr2
ILMN_2510233	2.53017	2.25203	Stat1
ILMN_2769136	2.52969	2.74373	Mthfd2
ILMN_2825803	2.52857	2.50405	Parp14
ILMN_1223257	2.52779	2.93399	Ccl4
ILMN_1213661	2.5145	3.0398	Man2b2
ILMN_3008068	2.51427	2.30716	Scara5
ILMN_1223317	2.51133	2.61585	Lgals3
ILMN_1239863	2.49693	2.81592	7420404O03Rik
ILMN_1226683	2.4744	2.49016	Psmb8
ILMN_2660263	2.46999	2.79733	Bcl2a1b
ILMN_2811737	2.46463	2.41054	Casp4
ILMN_1253972	2.4645	2.10627	Irak3
ILMN_2506388	2.46355	1.94864	4933412E12Rik
ILMN_2896170	2.45045	2.61123	Apcs
ILMN_2646834	2.44523	1.10743	D11Lgp2e
ILMN_2663230	2.43415	2.32733	Slco3a1
ILMN_1235908	2.43127	2.34765	Fabp5
ILMN_1254878	2.42611	1.8479	1300018P11Rik
ILMN_1254157	2.42301	3.09376	Wars
ILMN_2967266	2.41312	2.53555	Fxyd5
ILMN_2487554	2.40992	1.97209	A330042I21Rik
ILMN_1256122	2.40664	2.50687	Hdc
ILMN_2879614	2.40659	1.40133	Zbp1
ILMN_2803921	2.39973	1.40875	Ly6d
ILMN_1248890	2.39539	1.00032	AW011738
ILMN_1235493	2.36714	2.47135	Fxyd5
ILMN_2850233	2.36376	1.5532	Elf3
ILMN_3008361	2.35966	2.04102	Bmper
ILMN_1247832	2.35696	1.62756	Ii
ILMN_2649068	2.35229	1.90534	Irf1
ILMN_2686721	2.34604	1.95207	Tap2
ILMN_2663930	2.34562	1.3222	Slfn1
ILMN_2756041	2.33296	2.43332	Pkm2
ILMN_2686745	2.3243	1.16344	Rgs12
ILMN_2548664	2.32429	2.54677	Loxl4
ILMN_2418811	2.30953	1.64758	2200002D01Rik
ILMN_2761594	2.30578	2.66612	Cirbp
ILMN_2621448	2.30386	2.90591	Adh7
ILMN_2757870	2.29904	1.91419	Psmb10
ILMN_2425229	2.29189	3.12966	Serpina7
ILMN_2948552	2.28821	2.44771	Xcl1
ILMN_2913716	2.28466	1.34311	H2-Ab1
ILMN_1257771	2.26818	2.60774	Ifi205
ILMN_2918312	2.25641	1.94433	Slc13a3
ILMN_2599782	2.25629	2.18523	Irf1
ILMN_1239102	2.24403	1.48089	H2-Eb1
ILMN_1225985	2.24295	3.13525	Serpina7
ILMN_2742849	2.2394	3.07947	Mcm5
ILMN_1231650	2.23877	1.86776	LOC381010
ILMN_2914843	2.23261	1.86466	Psmb10
ILMN_2887065	2.23129	2.09838	Mvp
ILMN_1252202	2.23126	2.37166	Tnfaip3
ILMN_1217280	2.22672	2.44376	4930528F23Rik
ILMN_1226525	2.22635	1.3661	H2-Ab1
ILMN_1254655	2.22561	2.02802	Casp4
ILMN_2534201	2.22546	1.67614	LOC327957
ILMN_2568407	2.2244	2.16986	C2ta
ILMN_1259564	2.22097	2.94171	AI481100
ILMN_2847437	2.22023	1.38503	A430084P05Rik
ILMN_2905717	2.21771	2.08501	Cd180
ILMN_2939503	2.21404	3.11397	4922503N01Rik
ILMN_2486267	2.20229	2.05347	Ube2l6
ILMN_1244169	2.18618	2.37327	Sftpd
ILMN_2664777	2.18573	2.08198	Mist1
ILMN_2668509	2.184	1.95029	Hp
ILMN_3156343	2.18037	2.17319	Wars
ILMN_1241695	2.17552	2.60661	Ms4a6d
ILMN_2893605	2.17516	1.66015	1300018P11Rik
ILMN_2771237	2.15932	1.68811	Lbp
ILMN_1218181	2.14011	1.93663	Ifitm6
ILMN_1221142	2.1274	2.59608	Ppard
ILMN_2607675	2.12676	1.39312	H2-Ab1
ILMN_3117876	2.12201	2.06203	Chi3l3
ILMN_1230633	2.1059	1.6851	A230068D05Rik
ILMN_2684848	2.09692	0.947103	D14Ertd668e
ILMN_3115796	2.09436	1.65093	Cd40
ILMN_2791644	2.09083	2.60164	Reep1
ILMN_1221048	2.085	2.40603	Psat1
ILMN_2759309	2.08349	2.73668	Rnase6
ILMN_2838564	2.08157	1.42506	Tsku
ILMN_3089584	2.07828	1.73787	Ii
ILMN_2888191	2.07653	1.87425	Ccr5
ILMN_2930552	2.07236	2.42087	9130211I03Rik
ILMN_2596522	2.06862	0.617343	Mt1
ILMN_2671435	2.06402	4.35972	LOC223672
ILMN_1228913	2.06014	1.4353	Zc3hdc1
ILMN_2665050	2.04718	1.58376	Map3k14
ILMN_1227203	2.04677	1.02354	A130065C13Rik
ILMN_1219155	2.04654	1.4914	Jak3
ILMN_3145331	2.04456	2.1168	Tmsb10
ILMN_2795410	2.03851	1.86449	Tmem176a
ILMN_1219468	2.02629	1.2127	AI481105
ILMN_2736197	2.02097	2.13521	2610307O08Rik
ILMN_1229993	2.01635	2.37757	Dnajc12
ILMN_2819530	2.01145	2.43599	D15Ertd682e
ILMN_2487308	2.0006	1.88791	Tuba8
ILMN_1222917	2.0004	2.36343	Ptpn1
ILMN_2619408	1.99793	1.75341	Atf3
ILMN_1214150	1.99322	2.12476	Gng2
ILMN_2631423	1.99266	1.24554	H2-Ab1
ILMN_1221817	1.99065	1.58288	Ii
ILMN_2509737	1.97713	1.02501	Trex1
ILMN_3161543	1.97024	1.35526	Ikbke
ILMN_2555238	1.97021	1.93161	Cp
ILMN_1228213	1.96847	2.3325	Ifi30
ILMN_1221298	1.9657	1.66179	Tuba8
ILMN_1249498	1.96329	1.9769	Plek
ILMN_2762380	1.95213	1.2477	Enpp4
ILMN_2774646	1.95205	1.30161	Myd88
ILMN_1246800	1.94556	1.74549	Serpina3n
ILMN_2769490	1.94538	1.92837	5430435G22Rik
ILMN_2668510	1.94412	1.68368	Hp
ILMN_2437513	1.94305	2.41729	Tor3a
ILMN_2773113	1.94177	1.42329	Capg
ILMN_2489167	1.93898	1.86598	Adar
ILMN_2771380	1.93423	2.54671	Cd52
ILMN_1242457	1.93236	2.50393	Fpr-rs2
ILMN_2735615	1.92866	1.30222	Isg20
ILMN_1255524	1.92179	1.57696	Chk
ILMN_1220700	1.92083	1.58937	AF322649
ILMN_2734340	1.91492	1.81135	Stx11
ILMN_3130719	1.90459	1.66729	5730410E15Rik
ILMN_2827780	1.90273	1.33178	D14Ertd668e
ILMN_2602352	1.89494	2.15711	Ms4a6d
ILMN_2953513	1.8885	2.07746	Aldh3b1
ILMN_2631161	1.88773	2.07789	Fcrl3
ILMN_2737463	1.88678	2.26247	2610041P08Rik
ILMN_2602938	1.88446	1.482	Smpdl3b
ILMN_2685516	1.87923	1.82123	Hcls1
ILMN_2731760	1.87794	2.10136	Myo1f
ILMN_2651077	1.87759	1.36199	Scotin
ILMN_3007428	1.87175	2.22048	Sox9
ILMN_1230065	1.86916	2.30127	LOC245892
ILMN_1250907	1.86824	2.3513	Mcm2
ILMN_2626939	1.86572	0.899138	Daxx
ILMN_2646322	1.86357	1.10547	Samsn1
ILMN_2663403	1.85614	1.7474	Ccl19
ILMN_3161790	1.85118	1.76853	AI451557
ILMN_2749717	1.846	2.20988	Bcl3
ILMN_2910934	1.83831	2.41754	Cd52
ILMN_2744879	1.83359	3.23574	Dnaic1
ILMN_1247074	1.83235	2.59041	LOC236954
ILMN_2596611	1.83021	1.45897	Clic1
ILMN_2803399	1.82404	2.68391	Mcm6
ILMN_2746456	1.81898	1.58624	Tcirg1
ILMN_1250410	1.8178	1.18302	Prkr
ILMN_2780848	1.8162	2.09907	Hip1r
ILMN_2778655	1.81514	2.3702	Vcam1
ILMN_1247377	1.81104	2.22005	Mpeg1
ILMN_1256356	1.8087	1.50885	Pml
ILMN_1250008	1.80663	1.99237	Chk
ILMN_2870302	1.80418	1.78074	Parp3
ILMN_1240505	1.80135	1.64713	B230213E18Rik
ILMN_2645793	1.79064	1.98542	Aldh3b1
ILMN_2609614	1.78642	1.62006	Snx10
ILMN_1247506	1.78427	1.47018	Saa4
ILMN_1233210	1.78415	1.19625	A130015P11Rik
ILMN_2618714	1.78404	1.55237	Pdgfb
ILMN_2826264	1.78277	1.36549	Serinc2
ILMN_1256128	1.77933	1.24453	B630009B09Rik
ILMN_1248439	1.76945	1.72769	Siat7d
ILMN_2654554	1.76683	2.2875	Fgl2
ILMN_1241194	1.76571	1.95968	9030013K10Rik
ILMN_2974611	1.76358	1.85767	Tapbpl
ILMN_2634970	1.76295	0.898787	Ripk2
ILMN_2592881	1.75901	2.24046	Jam2
ILMN_2984828	1.75195	1.94712	Ly6e
ILMN_1255287	1.7446	1.04506	Mela
ILMN_1220813	1.74395	1.41166	BC023741
ILMN_1245710	1.73913	0.409356	Ccl2
ILMN_1217855	1.73199	2.40796	Nkg7
ILMN_3104094	1.73016	1.39232	2610208M17Rik
ILMN_1224110	1.72917	1.73009	Bst2
ILMN_2686327	1.72319	1.64141	Gas6
ILMN_1234931	1.7222	1.21085	1810063P04Rik
ILMN_3077377	1.7211	1.97716	Wars
ILMN_2466052	1.72044	2.41652	1700019H03Rik
ILMN_3006451	1.71534	2.13272	Jak3
ILMN_2724785	1.71053	2.17066	Kcnab2
ILMN_1247592	1.70776	1.79777	Casp1
ILMN_2755008	1.70346	2.06836	Nfkbiz
ILMN_2712986	1.70157	0.989476	Chi3l3
ILMN_1222111	1.69663	2.1519	Col15a1
ILMN_3021272	1.6964	1.97909	Adar
ILMN_1220873	1.69271	1.43716	2010003K11Rik
ILMN_2954881	1.69253	1.59274	Tcirg1
ILMN_2795412	1.69117	1.64913	Tmem176a
ILMN_3139158	1.68935	1.59548	Trim21
ILMN_2761585	1.68745	2.20958	2400009B08Rik
ILMN_2678580	1.68738	1.68952	Lass6
ILMN_1240972	1.68707	1.64664	9430008C03Rik
ILMN_3114585	1.68533	1.55792	Cd44
ILMN_2422023	1.68465	1.08656	C330006D17Rik
ILMN_2981801	1.68457	1.75652	Hist1h2ag
ILMN_1219574	1.67877	1.91269	Hist1h2af
ILMN_2752624	1.67644	1.22574	Ccrl2
ILMN_2651076	1.67387	1.60543	Scotin
ILMN_2731454	1.67357	1.86851	Evl
ILMN_2648618	1.67156	2.13538	Arfgap3
ILMN_2875737	1.65736	0.69411	9030605E09Rik
ILMN_2765547	1.65687	2.05108	Gnat1
ILMN_1238276	1.65537	2.06893	Hist1h2ai
ILMN_2516157	1.6537	1.00982	Zc3hav1
ILMN_1220121	1.65185	2.3759	Kif23
ILMN_2946088	1.65142	2.1067	Panx1
ILMN_2836654	1.6497	1.74867	Hist1h2ao
ILMN_2629764	1.64938	2.07482	Bcl6b
ILMN_3123473	1.64718	1.86756	Aldh18a1
ILMN_2747501	1.64701	1.77518	5730410E15Rik
ILMN_2652500	1.64184	1.59741	Lrg1
ILMN_2723920	1.63826	1.51921	Itpk1
ILMN_2749448	1.63657	1.43208	AI840980
ILMN_2834777	1.63408	1.7509	Irf1
ILMN_2722579	1.62868	1.55453	Slc13a3
ILMN_2693991	1.62829	1.21708	Gpr65
ILMN_2787257	1.62815	1.65804	Coro1a
ILMN_1240125	1.62746	1.66856	Gnb4
ILMN_1224855	1.62701	0.877798	AA175286
ILMN_1248830	1.62439	2.33692	Hist1h2an
ILMN_1243664	1.62364	0.999266	C230029D21Rik
ILMN_2697002	1.62273	0.799834	Tlr3
ILMN_2889832	1.61833	1.93295	Serpina3h
ILMN_2730329	1.61601	2.11346	Hist1h2ah
ILMN_2718843	1.61385	2.2972	4632417K18Rik
ILMN_1258950	1.6131	2.13315	Slc16a6
ILMN_1229922	1.60684	2.7551	Marco
ILMN_1255256	1.60529	1.55412	Sgcb
ILMN_2781030	1.60374	1.10889	Napsa
ILMN_2618148	1.59972	1.75928	C330008K14Rik
ILMN_2748164	1.59938	1.65691	Hist1h3b
ILMN_2595519	1.59924	2.28354	Lig1
ILMN_3160369	1.59767	1.92765	Nos3as
ILMN_2705628	1.59575	1.44112	Clecsf8
ILMN_2644632	1.59485	1.82001	Stxbp1
ILMN_1217331	1.59476	2.46356	Mcm6
ILMN_1241366	1.59162	1.02303	Rshl3
ILMN_2716389	1.58968	2.13479	Smpd3
ILMN_1236702	1.58804	1.18077	Lilrb4
ILMN_2776278	1.5796	1.8602	Ly6e
ILMN_1226839	1.57873	1.80765	Hist1h2ag
ILMN_2964344	1.5776	1.33805	Dpp9
ILMN_1239333	1.57592	1.08392	Iqgap1
ILMN_2689784	1.57493	2.20556	Mcf2l
ILMN_2727799	1.57222	0.703932	Trafd1
ILMN_2806700	1.57	1.80208	Cyba
ILMN_2756157	1.56531	0.936929	AF322649
ILMN_2483422	1.56505	0.989864	scl000868.1_2
ILMN_1231012	1.56438	1.57272	Lcp2
ILMN_2732848	1.55783	1.49403	Tagln2
ILMN_2987709	1.55477	1.67425	Slc15a3
ILMN_3161805	1.55268	-0.185966	Ccl12
ILMN_2974720	1.55232	1.23956	Igf2bp2
ILMN_1239397	1.55171	1.58242	Hk2
ILMN_1258526	1.5514	2.06205	Lgals3bp
ILMN_1218597	1.54797	1.17757	Taf1c
ILMN_3160659	1.54678	1.96456	Dok2
ILMN_1249142	1.54563	1.0956	Cpd
ILMN_2770066	1.5453	1.71787	Cyp4f18
ILMN_2788593	1.54518	1.78304	Nos3
ILMN_2504717	1.54491	0.430267	Trim34
ILMN_2714796	1.54461	1.78263	Coro1a
ILMN_1246108	1.54406	1.85875	Hist1h2ah
ILMN_2504718	1.53799	0.672142	Trim34
ILMN_2976129	1.53651	0.67078	Tinagl
ILMN_1225938	1.53411	2.02153	AW112037
ILMN_3093622	1.53171	0.328216	Adar
ILMN_1237712	1.53073	0.895657	Irg1
ILMN_2777498	1.5296	1.08729	Il1b
ILMN_2645865	1.52466	0.21169	2810022L02Rik
ILMN_1221973	1.52265	1.00543	9430029P12Rik
ILMN_2682566	1.51915	1.41956	IL1RA
ILMN_1250450	1.51894	1.13243	Ogfr
ILMN_2810405	1.51845	1.70864	Myo1g
ILMN_2734729	1.51805	1.45168	H2-Aa
ILMN_2821460	1.51787	1.29131	Ptpn18
ILMN_2956448	1.51613	1.4168	Creb3l2
ILMN_2688446	1.51562	1.27948	9030605E16Rik
ILMN_1257546	1.51369	0.482218	4930599N23Rik
ILMN_2663249	1.50853	1.3507	Slamf9
ILMN_2683113	1.50685	1.60845	Ang1
ILMN_2944011	1.50482	1.8748	LOC547343
ILMN_2599997	1.50188	1.33125	Ncor1
ILMN_2748928	1.49934	1.42987	Gsdmdc1
ILMN_2663604	1.49912	2.39438	Fignl1
ILMN_1217241	1.49819	1.4602	BC027373
ILMN_2886646	1.49479	2.00083	Il2rg
ILMN_2622856	1.49431	2.69982	2310016F22Rik
ILMN_2763772	1.49416	1.84578	D15Ertd682e
ILMN_1213975	1.49137	2.1543	Slc4a8
ILMN_2437969	1.48837	0.464527	Ifi205
ILMN_2590917	1.48828	0.829693	Aim1
ILMN_1231896	1.48613	1.78353	Ssbp4
ILMN_2634796	1.48544	1.81795	Socs1
ILMN_3067068	1.48456	1.59491	Tmsb10
ILMN_1242739	1.47873	1.80227	LOC218617
ILMN_1248811	1.47828	2.20752	Ctla2b
ILMN_2778289	1.47759	2.11691	Cxcl2
ILMN_1232925	1.47452	1.67425	BC042423
ILMN_2834687	1.47351	0.596604	AW049765
ILMN_2732576	1.47237	0.955309	Pml
ILMN_3155245	1.47162	0.791957	Arhgap25
ILMN_1247924	1.46917	1.19208	2900074L10Rik
ILMN_2795040	1.46558	1.58342	Hist1h2ad
ILMN_2684173	1.46141	1.27478	Slc3a1
ILMN_2854004	1.46008	2.03061	Spic
ILMN_2834294	1.4592	1.56393	6330442E10Rik
ILMN_3133352	1.45448	1.68936	Ung
ILMN_2713638	1.45444	1.88025	Bcmo1
ILMN_3103896	1.45157	2.87021	Timp1
ILMN_2744909	1.45087	1.96559	Gmppb
ILMN_2757019	1.45086	1.58419	9430022A14
ILMN_2712668	1.4421	1.7324	C230090D14
ILMN_1259473	1.44144	1.80627	Fen1
ILMN_2983516	1.44143	1.76843	Slc11a1
ILMN_2923463	1.44061	1.2452	Kif23
ILMN_2804487	1.44055	1.70427	Aif1
ILMN_1247981	1.44026	1.44086	C730046C01Rik
ILMN_2751527	1.43968	1.06894	Prg
ILMN_1256645	1.43071	1.84933	Zfpn1a1
ILMN_1223176	1.42842	1.86147	2010012C16Rik
ILMN_1237886	1.42655	1.85451	Enc1
ILMN_2562725	1.42604	1.46277	C730013O11Rik
ILMN_1229523	1.42553	1.72297	Fcgr1
ILMN_2915303	1.4243	1.59371	Trem3
ILMN_3162887	1.42296	0.146923	LOC434484
ILMN_1238058	1.41406	1.48621	BC019977
ILMN_1249029	1.40693	1.8031	9830166G06Rik
ILMN_1212938	1.40446	1.73751	Aif1
ILMN_2638558	1.40381	1.57945	Pes1
ILMN_2716098	1.40114	1.3513	Hsp105
ILMN_2501489	1.39644	1.25195	Was
ILMN_1239055	1.3937	1.20597	Xdh
ILMN_2595387	1.39368	1.35107	Rnf31
ILMN_1243129	1.39316	1.79923	Slc11a2
ILMN_2441921	1.39203	0.394788	Trim56
ILMN_1255356	1.39081	1.53327	Loxl4
ILMN_2769918	1.38968	2.32674	Timp1
ILMN_1223045	1.38752	1.93133	2810417H13Rik
ILMN_2704372	1.38638	1.33849	Adar
ILMN_2687403	1.38215	1.68565	Fcgr3
ILMN_2616989	1.38124	1.86078	2900008M13Rik
ILMN_1259100	1.38025	1.53847	Pilrb
ILMN_2735118	1.38017	1.95995	Pprc1
ILMN_2642239	1.37892	1.32094	Nfkb2
ILMN_1235979	1.37454	0.937366	Nol5
ILMN_2858121	1.37241	0.697497	C730036D15Rik
ILMN_2431619	1.37079	1.22917	Ube2l6
ILMN_2711839	1.36976	2.10223	Slc39a14
ILMN_2778151	1.3683	1.86099	Sox9
ILMN_2747060	1.3679	1.48134	Coro1a
ILMN_2693827	1.36648	1.63535	2410118P20Rik
ILMN_2688306	1.36425	2.26633	Rbl1
ILMN_2629375	1.36362	0.876237	1110038F14Rik
ILMN_2814484	1.36287	2.06643	Ifitm1
ILMN_2671923	1.35986	2.35619	Ly86
ILMN_1246609	1.35501	1.39564	Rasgrp1
ILMN_2673776	1.35478	1.38509	E2f2
ILMN_2847144	1.35351	1.64979	Hist1h2ak
ILMN_1255447	1.35155	0.631923	2410131K14Rik
ILMN_2788121	1.35117	1.77611	Dynll1
ILMN_1224079	1.34878	0.990768	Wfs1
ILMN_3160750	1.34499	1.82866	AA467197
ILMN_1234955	1.34137	0.443734	6430573H23Rik
ILMN_2696629	1.34112	1.11373	Itgal
ILMN_2769285	1.34086	1.53642	Sema6b
ILMN_2737685	1.33865	0.264302	Mmp13
ILMN_1252016	1.33821	1.56655	Abhd2
ILMN_2461320	1.33616	1.37369	AU020206
ILMN_2445958	1.32857	1.28669	Tssc8
ILMN_1214514	1.32844	1.57293	Slc39a14
ILMN_1250948	1.32519	1.53652	Ptpn2
ILMN_2595732	1.32203	1.46968	Nfil3
ILMN_1229994	1.32039	0.638462	Npn3
ILMN_2741096	1.31971	1.27171	Timp3
ILMN_1259641	1.31815	0.241678	LOC277193
ILMN_2700689	1.31733	1.61827	4930555L03Rik
ILMN_1251390	1.31626	2.0221	Tbxas1
ILMN_2729153	1.31537	1.72005	Nos3
ILMN_2621643	1.31421	1.59812	Col4a1
ILMN_3139103	1.31272	1.6928	Adam15
ILMN_2857595	1.31265	0.994081	AI413582
ILMN_1256538	1.31091	0.0873652	LOC211895
ILMN_1223395	1.306	0.667429	Trafd1
ILMN_1227434	1.30539	1.51802	Itgb7
ILMN_2671204	1.30411	1.47742	Psme1
ILMN_1232928	1.29921	1.03125	Syn3
ILMN_1219896	1.29536	0.25382	9830148G24Rik
ILMN_2941324	1.29485	1.38466	Gsdmdc1
ILMN_1213824	1.28938	0.0316796	LOC381276
ILMN_2790097	1.2893	1.19887	Rhoc
ILMN_2652909	1.28865	2.31793	Ddit3
ILMN_2766596	1.2883	1.48992	Gmds
ILMN_2589057	1.28769	1.31093	Timd4
ILMN_2432092	1.28754	1.0668	Abcf3
ILMN_1233857	1.28478	1.95156	Mcm6
ILMN_2999818	1.2843	1.84074	1700019H03Rik
ILMN_2804037	1.28084	1.3599	Irgm
ILMN_1229142	1.28014	0.904973	E530004K11Rik
ILMN_2743244	1.27921	1.52081	Cd86
ILMN_3136789	1.27912	1.12134	5830472M02Rik
ILMN_1237548	1.2773	0.0971417	5830407P18Rik
ILMN_2743013	1.27196	1.74082	Ncf4
ILMN_1216463	1.26906	0.827117	1010001N08Rik
ILMN_1248510	1.26779	1.75919	Soat1
ILMN_1260487	1.26771	0.139146	Tgtp
ILMN_2491161	1.26646	1.80692	Rad51c
ILMN_2600678	1.26533	1.91264	Rac2
ILMN_2669404	1.2626	1.19371	Lmnb2
ILMN_2737903	1.26029	1.56934	Fgd2
ILMN_2951691	1.25716	1.09403	Hist1h3e
ILMN_1223082	1.25522	1.19309	C130081G24
ILMN_1214066	1.25496	1.61448	Slc37a1
ILMN_2685392	1.25455	1.18091	Ccr5
ILMN_2466335	1.25364	1.73924	6230400I06Rik
ILMN_2607765	1.24956	1.13767	BC025076
ILMN_2620767	1.24514	1.28141	Abhd2
ILMN_2706269	1.24295	0.445618	Hspb1
ILMN_2713835	1.23817	1.24332	Nos3
ILMN_2447712	1.23736	1.68315	4930555L03Rik
ILMN_2615145	1.2355	1.28474	Fbxw17
ILMN_1230265	1.23521	0.69788	Hist1h4a
ILMN_1218240	1.23351	1.17794	Cd69
ILMN_1251748	1.23312	1.74365	Pscdbp
ILMN_2722732	1.22965	1.60862	Prg
ILMN_2589915	1.22921	1.84901	Hapln4
ILMN_2589790	1.22826	0.746594	Stat3
ILMN_2836386	1.22662	1.9344	Ccl19
ILMN_2835683	1.22349	1.41997	H2-gs17
ILMN_2698046	1.22162	0.928139	Stat3
ILMN_1217041	1.22096	1.67373	Cd86
ILMN_1245300	1.21955	0.473724	F730045P10Rik
ILMN_1236245	1.2195	1.49582	Rab11fip4
ILMN_1254577	1.21819	1.01531	LOC226691
ILMN_2665266	1.21683	1.38873	H2-T10
ILMN_2776242	1.21632	1.46402	Ang2
ILMN_2932964	1.21486	0.757924	Ctps
ILMN_1223416	1.21166	1.43482	Fer1l3
ILMN_2883392	1.21044	1.87221	S100a11
ILMN_1222069	1.20803	1.10545	Bbx
ILMN_3094023	1.20201	0.907017	Psmf1
ILMN_2776419	1.20045	2.03903	Dnclc1
ILMN_2721724	1.19738	1.48748	Dpp9
ILMN_2445236	1.19393	1.08807	E130106K10
ILMN_2847115	1.19333	1.10498	Gpr109a
ILMN_1229670	1.19295	1.51798	2810012D02Rik
ILMN_1233687	1.19177	0.361965	F630107D10Rik
ILMN_2867147	1.19084	1.44488	Tyrobp
ILMN_2888552	1.18869	1.65411	Slc1a4
ILMN_2806065	1.18656	1.78696	Ankrd2
ILMN_2720479	1.18445	1.50287	BC013667
ILMN_1226819	1.18302	1.62441	Tapbp
ILMN_2627022	1.18162	1.23518	Itih4
ILMN_2667346	1.18127	0.886008	Npn3
ILMN_2543655	1.17757	1.52196	1810020C02Rik
ILMN_2478101	1.17727	0.75805	Tor3a
ILMN_1248951	1.17242	0.38942	E430003H02Rik
ILMN_1227559	1.17054	1.48905	Jam2
ILMN_2610798	1.16862	0.742773	2010012F05Rik
ILMN_1216849	1.16715	0.44902	Sp100
ILMN_1254561	1.16672	1.15013	Csf1
ILMN_2862567	1.1653	1.467	Fndc3b
ILMN_2516383	1.1645	1.34724	Ssr1
ILMN_2518074	1.16448	0.837302	D130004H04Rik
ILMN_2682046	1.1632	1.01158	2900073G15Rik
ILMN_2995794	1.16186	1.45367	BC063749
ILMN_1244768	1.16168	1.2941	Srprb
ILMN_1245948	1.15947	1.64165	Eps15-rs
ILMN_1214071	1.15927	1.75795	Ifitm1
ILMN_1218923	1.15877	1.12492	1300007C21Rik
ILMN_1234223	1.15627	1.78116	AI132321
ILMN_1259822	1.156	1.9199	Caskin2
ILMN_2904321	1.1547	1.60716	Akt3
ILMN_2524020	1.15292	0.940596	4933409L06Rik
ILMN_1230423	1.1509	1.39377	G431001E03Rik
ILMN_3037942	1.15061	0.318322	Brwd3
ILMN_1225192	1.15006	1.35992	AY078069
ILMN_1221280	1.14598	0.829702	A730043L23Rik
ILMN_1218799	1.14547	2.22646	Emb
ILMN_1256771	1.14483	1.3675	C230050J15Rik
ILMN_2945694	1.14359	1.64528	Hist1h3a
ILMN_2673889	1.14136	1.1342	Mcm7
ILMN_3155492	1.13948	1.26705	Tapbp
ILMN_2623983	1.1368	0.632288	Egr2
ILMN_2648409	1.13617	1.72226	Cmtm7
ILMN_1241854	1.13495	1.38531	Lrrc59
ILMN_2625290	1.13475	0.428384	Ifi35
ILMN_2495703	1.13456	1.26646	Cyln2
ILMN_1252689	1.1279	1.12054	2010106G01Rik
ILMN_2841024	1.12665	1.01077	Pnpla1
ILMN_2636360	1.1247	0.614737	Scotin
ILMN_2420956	1.12351	1.73874	Dysf
ILMN_2747381	1.1228	0.420075	Ddx24
ILMN_2697415	1.11838	1.69123	Cd3d
ILMN_2746681	1.11611	1.20778	BC013712
ILMN_1254130	1.11431	0.580445	Itpr1
ILMN_2635631	1.11411	1.63931	Sema3f
ILMN_1222403	1.11275	1.0291	9430088F20
ILMN_1228750	1.11238	1.60341	LOC232879
ILMN_2675152	1.11177	1.20418	5730409F24Rik
ILMN_2630852	1.11058	1.53487	Il7
ILMN_2771182	1.10899	1.76503	H2-Q8
ILMN_1230878	1.10824	0.775973	H2-T22
ILMN_2875169	1.10809	1.73171	6330416G13Rik
ILMN_2474858	1.10436	1.22254	Tnfaip2
ILMN_2650428	1.10154	1.65645	4833442J19Rik
ILMN_2936165	1.09773	1.12876	Bcl2a1c
ILMN_1245393	1.09687	0.612972	Stxbp3
ILMN_3097131	1.09633	1.65804	Timeless
ILMN_1217826	1.0953	0.965831	LOC328703
ILMN_2717716	1.08944	1.37802	Rapgef5
ILMN_2424408	1.08804	0.154007	Zzz3
ILMN_2556365	1.08709	0.402874	E130112J05Rik
ILMN_1258612	1.08657	0.011281	4930599N23Rik
ILMN_2622500	1.08303	0.809423	B230208J24Rik
ILMN_2592285	1.08029	0.947398	Skp2
ILMN_2877443	1.0784	1.42169	Abhd2
ILMN_1218681	1.0737	2.0413	Cp
ILMN_1229193	1.06924	0.82402	Msn
ILMN_2743642	1.06643	1.21725	Tgm1
ILMN_1226073	1.06594	1.6319	Trps1
ILMN_1248139	1.06536	1.65936	Gp49a
ILMN_1244904	1.06411	0.256499	3110033D18Rik
ILMN_1226329	1.06284	1.21316	6030404G09Rik
ILMN_2850937	1.06281	1.46601	Tmed3
ILMN_3085946	1.05898	0.706649	Zfp295
ILMN_2712120	1.05718	0.395394	S100a6
ILMN_2531520	1.05598	1.74647	LOC381201
ILMN_2740217	1.0557	1.33043	Rasip1
ILMN_2543393	1.05333	1.67615	1110017L21Rik
ILMN_3158135	1.05309	1.204	Sema6b
ILMN_2632712	1.05245	2.00652	Birc5
ILMN_1223041	1.05196	1.46847	Abi3
ILMN_2520264	1.04986	1.1835	2010016I18Rik
ILMN_2451022	1.0417	1.74956	Vim
ILMN_2721399	1.04107	1.43952	Ctsw
ILMN_1219333	1.04014	0.93973	9830134K01Rik
ILMN_2528456	1.03975	0.834383	LOC219106
ILMN_1217180	1.03873	1.44838	Ifitm1
ILMN_1237804	1.03786	0.603463	E130207H16Rik
ILMN_1232894	1.03752	1.27076	4930432N22Rik
ILMN_2731735	1.0329	1.755	Ear1
ILMN_2443990	1.02691	0.865981	9130011J04Rik
ILMN_2594768	1.0247	0.931888	1300017K07Rik
ILMN_2657478	1.02203	1.52315	Cd53
ILMN_2565729	1.02144	0.391359	B230386D16Rik
ILMN_2643513	1.01931	2.27844	Asns
ILMN_2933887	1.01926	1.82052	1200013B08Rik
ILMN_2964608	1.01912	0.668106	Zdhhc16
ILMN_1219074	1.01788	0.494578	Slfn2
ILMN_2723190	1.01676	1.66684	Guca1a
ILMN_2874491	1.01475	1.13692	Tnip2
ILMN_2727598	1.01047	0.783532	Cpd
ILMN_2546724	1.0101	0.591901	Ddx21
ILMN_2450328	1.00836	0.525556	scl00238693.1_37
ILMN_2519451	1.0077	1.14679	4733401H18Rik
ILMN_2735961	1.00737	0.97448	Tlr13
ILMN_2717127	1.00708	0.00748551	Ddx58
ILMN_2623280	1.00689	1.44835	Osmr
ILMN_1244829	1.00615	0.238441	Hap1
ILMN_1237695	1.00363	1.68824	Pfkp
ILMN_2657682	1.00362	1.33583	2010308M01Rik
ILMN_2729958	1.00355	2.10043	Hist1h3d
ILMN_2665411	1.00087	0.771887	Nnmt
ILMN_2577999	0.99907	0.576199	D030006P03Rik
ILMN_3125606	0.998121	1.86024	D12Ertd647e
ILMN_2744121	0.996996	1.18215	5930418K15Rik
ILMN_2916035	0.993697	1.0807	Lmnb1
ILMN_2863437	0.991734	0.935264	1110038F14Rik
ILMN_2504397	0.99155	0.226518	9130019I15Rik
ILMN_2694884	0.989748	2.3804	Dnaic1
ILMN_2918469	0.988065	1.46597	Edem2
ILMN_2593787	0.987567	1.33254	Kcnk13
ILMN_1257007	0.986609	0.526577	B230325I23Rik
ILMN_1217032	0.982775	1.08619	D230048P18Rik
ILMN_2983948	0.981155	2.52106	Creld2
ILMN_3000369	0.981106	1.44768	Ddefl1
ILMN_1219173	0.980816	0.488106	AF233884
ILMN_2454204	0.977197	1.05899	Tnfrsf22
ILMN_2662025	0.976565	0.00422239	1700025B11Rik
ILMN_2681232	0.97617	1.7964	D12Ertd647e
ILMN_1242659	0.974215	0.271427	2900058M19Rik
ILMN_2869182	0.974197	1.40815	Alg12
ILMN_2515363	0.974025	1.32121	Tpm4
ILMN_2836137	0.973939	0.62975	E2f2
ILMN_2716719	0.973043	1.20573	B230333C21Rik
ILMN_1252157	0.971529	1.23894	A330102K04Rik
ILMN_2684234	0.97134	1.27374	Tlr4
ILMN_2467800	0.969079	1.35078	Uap1l1
ILMN_2567940	0.968964	1.20782	C630002C18Rik
ILMN_2863903	0.968858	0.868458	Rnf25
ILMN_2925653	0.968592	1.71972	Ear2
ILMN_2634317	0.966528	2.00998	Slc1a3
ILMN_2451013	0.966299	1.12204	9630037P07Rik
ILMN_1224840	0.964521	0.93442	2610202E01Rik
ILMN_2674884	0.961242	1.13759	Slc11a1
ILMN_2624100	0.960441	1.12488	Irf1
ILMN_2704177	0.960188	0.539508	Stx6
ILMN_2445477	0.95876	1.34217	Wars
ILMN_1239716	0.95814	1.151	Farp1
ILMN_1253851	0.957212	1.31194	Hist2h2be
ILMN_2610609	0.954346	1.22461	1810054D07Rik
ILMN_2975892	0.951669	0.317206	Dnase2a
ILMN_2704855	0.951352	0.367687	Slc35d1
ILMN_2612776	0.948563	1.98965	AW111922
ILMN_1224635	0.947797	2.13234	Fkbp11
ILMN_2600022	0.945811	0.70549	4632417D23
ILMN_2484465	0.94525	1.02622	Txnrd1
ILMN_2722769	0.942712	0.64659	5830472M02Rik
ILMN_2918977	0.940588	1.40906	2001-03-01
ILMN_2721337	0.938577	2.22415	G6pdx
ILMN_2711172	0.938418	1.21758	Irgm
ILMN_1238747	0.93692	1.07071	H13
ILMN_2757368	0.936813	2.58045	Creld2
ILMN_2738284	0.935232	0.783251	BC057893
ILMN_2655005	0.931554	0.6769	Prkwnk1
ILMN_2630605	0.928094	1.51482	Fscn1
ILMN_3006219	0.928063	1.58093	Fyb
ILMN_1240337	0.927927	1.04025	6030448M23Rik
ILMN_1221646	0.927194	1.11661	A530030G15Rik
ILMN_1254551	0.923026	0.910001	4933426M11Rik
ILMN_2643876	0.921238	0.455304	Tcirg1
ILMN_1259400	0.918759	1.00021	Lsp1
ILMN_2758452	0.916123	1.17822	Hn1
ILMN_1218525	0.915905	1.86837	Il18r1
ILMN_1249727	0.91356	0.591288	Car13
ILMN_1231138	0.91313	1.58591	E2f1
ILMN_1221943	0.913123	2.00686	Sdf2l1
ILMN_2516447	0.912197	0.838955	scl000171.1_4
ILMN_1230302	0.911358	1.44828	Napsa
ILMN_1232240	0.911258	0.877598	Narfl
ILMN_1242221	0.909459	0.940823	Ppp1r14b
ILMN_2503893	0.909051	1.11245	Preb
ILMN_2643933	0.907953	0.21305	Btbd9
ILMN_2603888	0.905661	1.33239	4922503N01Rik
ILMN_1212991	0.904775	1.05541	3110023E09Rik
ILMN_2598877	0.904478	1.78938	Slc7a8
ILMN_1228031	0.903346	0.303913	Dusp8
ILMN_1241561	0.902304	1.60131	4930521E07Rik
ILMN_1219084	0.901582	0.508915	1700052K11Rik
ILMN_2863837	0.901472	1.3066	Alox5ap
ILMN_1235857	0.900464	1.38832	Ear10
ILMN_2657432	0.894981	1.10636	Bpy2ip1
ILMN_2680128	0.891298	0.549546	3110050K21Rik
ILMN_2694767	0.89109	0.800641	A030007L17Rik
ILMN_1213443	0.890939	0.803112	LOC381241
ILMN_1243252	0.888862	1.16379	E130106K10
ILMN_1221194	0.888461	0.259725	A330040H08Rik
ILMN_2495446	0.87891	1.14318	0610037M15Rik
ILMN_1252831	0.877168	1.33705	2310014H01Rik
ILMN_1245860	0.876259	0.459559	Nol5a
ILMN_1238289	0.87471	1.22373	Prkx
ILMN_2752790	0.871036	1.17588	Gsdmdc1
ILMN_2791459	0.868798	1.49949	Ifng
ILMN_1250486	0.866742	1.29925	Tmem2
ILMN_1234487	0.864185	1.0638	Agpt2
ILMN_1248898	0.862866	0.695341	A830092P18Rik
ILMN_3154691	0.86124	1.13602	Sirpb1
ILMN_2524992	0.86	1.19035	Ear2
ILMN_1233461	0.857681	2.40251	Isgf3g
ILMN_2936476	0.844398	0.733264	Pycard
ILMN_2569683	0.83865	0.713536	D130078K04Rik
ILMN_1255648	0.83234	0.64456	Csf3r
ILMN_2650266	0.831206	1.41862	Amigo3
ILMN_1224754	0.830321	1.22058	Ckb
ILMN_1230552	0.830071	0.40346	6820416H03Rik
ILMN_2809611	0.824462	1.27194	Srm
ILMN_2877787	0.822775	1.47255	Pdia5
ILMN_2769191	0.822446	1.06958	Tbxas1
ILMN_2914347	0.821398	1.09455	2010106G01Rik
ILMN_1248791	0.819309	1.2873	Sntb2
ILMN_1214645	0.819175	1.02837	Tirap
ILMN_1254950	0.819014	0.978266	1110020N13Rik
ILMN_2722108	0.815795	1.56609	C1qtnf1
ILMN_2698519	0.813248	0.992969	Hist1h3i
ILMN_1257784	0.810471	0.47219	LOC386288
ILMN_2524865	0.809822	0.694569	Chi3l4
ILMN_1259747	0.808098	1.14195	9230117N10Rik
ILMN_2840514	0.807602	1.44597	Klhl6
ILMN_2977690	0.805047	0.926108	Tm9sf4
ILMN_3148355	0.799231	0.777121	Zdhhc12
ILMN_1250253	0.798739	1.06811	Itm1
ILMN_3153421	0.797102	1.13324	Bxdc1
ILMN_1231805	0.795682	0.596508	Pik3r4
ILMN_1234565	0.793036	1.66186	P4ha1
ILMN_2954195	0.791417	0.455003	Scyl1
ILMN_1219946	0.787836	1.48938	Il10ra
ILMN_2448651	0.786537	0.756086	Ampd3
ILMN_1239583	0.785914	0.807164	Wins2
ILMN_1260064	0.782498	1.14211	Pfn2
ILMN_2687062	0.782447	1.49998	Abr
ILMN_2894678	0.781313	0.954671	H2-T10
ILMN_1252373	0.780229	1.25097	3000003F02Rik
ILMN_2664686	0.779767	1.1779	Chaf1b
ILMN_1254555	0.777409	0.756161	Smcx
ILMN_2757125	0.776227	2.38027	Prc1
ILMN_2497455	0.775937	1.13165	D430007A19Rik
ILMN_2741985	0.774428	1.20764	Rad54l
ILMN_3006790	0.772944	0.99489	Hpse
ILMN_2790512	0.772493	0.877006	1110039B18Rik
ILMN_1216970	0.772475	0.754101	Cic
ILMN_2714209	0.770922	0.717252	A330021E22Rik
ILMN_1231492	0.766125	0.991987	Itga6
ILMN_1214401	0.764002	1.52276	2310016E02Rik
ILMN_1216823	0.759602	0.661024	4432411E13Rik
ILMN_1217875	0.755763	1.01513	5330438E18Rik
ILMN_1250760	0.755423	1.44888	Masp1
ILMN_2993314	0.754969	1.35175	Clec4n
ILMN_2967255	0.75358	1.44937	1700045I19Rik
ILMN_2814127	0.753101	1.68657	Ear12
ILMN_1212626	0.746313	1.55038	S100a11
ILMN_2685393	0.743009	1.69291	Ccr5
ILMN_2610981	0.736899	1.14725	Ostb
ILMN_2711948	0.735482	1.30544	Slc7a5
ILMN_1248028	0.73521	1.12078	Emp3
ILMN_2650475	0.735149	0.960834	2810417M05Rik
ILMN_2986605	0.73455	0.59256	Pdss1
ILMN_2929791	0.730462	1.21816	Pfn2
ILMN_2733793	0.72825	1.31286	Coro1a
ILMN_2661367	0.726554	1.32739	Hyou1
ILMN_1216213	0.724801	1.23608	Incenp
ILMN_2598703	0.723106	1.00414	Ifnar2
ILMN_1235635	0.719798	1.17353	Slco3a1
ILMN_1250956	0.715126	1.41056	6330414G02Rik
ILMN_3152241	0.713417	0.83735	Slc16a6
ILMN_1242902	0.712721	0.919637	Rapgef5
ILMN_2494023	0.711525	0.880123	Ehd4
ILMN_2531773	0.71014	1.22668	LOC232400
ILMN_1220845	0.708401	0.736606	scl0001651.1_229
ILMN_2787310	0.706719	0.659117	Pelp1
ILMN_1230708	0.705119	0.861864	BC049354
ILMN_2686252	0.701862	1.01577	B430315C20Rik
ILMN_1253572	0.699363	0.925933	6720422M22Rik
ILMN_2740207	0.696897	1.09126	1200009I06Rik
ILMN_2964522	0.695689	0.980908	Edg5
ILMN_2759983	0.695557	0.743583	2410030J07Rik
ILMN_1219639	0.69065	0.597313	8030451K01Rik
ILMN_2946760	0.689699	1.64103	Ankrd56
ILMN_1232396	0.689679	1.48329	Ear2
ILMN_1245757	0.688411	1.70215	Nans
ILMN_2733465	0.686517	0.571003	Acot11
ILMN_1256817	0.685415	1.11516	Slpi
ILMN_2792351	0.684759	1.46749	Cyp4f16
ILMN_2762935	0.683609	0.851917	Pem
ILMN_2984219	0.682495	1.25617	BC048546
ILMN_2723639	0.6822	0.670071	Pacs1
ILMN_2856166	0.680062	0.777148	Klhdc4
ILMN_2653927	0.679199	1.24715	Limk1
ILMN_2644350	0.678654	1.25208	Thy1
ILMN_2491469	0.669233	1.07096	Tens1
ILMN_2612477	0.663509	0.991911	Rbm14
ILMN_1259684	0.660292	0.786566	Endogl1
ILMN_2919433	0.657949	1.43817	Cdc45l
ILMN_2920849	0.656325	1.00421	Pira4
ILMN_1222066	0.656114	1.09539	C130033B18Rik
ILMN_2687974	0.65207	0.771294	BC008150
ILMN_1236868	0.651622	1.57468	Idb2
ILMN_2676512	0.647269	0.644994	Riok1
ILMN_2784019	0.63956	1.38195	Ggta1
ILMN_2669699	0.63657	1.03045	1110017O22Rik
ILMN_2626648	0.633327	0.493245	2005-09-01
ILMN_2837671	0.631638	1.26717	Fblim1
ILMN_1228115	0.626763	1.20185	Six5
ILMN_2860479	0.617522	1.06987	Arpc1b
ILMN_2774007	0.617082	1.52202	Bub1b
ILMN_2830661	0.609544	1.28657	Top2a
ILMN_1226773	0.607822	0.199862	B430206N15Rik
ILMN_2687828	0.605883	0.559164	Arid3a
ILMN_2675669	0.605231	1.26666	Cd72
ILMN_2904080	0.60384	0.675235	Nup98
ILMN_2617228	0.603181	1.69047	Stk6
ILMN_3128019	0.601967	1.2262	Dnajc10
ILMN_1244753	0.600648	1.16116	Tbrg1
ILMN_2691623	0.59864	0.862347	Sptlc2
ILMN_1212612	0.5965	1.05336	Dscr1l1
ILMN_2683811	0.593346	1.47229	Gale
ILMN_2610013	0.587963	1.11854	Shh
ILMN_2822579	0.586805	1.37325	Col4a2
ILMN_2504823	0.586049	1.23292	Trim47
ILMN_2831273	0.580837	0.85312	Mrpl51
ILMN_3106592	0.579907	1.12385	Dscr1l1
ILMN_1218075	0.578153	1.75924	Fgb
ILMN_2636339	0.577612	1.75179	Isgf3g
ILMN_2588227	0.574822	0.49378	Fn1
ILMN_2601823	0.570954	0.957305	Dhx8
ILMN_2620365	0.562989	1.44591	AU016977
ILMN_1257724	0.560651	1.35019	Adamts9
ILMN_2837802	0.556733	1.05496	BC028528
ILMN_2742667	0.555778	0.751026	C1galt1
ILMN_2634603	0.547903	1.15081	LOC56628
ILMN_1239196	0.543683	0.828967	1700088E04Rik
ILMN_1222383	0.539292	0.941186	4432405B04Rik
ILMN_2956102	0.537875	1.46066	Ncapd2
ILMN_2630641	0.536833	0.871862	Srm
ILMN_2754074	0.536826	1.01419	Laptm4b
ILMN_1213378	0.53185	1.42697	A830039N02Rik
ILMN_2702540	0.524249	1.05645	Chka
ILMN_1223880	0.519575	0.175147	Tmprss2
ILMN_2455397	0.516871	1.14146	1110021J02Rik
ILMN_2422239	0.515731	1.11156	Rnf121
ILMN_2725227	0.512861	0.579194	BC023823
ILMN_2945588	0.511853	0.589356	Nde1
ILMN_2466021	0.5084	1.13102	Hivep3
ILMN_1237963	0.506509	1.01968	Alg8
ILMN_2597255	0.501099	1.24439	Cdc6
ILMN_2799361	0.500043	1.2665	Tnip1
ILMN_2877464	0.494049	1.07791	Zbtb9
ILMN_2593859	0.493504	1.08931	Ppapdc1
ILMN_2751102	0.490453	1.58087	Hist1h2ae
ILMN_2637845	0.483811	1.09847	Dhdds
ILMN_2777359	0.474969	1.66052	Serpinh1
ILMN_1229547	0.466276	1.27395	Spon2
ILMN_2959191	0.465975	1.12944	Inpp5d
ILMN_2740902	0.465005	1.44802	Mki67
ILMN_2673268	0.464572	0.813042	E130307D12
ILMN_2868480	0.460482	1.90621	Ear4
ILMN_2705349	0.456818	0.630113	Nipa1
ILMN_2762326	0.454759	0.767563	Kif22
ILMN_2911123	0.45458	0.705989	Itga2b
ILMN_1219174	0.452735	1.38201	Ear3
ILMN_1230119	0.446443	1.57252	Gcap27
ILMN_1252497	0.43851	1.2112	2810430B18Rik
ILMN_2746895	0.43623	0.961559	Gpr120
ILMN_1248602	0.435947	0.627287	Myohd1
ILMN_2911454	0.426466	0.954956	5830457O10Rik
ILMN_3099751	0.423156	0.859445	Prmt2
ILMN_2823269	0.404365	0.771663	Dscr1l2
ILMN_2829594	0.403781	1.43765	Hspa1a
ILMN_2819319	0.39419	0.782813	Rrm2
ILMN_2797642	0.3931	0.958876	Ncaph
ILMN_1241161	0.385746	1.31753	2900075A18Rik
ILMN_2429025	0.38389	1.09708	Wbp5
ILMN_2729117	0.374452	1.35934	Hgf
ILMN_2747754	0.372003	1.48042	Pygb
ILMN_3084954	0.358331	1.46725	Tes
ILMN_2652056	0.358085	1.33508	Cenpj
ILMN_1213809	0.350762	1.61914	Gpr18
ILMN_1246876	0.350305	1.16496	Kit
ILMN_1249435	0.343941	0.88887	Gprk5
ILMN_2593143	0.339392	1.53304	Dock10
ILMN_2713969	0.338469	0.913646	Eppb9
ILMN_2745036	0.323346	1.03314	Arl2bp
ILMN_2657844	0.311045	1.39817	Cdc2a
ILMN_2653765	0.309583	1.50339	Nusap1
ILMN_2632153	0.307408	1.36748	Cdca2
ILMN_2619107	0.268137	1.15811	Lgals1
ILMN_2494251	0.264797	1.08229	Tuba1
ILMN_2645780	0.222431	1.40462	1700012B18Rik
ILMN_1254549	0.220043	1.04672	5730409G15Rik
ILMN_1233116	0.202608	0.893023	Map4k4
ILMN_1216953	0.201298	1.06435	Hrmt1l1
ILMN_2996732	0.178834	1.29202	Slc39a13
ILMN_1255561	0.176446	1.48026	Hspa5
ILMN_1255053	0.175266	1.48452	Plk1
ILMN_1243212	0.173554	1.24555	Sparc
ILMN_2888834	0.170991	1.38509	Apob48r
ILMN_2939681	0.166324	1.18042	Lyzs
ILMN_2684075	0.140072	-1.34136	Ar
ILMN_3105936	0.131027	1.41711	Cetn4
ILMN_2859032	0.124685	0.832684	Gfod1
ILMN_1221022	0.106363	1.0075	Eif2ak3
ILMN_2822850	0.0634329	1.28581	Serpinh1
ILMN_1239230	0.0559547	1.07444	Aurkb
ILMN_1235363	0.0403984	0.909468	Gsg2
ILMN_2657297	0.035078	1.20242	AI481214
ILMN_2724545	0.0279919	-1.31516	Sbk
ILMN_2642922	0.0221306	1.51151	BC051083
ILMN_2547942	0.00853181	1.08842	4833427B12Rik
ILMN_1213191	-0.00659454	1.06612	Brrn1
ILMN_1237990	-0.0168167	1.16944	Gale
ILMN_2648080	-0.0264577	1.43329	Kntc1
ILMN_2752454	-0.0393031	-1.7749	3830408G10Rik
ILMN_2444626	-0.0516925	-1.35206	Sap18
ILMN_3000035	-0.0539333	-1.19382	Zcchc14
ILMN_2665307	-0.0576066	1.4454	Pilra
ILMN_3116560	-0.131518	-1.08364	Siat9
ILMN_2987294	-0.163569	1.11747	Rutbc3
ILMN_2601215	-0.165481	-1.8237	Cyp7b1
ILMN_2813487	-0.176131	-1.57014	Per1
ILMN_2824954	-0.18068	-0.973042	OTTMUSG00000000421
ILMN_2693835	-0.191131	-1.24396	Arrdc2
ILMN_2591440	-0.202845	-1.37303	Ccrn4l
ILMN_1244277	-0.20518	1.25555	Itsn1
ILMN_2703242	-0.212733	-1.00107	BC031575
ILMN_1258500	-0.214357	-0.942173	Mbl2
ILMN_2729447	-0.216406	-1.01331	9030612M13Rik
ILMN_2772070	-0.219351	-1.18264	Dio1
ILMN_2813484	-0.224513	-1.75098	Per1
ILMN_3103233	-0.227907	-1.2124	Gng7
ILMN_1232514	-0.231736	-1.26581	Siat9
ILMN_2777986	-0.232441	-1.66129	Pck1
ILMN_1258099	-0.236685	-0.791113	BC024659
ILMN_2701664	-0.252317	-1.63789	Dsip1
ILMN_2717667	-0.252392	-1.54411	Pim3
ILMN_3008110	-0.268225	-0.921096	Actn3
ILMN_2650275	-0.270473	-0.848567	1810055G02Rik
ILMN_1257875	-0.291168	-1.08542	MP4
ILMN_3079257	-0.295049	-1.66556	Mup5
ILMN_2603837	-0.309575	-0.873992	Htatip2
ILMN_2601884	-0.317705	-1.60956	2310032D16Rik
ILMN_2964996	-0.330286	-0.884728	C630028N24Rik
ILMN_1215076	-0.341654	-0.695301	F830002E14Rik
ILMN_2453312	-0.34717	-1.07329	Dlgap1
ILMN_2592166	-0.362247	-1.43511	Mup4
ILMN_1220577	-0.364918	-0.836015	IGKV4-62_AJ231210_Ig_kappa_variable_4-62_17
ILMN_2695199	-0.37835	-1.14892	Siat10
ILMN_2647627	-0.380498	-1.18437	Ppp1cb
ILMN_1246808	-0.388959	-1.72304	Serpine2
ILMN_1213498	-0.401756	-1.05547	Srgap3
ILMN_1251358	-0.403181	-0.971775	6430573D20Rik
ILMN_2702703	-0.413127	-1.58763	Shmt2
ILMN_1259192	-0.414316	-0.950296	D630013A16Rik
ILMN_1227353	-0.415522	-0.990454	5730489J12Rik
ILMN_1220612	-0.416431	-1.5965	A330049M08Rik
ILMN_2999158	-0.426841	-1.06754	2310009E04Rik
ILMN_2615250	-0.427785	-1.3669	Myoz1
ILMN_2805580	-0.45554	-0.806431	Apg3l
ILMN_1223140	-0.458054	-1.24502	Eftud1
ILMN_2729342	-0.470453	-1.0669	Fxyd1
ILMN_2873444	-0.488718	-1.17311	Fbxo32
ILMN_2994806	-0.48889	-0.921843	H2afj
ILMN_2705846	-0.496528	-1.22756	Pitpnc1
ILMN_2618549	-0.505133	-0.795746	Rab7
ILMN_1256171	-0.507101	-0.73603	BC026370
ILMN_1220086	-0.511807	-1.26215	2310016N21Rik
ILMN_1248647	-0.537063	-0.637606	Mef2a
ILMN_2572849	-0.538439	-1.28626	C920007D24Rik
ILMN_1227126	-0.542325	-0.765174	LOC382182
ILMN_1220193	-0.543669	-1.17466	Slc26a4
ILMN_1232600	-0.54429	-1.00172	Rnf125
ILMN_2845839	-0.557451	-0.807203	1700065O13Rik
ILMN_2533766	-0.56807	-1.22761	LOC215999
ILMN_1221258	-0.571155	-0.517056	2900093K20Rik
ILMN_2821263	-0.574527	-0.856681	Eps8l2
ILMN_1223191	-0.575748	-1.00118	2610103H04Rik
ILMN_2618221	-0.57848	-0.791872	Sh3d4
ILMN_2536687	-0.579859	-1.18455	LOC383077
ILMN_2669289	-0.581402	-1.29565	B430206E18Rik
ILMN_1232907	-0.58566	-1.07655	Adra1a
ILMN_2526472	-0.597954	-1.17119	LOC238191
ILMN_2663555	-0.59851	-0.735984	Asb3
ILMN_1247561	-0.598691	-1.22909	Pdhb
ILMN_2480638	-0.603013	-0.669808	Trpt1
ILMN_1213455	-0.603352	-0.944528	Rbm14
ILMN_1252545	-0.604741	-0.838431	Mtap7
ILMN_2637187	-0.608413	-1.18653	BC023151
ILMN_1213074	-0.608527	-0.945226	Ceacam1
ILMN_2670662	-0.608758	-0.767192	Csde1
ILMN_2525289	-0.610028	-0.829455	C330018D20Rik
ILMN_2677824	-0.610763	-0.767885	E430021N18Rik
ILMN_1235255	-0.612818	-1.06345	Klf15
ILMN_2641301	-0.614251	-1.81816	Apoa5
ILMN_1251423	-0.619155	-1.25355	2010001A14Rik
ILMN_1255422	-0.624555	-1.61079	Ccrn4l
ILMN_1234833	-0.626679	-2.25145	A430077H15Rik
ILMN_1220680	-0.634767	-1.63693	Lpin2
ILMN_1234858	-0.638312	-0.635497	Insig2
ILMN_2626235	-0.639529	-1.48204	Lgals4
ILMN_2676925	-0.640615	-1.31605	Idua
ILMN_2625299	-0.642517	-1.37539	Mg29
ILMN_1219146	-0.644428	-0.774856	Cops7a
ILMN_1250904	-0.644583	-1.00909	Rtn2
ILMN_2618364	-0.645054	-1.2631	1110055E19Rik
ILMN_1231910	-0.64646	-1.32522	Rnf128
ILMN_1239133	-0.648192	-0.498826	Klc2
ILMN_2576431	-0.650308	-1.56196	Lpin2
ILMN_3158509	-0.650721	-0.926708	Mup5
ILMN_2675064	-0.654073	-1.19629	Adhfe1
ILMN_3163196	-0.657469	-0.666425	2700033K02Rik
ILMN_3136283	-0.663392	-0.918652	Ldb3
ILMN_2506537	-0.667889	-0.589347	1110035H17Rik
ILMN_1233679	-0.667924	-1.25895	Zfp259
ILMN_2766403	-0.667946	-1.15705	Ppp2r5d
ILMN_1247335	-0.668195	-0.76357	Kctd6
ILMN_2870864	-0.672751	-0.654248	E430002G05Rik
ILMN_1216597	-0.676687	-1.90117	Slc25a25
ILMN_1214515	-0.677901	-1.07479	Usp8
ILMN_2687661	-0.678041	-0.412956	Mfng
ILMN_1245693	-0.683048	-0.840151	A530020H22Rik
ILMN_1245193	-0.686832	-0.83754	1700024D23Rik
ILMN_2457324	-0.686841	-0.64582	Tssc1
ILMN_1224193	-0.688532	-0.668929	Wnt5b
ILMN_2687165	-0.690403	-0.886021	Chst2
ILMN_2734234	-0.691022	-1.25021	5730446C15Rik
ILMN_2599570	-0.696941	-0.905003	Sephs1
ILMN_2633872	-0.697523	-0.87054	Cdk10
ILMN_2690122	-0.69805	-1.36553	Slc27a1
ILMN_2916202	-0.700494	-1.08992	Pipox
ILMN_2628178	-0.701334	-1.80952	Socs2
ILMN_1259356	-0.703191	-1.20222	Snrk
ILMN_2751158	-0.704212	-0.762175	5031400M07Rik
ILMN_2441850	-0.704586	-1.23978	scl0002337.1_39
ILMN_1231854	-0.704589	-1.87182	Ube2r2
ILMN_1228232	-0.707297	-0.976177	Cpe
ILMN_1247919	-0.707424	-1.27126	6330404A07Rik
ILMN_2941790	-0.709413	-0.85325	Cldn6
ILMN_2731020	-0.709686	-1.98675	Sult5a1
ILMN_2549092	-0.71009	-1.26685	4933424N09Rik
ILMN_2770725	-0.710171	-1.22639	Slc7a2
ILMN_2834123	-0.71249	-1.07294	Apoa4
ILMN_1217143	-0.715885	-0.699833	Mbip
ILMN_1240202	-0.717244	-0.622836	A730024A03Rik
ILMN_1226688	-0.725401	-1.15782	Ephx2
ILMN_1259009	-0.727112	-0.880911	Baat
ILMN_2737517	-0.729128	-0.997417	Clk4
ILMN_3074610	-0.72933	-1.3396	C730004C24Rik
ILMN_2438280	-0.732055	-0.619643	Cep1
ILMN_2883561	-0.735815	-0.861974	Surf1
ILMN_2705203	-0.736062	-1.27732	Pdzx
ILMN_2692292	-0.739206	-1.25509	A930026L03Rik
ILMN_2643443	-0.739394	-1.51318	Sall1
ILMN_2606470	-0.74017	-0.811121	1700024K14Rik
ILMN_3070469	-0.740873	-0.81191	Entpd5
ILMN_2710139	-0.744398	-1.21812	Ppargc1a
ILMN_2765407	-0.750201	-0.465945	Luc7l2
ILMN_2497657	-0.752177	-1.65478	2310003D02Rik
ILMN_2501929	-0.753766	-0.999064	Ptprd
ILMN_2794645	-0.754149	-0.685295	Cyr61
ILMN_2841840	-0.754634	-0.931141	Mrps10
ILMN_2733045	-0.755011	-1.27837	9230106L18Rik
ILMN_1223035	-0.755128	-1.88533	Slc22a4
ILMN_1228534	-0.755931	-1.09086	Fech
ILMN_1252743	-0.760128	-0.942072	Mrpl15
ILMN_3031099	-0.761489	-1.21372	Coq10b
ILMN_2694320	-0.761657	-1.23133	Mia2
ILMN_2669714	-0.765795	-1.32407	Pltp
ILMN_2644092	-0.766751	-0.775543	Aass
ILMN_2622217	-0.767753	-1.77869	Myh11
ILMN_1230396	-0.770481	-1.19522	Zc3hdc6
ILMN_1248381	-0.770797	-1.63941	Mat2b
ILMN_2509327	-0.77162	-1.31305	BQ952480
ILMN_1254786	-0.772379	-1.02705	Ech1
ILMN_1241437	-0.775954	-1.23394	Gsta3
ILMN_2488662	-0.780028	-1.23691	scl000392.1_7
ILMN_1217363	-0.783199	-0.829282	4931403I22Rik
ILMN_2624328	-0.783681	-0.48387	Adamts7
ILMN_2795106	-0.784607	-1.44475	Cyp1a2
ILMN_1218109	-0.789668	-0.970232	9430093I07Rik
ILMN_2874352	-0.789933	-1.16469	Cyp17a1
ILMN_2641201	-0.790952	-0.0493881	Sp5
ILMN_2623856	-0.790971	-1.12707	Map2k6
ILMN_2472730	-0.793274	-1.68452	Zfp533
ILMN_2748680	-0.793783	-1.01999	Fhit
ILMN_1238783	-0.79516	-2.04144	Gnmt
ILMN_2711892	-0.795251	-0.915416	Axot
ILMN_3091003	-0.79599	-0.620317	Ms4a7
ILMN_1224247	-0.796203	-0.704074	Svil
ILMN_2648445	-0.796982	-1.23194	Slc27a2
ILMN_1226472	-0.799915	-1.22688	Retnla
ILMN_2687148	-0.802031	-0.989387	Tfb2m
ILMN_2868280	-0.812473	-1.66948	Dcxr
ILMN_1220261	-0.81589	-1.09133	Tm4sf3
ILMN_1222218	-0.817213	-0.56061	col11a2
ILMN_2529071	-0.817955	-2.74816	LOC223599
ILMN_1238785	-0.818355	-0.801554	LOC381534
ILMN_2840533	-0.819091	-1.24835	Aldob
ILMN_1236489	-0.820603	-0.914569	Bcl2l12
ILMN_1212835	-0.822142	-1.24836	Ugt1a6a
ILMN_2421512	-0.824683	-0.742487	2610037P13Rik
ILMN_2724795	-0.826224	-0.585971	Ppp5c
ILMN_2648742	-0.828924	-1.18421	Abcb4
ILMN_2424697	-0.830323	-1.66761	scl0003399.1_126
ILMN_1234387	-0.832056	-1.00992	Acp1
ILMN_1220586	-0.834716	-1.23211	Papd4
ILMN_2970494	-0.835066	-0.698139	Serpina3k
ILMN_2929031	-0.835818	-0.687479	Mrpl49
ILMN_2615170	-0.836107	-1.40193	Acad8
ILMN_2546047	-0.83659	-1.32314	Psmd8
ILMN_2661733	-0.839785	-1.32453	Hadhsc
ILMN_2627179	-0.840818	-1.69362	Ell3
ILMN_2632299	-0.841775	-1.26416	Gdi1
ILMN_2771760	-0.843348	-0.985957	BC064033
ILMN_1225764	-0.844932	-1.25191	1700018O18Rik
ILMN_2754104	-0.845658	-1.41057	Apoa4
ILMN_1223384	-0.846242	-1.0463	Nadsyn1
ILMN_2447373	-0.846492	-0.900224	Abcd3
ILMN_2604985	-0.846766	-1.01968	Cdk5rap1
ILMN_1233348	-0.848841	-0.703988	1500036D03Rik
ILMN_2659168	-0.849176	-1.56871	Cib2
ILMN_2921383	-0.850171	-1.43494	Serpina6
ILMN_1232686	-0.852431	-0.797653	Cryz
ILMN_1250349	-0.852662	-1.09729	Apoa4
ILMN_1220234	-0.853707	-1.59645	Serpina1e
ILMN_2955047	-0.855929	-1.3863	Dsg2
ILMN_3052781	-0.860914	-1.41039	Slc25a34
ILMN_2597606	-0.861295	-0.859404	Gja12
ILMN_2667784	-0.86513	-1.63647	Mospd1
ILMN_2811240	-0.868198	-1.17386	Tprkb
ILMN_2608416	-0.869295	-1.84395	Syt1
ILMN_2481117	-0.869799	-0.441089	1700052O22Rik
ILMN_2701855	-0.872196	-1.4048	B430104H02Rik
ILMN_3064669	-0.872463	-1.05193	Mapk1ip1
ILMN_2765741	-0.874888	-0.774091	Mxi1
ILMN_2925281	-0.874888	-1.31044	Abcd3
ILMN_2684093	-0.875919	-0.384066	Rec8L1
ILMN_3157764	-0.87738	-1.04863	Golga7
ILMN_2985548	-0.878433	-1.1612	Sntg2
ILMN_1236522	-0.879011	-1.39174	Cbr1
ILMN_2506499	-0.879922	-0.278521	Ube3a
ILMN_2725082	-0.87994	-0.836133	Phka2
ILMN_2808811	-0.883029	-1.05216	Gpd1
ILMN_1231567	-0.883916	-0.826184	AL024210
ILMN_2645737	-0.884886	-1.26576	Nr1i2
ILMN_1253984	-0.88532	-0.636461	Abca9
ILMN_2844829	-0.885581	-1.13742	Prodh2
ILMN_3157568	-0.885831	-1.48613	Bcl2l11
ILMN_2965641	-0.887229	-0.879749	2410002F23Rik
ILMN_2959748	-0.890861	-1.34527	Slc26a1
ILMN_1239411	-0.891146	-0.964076	6430510M02Rik
ILMN_2544003	-0.892242	-0.872204	Rad23a
ILMN_3158659	-0.894623	-0.542612	C230096C10Rik
ILMN_3120194	-0.894673	-0.871048	Arhgap6
ILMN_1224128	-0.89497	-1.13381	Nfe2l2
ILMN_2625920	-0.89609	-0.811125	Aoc3
ILMN_2691192	-0.896866	-1.42599	Rbbp7
ILMN_2615879	-0.89861	-1.65605	Ctsf
ILMN_2641541	-0.899753	-0.930239	Diap1
ILMN_1260323	-0.903269	-0.845753	Akr1c18
ILMN_2735415	-0.904616	-1.37422	0610010D20Rik
ILMN_2735865	-0.905634	-1.22653	Rohn
ILMN_2718700	-0.905777	-1.05128	Abca8b
ILMN_2740020	-0.906072	-0.89987	Mapt
ILMN_2526249	-0.911482	-1.28254	LOC381269
ILMN_1238644	-0.912635	-0.913501	Marveld1
ILMN_1216322	-0.913487	-1.28791	Hmgcs2
ILMN_2872552	-0.91372	-1.04879	LOC622404
ILMN_1223372	-0.916131	-2.08674	LOC236060
ILMN_2551902	-0.916944	-0.988188	2210039O17Rik
ILMN_3046836	-0.918116	-1.53431	Suclg2
ILMN_1217043	-0.918496	-1.3506	Got1
ILMN_2857957	-0.924063	-1.12343	Mgll
ILMN_1237527	-0.926357	-0.845849	Rcl1
ILMN_2684307	-0.92718	-0.8049	Slc37a4
ILMN_2837816	-0.929378	-1.55551	Gnmt
ILMN_1229477	-0.929406	-1.44859	1810048P08Rik
ILMN_1252471	-0.929656	-1.36518	Prodh2
ILMN_2979824	-0.931163	-1.0719	Rgs5
ILMN_2968211	-0.931716	-1.46298	Lgals4
ILMN_3152137	-0.931878	-0.767002	Tom1l2
ILMN_2644950	-0.933947	-1.16181	Tprkb
ILMN_2677792	-0.937527	-1.35938	Cyp2c39
ILMN_3004553	-0.938363	-1.37251	Pfkm
ILMN_2629648	-0.939696	-1.34174	2410002F23Rik
ILMN_1256722	-0.940956	-1.10131	Sdccag33l
ILMN_3027989	-0.941859	-1.1705	Masp2
ILMN_1223437	-0.941917	-1.18204	Gnas
ILMN_2628174	-0.942148	-1.7093	Acas2l
ILMN_3161612	-0.944041	-1.0869	Ireb2
ILMN_2513041	-0.945813	-0.526854	Usf2
ILMN_2859440	-0.946484	-1.53126	Mnd1
ILMN_2489564	-0.949061	-0.992533	9430064K01Rik
ILMN_2591651	-0.94921	-0.719674	A330080J22Rik
ILMN_2658355	-0.950433	-1.43716	AI313915
ILMN_1244874	-0.953455	-0.885008	Syngr2
ILMN_2740149	-0.953535	-1.30735	Chpt1
ILMN_2693605	-0.95683	-0.8067	Nr1h5
ILMN_3082313	-0.957813	-1.57451	Olfr707
ILMN_2606295	-0.958233	-1.00796	Gch1
ILMN_2494397	-0.959015	-0.659489	Ube2j2
ILMN_2754940	-0.96005	-1.45041	2310031A18Rik
ILMN_2648098	-0.960128	-1.19575	Srgap2
ILMN_2658072	-0.960313	-1.79377	C730027J19Rik
ILMN_1230169	-0.960822	-0.63805	Mybbp1a
ILMN_2514368	-0.966192	-1.04019	1300011L04Rik
ILMN_2628892	-0.966827	-0.913317	Pfkm
ILMN_1255741	-0.967481	-1.1233	Cdk10
ILMN_2600646	-0.969179	-1.23344	Mia3
ILMN_2876653	-0.969605	-0.867455	Clec4f
ILMN_1225757	-0.971308	-0.674166	9030420J04Rik
ILMN_2640752	-0.972425	-2.56495	Ces1
ILMN_2664202	-0.973037	-1.76216	Rarres1
ILMN_2657009	-0.974955	-0.432261	2810410A08Rik
ILMN_2619861	-0.976808	-1.13215	Nipsnap1
ILMN_2710274	-0.979182	-0.700512	Slc9a3r2
ILMN_2774507	-0.979958	-1.29816	E430002G05Rik
ILMN_2444616	-0.980933	-1.10321	2810012L14Rik
ILMN_2724397	-0.98254	-1.06041	Osbpl1a
ILMN_1236920	-0.983352	-0.803882	Awp1-pending
ILMN_2482026	-0.983781	-0.950058	Ube2g1
ILMN_2728202	-0.986881	-0.799251	6130401L20Rik
ILMN_1231853	-0.988534	-0.628905	BC020184
ILMN_2751653	-0.990421	-1.3866	1200006O19Rik
ILMN_1216781	-0.991613	-0.796571	Rab11fip5
ILMN_1255684	-0.994114	-0.622758	Clcn4-2
ILMN_2874071	-0.994294	-0.782915	Tfb2m
ILMN_2673522	-0.994423	-1.51981	Gpld1
ILMN_2609998	-0.996862	-1.97173	Fxyd6
ILMN_2797725	-0.99753	-1.42486	Otc
ILMN_2495796	-0.997572	-0.672533	mtDNA_ND3
ILMN_2639036	-1.00346	-1.54967	Hspd1
ILMN_2828768	-1.00479	-1.24024	Usp28
ILMN_2639588	-1.00683	-1.58633	Cdadc1
ILMN_2650008	-1.00811	-0.839936	Gpr49
ILMN_2610703	-1.0102	-1.46667	Hrsp12
ILMN_1228233	-1.0102	-1.42962	Gstm1
ILMN_2633511	-1.01043	-0.496088	Cdyl
ILMN_2690575	-1.01174	-0.492566	Pcbd
ILMN_2619718	-1.01185	-1.10902	1700009P13Rik
ILMN_3153207	-1.01295	-1.29486	Lamp2
ILMN_2665087	-1.01442	-1.63386	Klf1
ILMN_1249529	-1.01637	-0.656571	Tm4sf11
ILMN_1224936	-1.0173	-1.0065	2310009E07Rik
ILMN_2771219	-1.0179	-1.39858	1110001A05Rik
ILMN_1222844	-1.0195	-1.42647	9030205A07Rik
ILMN_1252294	-1.02405	-1.08476	Eef2
ILMN_1251714	-1.02619	-1.23498	LOC385280
ILMN_2774690	-1.02667	-1.11765	Mod1
ILMN_1228139	-1.02698	-1.1578	Gnpda1
ILMN_1224427	-1.02751	-1.09235	D430015B01Rik
ILMN_1236958	-1.02825	-1.32041	Gabarapl1
ILMN_1214880	-1.02833	-1.31204	Dmn
ILMN_1246268	-1.02855	-1.89404	scl0001487.1_50
ILMN_1249945	-1.02862	-1.37537	9930004G02Rik
ILMN_2879329	-1.03071	-1.19623	Nat1
ILMN_1254827	-1.0317	-1.51189	D830041I17Rik
ILMN_1260144	-1.03303	-1.13711	LOC381583
ILMN_2953277	-1.03558	-0.921458	LOC433182
ILMN_2607215	-1.03599	-0.65583	2310076L09Rik
ILMN_2638349	-1.03729	-1.36029	Papss2
ILMN_2689581	-1.03752	-1.4235	Pipox
ILMN_2775527	-1.03947	-1.3212	Klkb1
ILMN_1256019	-1.046	-1.575	Acadm
ILMN_2923445	-1.04637	-0.810805	Acta2
ILMN_2730425	-1.04943	-1.93681	Ryr1
ILMN_2680533	-1.05048	-1.38522	Gstt1
ILMN_1221049	-1.0525	-1.52841	scl000059.1_14_REVCOMP
ILMN_2632665	-1.053	-1.23246	Cav1
ILMN_2657980	-1.05432	-1.27254	Faah
ILMN_2595430	-1.05438	-0.572042	Kcnn2
ILMN_2731444	-1.0544	-1.61894	Hpd
ILMN_2738082	-1.05518	-1.3983	Acdc
ILMN_2598892	-1.05734	-1.34122	Prodh2
ILMN_2711410	-1.05804	-1.17506	Pmf1
ILMN_2635813	-1.05918	-1.13124	Nudt12
ILMN_1227325	-1.06091	-1.05218	Nfib
ILMN_1219447	-1.06154	-1.04882	Zfp261
ILMN_2776619	-1.06232	-0.703781	Ltbp3
ILMN_2719069	-1.06233	-1.3325	Maob
ILMN_2481771	-1.06277	-1.19485	Nr1i3
ILMN_2894828	-1.06375	-2.14346	Cyp2c37
ILMN_2531281	-1.06447	-1.08174	LOC271490
ILMN_1256080	-1.06471	-0.721402	Tulp2
ILMN_1226455	-1.06479	-1.48342	Ftcd
ILMN_2866327	-1.06536	-0.547822	Pkd2
ILMN_2421751	-1.06761	-0.853574	Kif1c
ILMN_2712635	-1.06799	-0.82379	Nab1
ILMN_2823195	-1.07135	-0.364642	Mcoln1
ILMN_2596979	-1.07523	-1.6543	Nrarp
ILMN_3152506	-1.07552	-1.35963	Atp11c
ILMN_2615709	-1.07574	-1.15239	Spc24
ILMN_2688631	-1.07576	-1.15503	Crry
ILMN_1237849	-1.07589	-0.4278	C630015B10Rik
ILMN_2767322	-1.07784	-0.749105	A030012M09Rik
ILMN_1221336	-1.07985	-1.69525	1500031N17Rik
ILMN_2618540	-1.08354	-1.42344	Dnase2b
ILMN_3160292	-1.08362	-1.62897	Akr1c19
ILMN_1251371	-1.08657	-1.2574	2010001J22Rik
ILMN_2997382	-1.08873	-0.770816	Mterfd3
ILMN_2937261	-1.08997	-0.936533	Mod1
ILMN_2691187	-1.09236	-1.31785	Rbbp7
ILMN_2696199	-1.0949	-1.23965	Prosc
ILMN_1245987	-1.09532	-0.987593	Hnrpk
ILMN_2720640	-1.1018	-1.30827	Abca6
ILMN_2617625	-1.1022	-2.03699	Cyp2b9
ILMN_3073665	-1.10294	-0.13084	Atp11c
ILMN_2713566	-1.1033	-0.433148	Nfx1
ILMN_1243094	-1.10456	-1.67087	Thrsp
ILMN_1251682	-1.10623	-1.85476	2310032D16Rik
ILMN_2730797	-1.10798	-1.16359	Slc25a10
ILMN_2487170	-1.10926	-1.37187	Tpm2
ILMN_1222598	-1.11003	-1.42466	LOC381739
ILMN_1257851	-1.11107	-0.412151	LOC384273
ILMN_1232758	-1.11122	-1.94611	LOC386282
ILMN_2512043	-1.11138	-0.661274	Ube2e3
ILMN_2477136	-1.11427	-1.36731	2010003K15Rik
ILMN_2597987	-1.11679	-0.818214	Gpr116
ILMN_2718589	-1.11831	-1.21797	Fcna
ILMN_2581513	-1.11899	-2.06535	7030401E22Rik
ILMN_2803138	-1.12113	-1.30525	Prkaa2
ILMN_2577039	-1.12152	-1.41773	Osbpl1a
ILMN_1236354	-1.12197	-1.84213	E130302P19Rik
ILMN_1244828	-1.12318	-0.636763	D330037H05Rik
ILMN_2906728	-1.12364	-2.07417	H19
ILMN_2735308	-1.12425	-1.02221	Slc39a5
ILMN_2951446	-1.12546	-0.745961	Ypel5
ILMN_2664797	-1.12582	-0.965179	Nbr1
ILMN_2647282	-1.12724	-1.03235	Ptp4a2
ILMN_2702767	-1.12861	-0.868967	Slc35a1
ILMN_2658054	-1.12971	-1.42826	Dhrs4
ILMN_1259076	-1.12983	-1.16549	BC013481
ILMN_3112185	-1.12992	-1.11988	Ensa
ILMN_1259753	-1.13561	-0.622134	Sp4
ILMN_2705119	-1.13922	-1.32449	Btg1
ILMN_1228666	-1.14087	-1.83987	1300012D20Rik
ILMN_2770528	-1.14097	-1.8288	Mthfd1
ILMN_2592909	-1.1412	-1.20686	BC024814
ILMN_1229721	-1.14233	-1.21313	Camk4
ILMN_1235278	-1.14246	-1.03557	4930470O13Rik
ILMN_1253709	-1.1443	-0.855517	Nudt7
ILMN_1248790	-1.14499	-1.85839	Tfpi
ILMN_1222609	-1.14699	-1.59676	Igfals
ILMN_2678547	-1.14798	-1.57157	Lypla1
ILMN_1259388	-1.14894	-0.413434	Col6a1
ILMN_2704749	-1.15101	-1.47167	Es1
ILMN_3112873	-1.15108	-1.23979	Txnip
ILMN_1212649	-1.1514	-1.36303	2600014C01Rik
ILMN_1238042	-1.15198	-1.6759	Akr1b7
ILMN_2797061	-1.1523	-2.145	Actn2
ILMN_2629030	-1.15361	-1.66009	2310041H06Rik
ILMN_2737658	-1.1542	-1.57022	Pdk2
ILMN_2677531	-1.1548	-1.03565	Mospd3
ILMN_2719650	-1.15879	-1.51096	Cach
ILMN_2686029	-1.15885	-1.56503	Bbox1
ILMN_2625940	-1.1592	-1.96776	Neurl
ILMN_2838501	-1.15969	-0.757269	Slc24a3
ILMN_2766930	-1.1612	-1.42245	Faah
ILMN_2589477	-1.16337	-1.29379	Dars
ILMN_2740187	-1.16345	-1.70252	Cyp3a25
ILMN_2729953	-1.16552	-1.39521	Ppm1b
ILMN_2629120	-1.16647	-1.1168	C80879
ILMN_1220520	-1.1683	-1.64839	C730027J19Rik
ILMN_2489147	-1.16953	-1.64659	6330407I18Rik
ILMN_1249224	-1.17011	-0.869185	Tpd52l1
ILMN_2945940	-1.17012	-1.60555	Rapgef4
ILMN_1247422	-1.17063	-1.50215	LOC382044
ILMN_2945472	-1.17204	-1.41075	Acy1
ILMN_2591127	-1.1785	-0.510857	MGC68323
ILMN_1213609	-1.1794	-1.00449	Txnip
ILMN_1254113	-1.17951	-0.867677	Snx2
ILMN_1227763	-1.17976	-1.3196	Tmprss6
ILMN_2419146	-1.18349	-0.900525	Ugt1a13
ILMN_2908406	-1.18397	-1.98791	Prodh
ILMN_1254307	-1.18403	-1.35191	1810011O10Rik
ILMN_2585867	-1.18459	-1.3617	C130073O12Rik
ILMN_2662743	-1.18528	-1.34919	Rad23a
ILMN_1230604	-1.18647	-1.63068	LOC384677
ILMN_1237259	-1.18676	-0.671364	Mug-ps1
ILMN_2888539	-1.18747	-0.617007	2410018M08Rik
ILMN_2922728	-1.1877	-1.54636	Rwdd3
ILMN_2637792	-1.1883	-1.83486	Cryz
ILMN_2772845	-1.18838	-1.09974	Cat
ILMN_2662776	-1.18871	-1.27985	Mpdz
ILMN_1244213	-1.18894	-0.891683	Sox5
ILMN_2605329	-1.18926	-1.21102	Dpyd
ILMN_2725215	-1.18943	-1.72555	8430415E04Rik
ILMN_2637122	-1.19172	-0.865667	Pkp2
ILMN_2614912	-1.19212	-1.05652	Hdac11
ILMN_2610706	-1.19231	-1.44071	Hrsp12
ILMN_1233113	-1.19253	-0.826054	9930039L23Rik
ILMN_2521965	-1.19283	-0.118391	Slc30a3
ILMN_1242390	-1.19322	-0.857379	Actn4
ILMN_2453086	-1.19405	-1.41393	Txnrd3
ILMN_2771709	-1.19657	-1.88572	Ppargc1b
ILMN_3038743	-1.19673	-0.86418	Slc7a2
ILMN_2654582	-1.19991	-1.891	BC034834
ILMN_1247753	-1.20115	-1.74585	Ppap2b
ILMN_1224250	-1.20357	-1.96325	B230342M21Rik
ILMN_2683986	-1.20575	-2.36505	D930010J01Rik
ILMN_2694627	-1.20692	-1.55204	Cyp2c38
ILMN_2435302	-1.20709	-1.57462	2010001H16Rik
ILMN_2899318	-1.20809	-0.900303	Rdh11
ILMN_2959757	-1.21063	-2.12715	Cyp2g1
ILMN_1212992	-1.21081	-1.35197	Nr1i3
ILMN_1258734	-1.21169	-1.10054	Wnt2
ILMN_2582706	-1.21368	-1.67823	B230312E02Rik
ILMN_2685565	-1.21421	-1.24416	Ecgf1
ILMN_1256705	-1.2144	-1.8343	9030607L17Rik
ILMN_2700408	-1.21771	-1.35468	Mgll
ILMN_2666990	-1.21868	-2.12512	Eef1a2
ILMN_2622354	-1.21967	-1.52303	Arfl4
ILMN_1245115	-1.2198	-1.77545	B430104H02Rik
ILMN_1256175	-1.22095	-0.767882	A030012M09Rik
ILMN_3029489	-1.22132	-1.67609	Gm129
ILMN_2731424	-1.22239	-1.53686	BC038156
ILMN_2749935	-1.2229	-1.92665	AF397014
ILMN_2827162	-1.22465	-0.822102	Plxdc1
ILMN_2734882	-1.2251	-1.68287	2610019I03Rik
ILMN_2706205	-1.22527	-1.47518	D10Ertd214e
ILMN_2418855	-1.22566	-1.39394	Ugt1a6a
ILMN_1232458	-1.22574	-1.02264	C1qtnf2
ILMN_2687204	-1.22639	-1.16207	Slc15a4
ILMN_1243291	-1.22804	-1.25936	Ptp4a2
ILMN_1255967	-1.22835	-1.8598	B430216N15Rik
ILMN_1232447	-1.23179	-1.50308	Por
ILMN_2791272	-1.23338	-1.42638	Por
ILMN_2759108	-1.23371	-1.9906	Dcxr
ILMN_2613175	-1.23474	-0.532085	5830454E08Rik
ILMN_2705848	-1.23537	-2.03824	Decr2
ILMN_2918155	-1.23539	-1.40993	Plxna1
ILMN_2718662	-1.23553	-1.32446	Myl9
ILMN_2497877	-1.24004	-1.47572	2610301N02Rik
ILMN_2760211	-1.24004	-1.16007	A330080J22Rik
ILMN_2590896	-1.24133	-1.10719	Slc25a13
ILMN_2666018	-1.24242	-1.28683	Mglap
ILMN_2671738	-1.24448	-0.581857	Il16
ILMN_1237943	-1.24523	-1.3008	4632412I06Rik
ILMN_1226469	-1.24641	-2.80297	Cyp2g1
ILMN_2606693	-1.24661	-0.63823	Insig1
ILMN_2778043	-1.24714	-1.93874	Lgals9
ILMN_3153624	-1.24834	-1.79281	C730004C24Rik
ILMN_2691059	-1.24881	-2.51001	Cyp2c37
ILMN_1228497	-1.2514	-1.50487	Esrrb
ILMN_1219305	-1.25213	-1.59266	Gstm6
ILMN_1259609	-1.25249	-1.51417	1110003F05Rik
ILMN_2850309	-1.25372	-1.06009	Pthr1
ILMN_2996640	-1.25513	-2.57143	Cyp2c50
ILMN_1254902	-1.25618	-1.60814	Rdh9
ILMN_2773244	-1.25704	-1.45811	2610009E16Rik
ILMN_1243283	-1.25766	-1.14981	Matr3
ILMN_3075043	-1.25886	-1.25543	Acsm3
ILMN_3138685	-1.26569	-1.80727	Gsta3
ILMN_2691060	-1.26812	-2.32107	Cyp2c37
ILMN_2526156	-1.26826	-1.16434	LOC211591
ILMN_1213138	-1.26992	-1.78773	Acy1
ILMN_2794258	-1.27023	-0.940105	Mpv17l
ILMN_2591425	-1.27195	-0.821947	Gucy1a3
ILMN_2973288	-1.27424	-0.406051	Lama1
ILMN_3005740	-1.27514	-1.33135	Zap70
ILMN_2622983	-1.27908	-1.82338	Dusp1
ILMN_1251837	-1.27995	-1.68715	Slco1b2
ILMN_2966162	-1.28002	-0.930155	Tmem56
ILMN_2715319	-1.28009	-1.01871	Man1a
ILMN_2982781	-1.28111	-0.984086	Kcnk5
ILMN_1257547	-1.28318	-1.41228	Tox
ILMN_2627523	-1.28548	-1.34167	BC024139
ILMN_2504368	-1.29042	-1.60967	Spag4
ILMN_3004864	-1.29073	-1.15787	Unc84b
ILMN_1232821	-1.29089	-1.44996	6530402N02Rik
ILMN_1214888	-1.29108	-2.28493	Ugt1a2
ILMN_2965093	-1.29371	-1.70765	Cryz
ILMN_2548435	-1.29569	-1.2418	4932433F15Rik
ILMN_1249429	-1.2961	-0.934838	Fbxl17
ILMN_2833163	-1.29683	-1.56753	BC064033
ILMN_2918838	-1.2969	-1.55733	Ptms
ILMN_2650356	-1.29759	-1.44001	Pthr1
ILMN_1252185	-1.30023	-1.49441	Rbp4
ILMN_1238200	-1.30355	-0.54552	C230012P18Rik
ILMN_1249246	-1.30501	-2.28932	LOC384022
ILMN_2702903	-1.30598	-1.52738	Cyp2f2
ILMN_2639589	-1.30755	-1.13658	Cdadc1
ILMN_3110132	-1.30897	-1.59753	D11Bwg0517e
ILMN_1230505	-1.30939	-0.716393	2810055F11Rik
ILMN_2776850	-1.30939	-0.87487	Gas7
ILMN_1214137	-1.31029	-1.23418	LOC229810
ILMN_1244343	-1.31117	-1.45052	B230369L08Rik
ILMN_1236481	-1.31194	-0.87967	2010309J24Rik
ILMN_1213361	-1.31234	-1.95181	LOC383215
ILMN_1234662	-1.31279	-2.51047	Mb
ILMN_1245585	-1.31412	-1.23775	Nkx6-1
ILMN_2921215	-1.31458	-1.62213	Akr1c14
ILMN_2641678	-1.3149	-1.83609	Dhrs6
ILMN_1225154	-1.31501	-2.26386	Ugt1a2
ILMN_1225039	-1.31542	-1.04512	Sc5d
ILMN_2728813	-1.31637	-1.37096	Aadac
ILMN_1251072	-1.31686	-1.39309	B230342N21Rik
ILMN_2927172	-1.31758	-1.46506	Ppara
ILMN_2650115	-1.31804	-0.407983	A930008K15Rik
ILMN_2512191	-1.32206	-1.69456	Gas2
ILMN_2632101	-1.32284	-1.31263	Accn5
ILMN_2782634	-1.32365	-0.727704	Cobll1
ILMN_1213799	-1.32437	-1.58436	Myh7
ILMN_1228610	-1.3245	-0.448294	Adra2b
ILMN_2758717	-1.3249	-1.27309	Plscr4
ILMN_2657685	-1.3262	-2.10666	Aass
ILMN_1243111	-1.32865	-1.98574	C330021F23Rik
ILMN_1241151	-1.32976	-1.80451	A930016D02Rik
ILMN_2739027	-1.33069	-1.28586	Cml1
ILMN_1252723	-1.33146	-1.498	B230365C01Rik
ILMN_2606719	-1.33448	-1.54347	Abcc2
ILMN_1253409	-1.33451	-0.613632	Kcnj8
ILMN_1240471	-1.33497	-1.85758	0610039N19Rik
ILMN_2582848	-1.33777	-0.649454	D630022F07Rik
ILMN_2589757	-1.33824	-2.20849	Lrrc21
ILMN_1214543	-1.33858	-1.48008	LOC382911
ILMN_2728038	-1.33931	-0.941606	Arhgap24
ILMN_2749382	-1.33974	-1.40848	A530046H20Rik
ILMN_2606210	-1.343	-1.4159	Dpt
ILMN_2423282	-1.34332	-1.89537	Dleu2
ILMN_1229223	-1.34482	-0.610746	Rasl2-9
ILMN_2554549	-1.34506	-2.02238	Gstt2
ILMN_1218934	-1.34534	-1.93754	Rad52b
ILMN_1234086	-1.34592	-1.45021	1300018L09Rik
ILMN_1250576	-1.34595	-1.76649	2810439F02Rik
ILMN_1251303	-1.34874	-1.52323	AA968343
[truncated: 499 more rows]

## Sheet: Liver_Day3_2086
2086 Liver Day 3 Transcripts passing QC filters and two-way ANOVA with a Benjamini-Hochberg correction (p<0.05)
[truncated: 2,087 more rows]
