# Supplementary material for: Analysis of Transcriptional Signatures in Response to Listeria monocytogenes Infection Reveals Temporal Changes That Result from Type I Interferon Signaling
Source: PLoS One. 2016 Feb 26;11(2):e0150251. doi: 10.1371/journal.pone.0150251 (PMC4768944; doi:10.1371/journal.pone.0150251)
Supplement: S2 Table — IFN response genes associated with L. monocytogenes infection in WT and Ifnar1-/- mice. Columns show Illumina Probe_Id (column A), log fold change expression between infected and uninfected WT mice (column B), log fold change expression between infected and uninfectedIfnar1-/- mice (column C), and Entrez Gene Symbol (column D). (XLSX) [file pone.0150251.s008.xlsx]

## Sheet: Blood_Day1
Interferome database Type I, Type I and II, and Type II transcripts in Blood Day 1
TypeI (88 transcripts)
Probe_Id	LogFC (WT Blood Day 1 infected/WT Blood Day 1 Ctrl)	LogFC (KO Blood Day 1 infected/KO Blood Day 1 Ctrl)	Symbol
ILMN_2936165	-0.188593	1.39318	Bcl2a1c
ILMN_2634656	0.442533	0.920053	Slc31a2
ILMN_2638491	-0.0516934	1.83564	Slamf7
ILMN_1220893	0.354585	1.06125	Zfp281
ILMN_2757582	0.261996	1.5542	Ltbr
ILMN_1236702	-0.0978319	1.97015	Lilrb4
ILMN_2612079	0.256842	1.7766	Rrbp1
ILMN_1219074	0.0212057	1.72574	Slfn2
ILMN_2945348	-0.101916	1.09953	Glrx
ILMN_1248890	-0.0490722	-0.337504	AW011738
ILMN_3136638	0.0085649	-0.134828	Snca
ILMN_1239055	0.591272	1.72655	Xdh
ILMN_2699522	-0.721958	-1.09443	Dyrk3
ILMN_1228102	-0.386271	-0.135286	Ppbp
ILMN_2944366	-0.703	-1.75143	Hspb8
ILMN_2618549	-0.130765	0.911978	Rab7
ILMN_3031781	0.0113041	1.53155	Arid5b
ILMN_2760019	-0.671986	0.161951	Cxcl13
ILMN_1257546	1.30811	1.40562	4930599N23Rik
ILMN_2661279	-0.147142	0.400126	Stx11
ILMN_2616226	-0.932152	-1.73013	Dbp
ILMN_1216812	-0.475516	-0.545012	Napa
ILMN_2621021	-0.326819	-2.00682	Ptpn14
ILMN_1237466	-0.125203	1.56421	Cd244
ILMN_2744890	0.614018	2.31395	Gadd45g
ILMN_2993109	0.256211	-1.74575	Ddit4
ILMN_2772710	0.361852	2.49139	Ms4a6c
ILMN_2814974	0.694619	2.46313	Klra2
ILMN_2524865	0.718031	1.77092	Chi3l4
ILMN_1216191	0.667187	1.43031	Lcp2
ILMN_3072427	0.493547	1.53595	Il1rn
ILMN_2851575	0.263627	1.82312	Tnfsf14
ILMN_1258266	0.465685	1.24577	Peli1
ILMN_2602352	0.800577	3.39251	Ms4a6d
ILMN_2773909	0.536727	1.47562	1600014C10Rik
ILMN_2695793	0.495851	1.69182	Fes
ILMN_2638958	-0.132737	-0.108639	Cacybp
ILMN_2630045	-0.0413792	1.12974	Il27
ILMN_3161936	-0.253336	-1.35094	Mpp1
ILMN_3008859	0.424424	1.65884	Ctsc
ILMN_3045984	-0.0458528	1.30179	Clec5a
ILMN_1213836	0.227739	1.32602	Ly6f
ILMN_1232107	0.505147	-0.121212	Bex2
ILMN_1216020	0.274692	-0.402426	Oas3
ILMN_1238289	0.399106	1.38152	Prkx
ILMN_2733733	0.310243	1.42052	Tlr2
ILMN_2615804	0.362253	2.06072	Gpr141
ILMN_2634222	-0.024216	-1.28191	Efs
ILMN_3153285	-0.0160395	1.36458	Evi2a
ILMN_2715673	0.00939585	0.482703	Igsf6
ILMN_3018445	-0.402051	0.403896	Cyp4f18
ILMN_2903379	-0.826261	-0.917378	Memo1
ILMN_1217389	0.3017	1.86223	Pkib
ILMN_3079804	-0.893918	-0.984387	Cyp2a5
ILMN_2595732	0.585082	1.55545	Nfil3
ILMN_2988931	0.233273	1.98029	Stfa1
ILMN_1223395	0.477608	1.98647	Trafd1
ILMN_2661576	0.233125	-1.41133	Bicc1
ILMN_2867147	-0.178436	0.92811	Tyrobp
ILMN_2433955	1.47185	3.60487	Irg1
ILMN_2987709	0.803199	2.35242	Slc15a3
ILMN_1214822	0.1095	-1.88065	Gfpt2
ILMN_2700292	0.290985	0.869706	H13
ILMN_2659340	-1.6217	-1.72244	Chad
ILMN_1212938	0.668851	2.87566	Aif1
ILMN_1256633	0.768723	1.53414	Pnp
ILMN_2437986	0.902161	0.848781	Trpm2
ILMN_2663930	0.693774	2.55631	Slfn1
ILMN_2777498	0.311682	1.28813	Il1b
ILMN_2793464	0.812137	-0.357007	Oasl1
ILMN_3043036	0.932502	2.09935	Chi3l3
ILMN_2791459	0.645655	2.95378	Ifng
ILMN_2640346	0.286081	2.47357	P2ry13
ILMN_2670150	1.30228	-0.402426	Oas2
ILMN_2619408	1.18115	2.1357	Atf3
ILMN_2702141	0.657089	2.21406	Mefv
ILMN_1254437	0.543326	2.21272	Slc31a1
ILMN_1244879	-0.268813	-1.88352	Ank1
ILMN_2467245	0.540511	1.46318	Tnf
ILMN_2685393	-0.0751611	1.94289	Ccr5
ILMN_2883990	0.487583	1.3315	Rbms1
ILMN_2750047	0.152573	1.72284	Csf2rb2
ILMN_2948552	-0.246811	2.31603	Xcl1
ILMN_1229523	1.35783	3.18285	Fcgr1
ILMN_2609197	0.0794585	1.41492	Gcnt2
ILMN_2731963	-0.647606	-1.19336	Fmo3
ILMN_2741677	0.578753	1.19246	Bach1
ILMN_2648346	0.310539	2.33229	Bst1
TypeI and TypeII (72 transcripts)
Probe_Id	LogFC (WT Blood Day 1 infected/WT Blood Day 1 Ctrl)	LogFC (KO Blood Day 1 infected/KO Blood Day 1 Ctrl)	Symbol
ILMN_3162407	0.39704	1.24375	Zfp36
ILMN_1215862	0.88755	5.97737	Cxcl9
ILMN_2914843	0.132589	1.22722	Psmb10
ILMN_2974611	0.456137	1.44079	Tapbpl
ILMN_2437969	1.32834	3.14082	Ifi205
ILMN_1227573	-0.324974	2.36495	Irf7
ILMN_1221620	-0.546938	1.10507	Il18rap
ILMN_3001322	0.791259	-1.40163	Tmem119
ILMN_2731057	-0.106369	1.37038	Psme2
ILMN_1242466	0.374057	1.79226	Psmb9
ILMN_1244081	0.598283	-0.576833	Rgs4
ILMN_3102376	-0.142305	1.20471	Fcgr2b
ILMN_1244513	0.762992	2.83939	Gbp4
ILMN_2649068	1.42971	3.48047	Irf1
ILMN_1241443	0.1551	1.43922	Ifi203
ILMN_1213975	-0.329332	1.32186	Slc4a8
ILMN_2733567	0.996561	1.57621	B430306N03Rik
ILMN_2860649	1.22412	3.89536	Gbp6
ILMN_2598622	0.967931	4.06352	Slamf8
ILMN_2443014	-0.430511	-1.12374	Tpcn1
ILMN_2774646	0.474734	1.97658	Myd88
ILMN_1250278	0.29468	1.47577	Sdad1
ILMN_3156343	0.914037	2.57108	Wars
ILMN_2766469	-0.304198	-1.09424	Smox
ILMN_3139158	0.718823	1.7536	Trim21
ILMN_2954868	0.156191	2.05122	Oasl2
ILMN_1258526	0.0370378	0.20859	Lgals3bp
ILMN_2630459	-0.232721	-1.76143	Cxcr4
ILMN_1247592	0.177489	1.51159	Casp1
ILMN_2846812	0.127329	0.67604	Sp100
ILMN_2825803	1.19169	2.77691	Parp14
ILMN_2725927	0.551324	2.44257	Serpina3g
ILMN_1250409	0.967848	2.91858	Tap1
ILMN_3021272	0.779631	1.62391	Adar
ILMN_2646625	0.595598	1.29527	Jun
ILMN_2712075	0.0459966	1.35643	Lcn2
ILMN_3142803	2.60581	4.63238	Cxcl10
ILMN_2609614	0.024236	1.28776	Snx10
ILMN_1247377	0.196229	1.54627	Mpeg1
ILMN_2668696	0.363787	1.90006	Il13ra1
ILMN_1254561	0.240476	0.898311	Csf1
ILMN_1213978	0.653403	2.3262	Ptpro
ILMN_2668509	0.561777	1.60549	Hp
ILMN_1237695	0.288814	1.26676	Pfkp
ILMN_3131679	0.751756	1.63905	Usp18
ILMN_3161013	0.830581	2.857	Hk3
ILMN_2693940	0.380311	1.25006	Psmb8
ILMN_3162879	0.658169	2.03159	Stx3
ILMN_2654554	0.042639	2.22535	Fgl2
ILMN_3006767	1.00872	2.43224	Mlkl
ILMN_2657822	1.16564	2.23508	Stat2
ILMN_3047389	0.778431	4.79195	Gbp2
ILMN_2618176	0.486815	2.19714	Socs3
ILMN_1226901	0.378797	-0.398862	Man2a2
ILMN_2811737	0.435986	2.44717	Casp4
ILMN_2749717	0.444232	1.76599	Bcl3
ILMN_2766037	0.02647	-1.05962	Dio2
ILMN_2595387	0.44867	1.52659	Rnf31
ILMN_2624477	-0.196559	-1.20172	E2f2
ILMN_1232707	0.532713	2.7677	Samhd1
ILMN_2652857	0.83629	3.2157	Ifi47
ILMN_2944666	1.23523	1.23482	Ifit3
ILMN_2634796	0.389684	2.65364	Socs1
ILMN_2474858	0.957006	3.82394	Tnfaip2
ILMN_2593554	0.971128	2.99552	Igtp
ILMN_2896601	0.417982	1.3584	Icam1
ILMN_1256122	0.430354	1.48406	Hdc
ILMN_2988143	0.288967	1.5643	Plac8
ILMN_1239294	0.359941	1.32486	Cdc42ep2
ILMN_2593196	0.833751	3.32343	Stat1
ILMN_1244866	1.81119	4.57675	Gbp5
ILMN_2648548	0.355961	1.17902	Casp7
TypeII (31 transcripts)
Probe_Id	LogFC (WT Blood Day 1 infected/WT Blood Day 1 Ctrl)	LogFC (KO Blood Day 1 infected/KO Blood Day 1 Ctrl)	Symbol
ILMN_2959291	0.962155	3.78378	Upp1
ILMN_2622983	-0.353349	-1.22591	Dusp1
ILMN_2826110	-0.731462	-1.27472	Cat
ILMN_2992709	0.304938	1.84189	Trem2
ILMN_3096144	0.110821	1.43012	Stat3
ILMN_2813224	0.718102	1.0502	Metrnl
ILMN_2678521	0.365545	1.56949	Gpr146
ILMN_2669416	0.225607	1.79458	Mgst1
ILMN_2736168	0.274595	1.10543	Ppt1
ILMN_1232667	0.0269272	1.08634	Ifitm2
ILMN_2669164	0.317675	1.6939	Arg2
ILMN_1258732	0.56655	1.35716	Cryba4
ILMN_2648967	-0.0856468	1.21092	Arrdc4
ILMN_2621708	0.108958	1.10885	Abcc4
ILMN_2910768	0.182291	0.69243	Pilra
ILMN_2963320	-0.182635	0.725477	Cd33
ILMN_1238032	0.722121	2.31098	Fbxl5
ILMN_2611000	0.973785	2.08684	Il1r2
ILMN_1219748	-0.615246	-1.14179	Pxmp2
ILMN_2687403	0.113096	1.65811	Fcgr3
ILMN_1230265	-0.40098	-0.180983	Hist1h4a
ILMN_1231555	-0.584559	-1.61233	4931428F04Rik
ILMN_1241228	0.28349	2.17661	Tnfrsf1a
ILMN_2616262	-0.668108	-1.37646	Pkig
ILMN_1239293	-0.259317	0.925146	Sulf2
ILMN_1227282	-0.0672658	0.786192	Soat2
ILMN_1221931	-0.898605	-0.0451438	Rgs18
ILMN_2721929	-0.00296311	1.56243	Havcr2
ILMN_2696592	0.61023	-1.16733	C77080
ILMN_1250612	0.752861	1.9468	Tbc1d2
ILMN_2718359	-0.378005	-0.783341	Pou2f1

## Sheet: Blood_Day2
Interferome database Type I, Type I and II, and Type II transcripts in Blood Day 2
TypeI (147 transcripts)
Probe_Id	LogFC (WT Blood Day 2 infected/WT Blood Day 1 Ctrl)	LogFC (KO Blood Day 2 infected/KO Blood Day 1 Ctrl)	Symbol
ILMN_2634656	1.07721	0.948097	Slc31a2
ILMN_2638491	0.888566	2.12807	Slamf7
ILMN_1244829	1.82175	0.65451	Hap1
ILMN_1236702	1.9398	1.68682	Lilrb4
ILMN_2765047	0.900537	-1.41215	Chrd
ILMN_2612079	0.813688	2.44817	Rrbp1
ILMN_1219074	0.741166	1.42931	Slfn2
ILMN_2945348	1.68975	1.95138	Glrx
ILMN_2416145	0.765724	1.36697	Tpx2
ILMN_1217855	1.37303	1.67468	Nkg7
ILMN_2623699	-1.30367	-1.02232	Irf4
ILMN_1248890	1.1396	0.170406	AW011738
ILMN_2820703	1.085	1.68976	Scarf1
ILMN_3124528	-1.85674	-0.808483	Hvcn1
ILMN_2615145	1.62959	1.38094	Fbxw17
ILMN_1235735	1.18636	0.726876	Slco3a1
ILMN_1237773	1.76239	0.312167	Rhou
ILMN_1244402	-0.740735	-1.63826	Kcnh2
ILMN_2636200	-0.732848	-0.885136	Syne1
ILMN_3161601	0.199935	-0.718414	Snca
ILMN_1239055	2.33783	1.89622	Xdh
ILMN_1229173	1.56089	0.317541	H2-T24
ILMN_2699522	-0.0548136	-1.72277	Dyrk3
ILMN_2733708	0.233513	-1.93575	Rbp7
ILMN_2749669	-1.01491	-1.37532	Nr1d1
ILMN_1224472	1.45933	2.47064	Ccl4
ILMN_2818678	1.27227	0.682927	Tdrd7
ILMN_1252472	-0.614906	-1.10509	Itk
ILMN_1216386	1.04362	1.44195	Cd86
ILMN_2761594	-1.56549	-2.04596	Cirbp
ILMN_2760019	-1.81797	-1.73136	Cxcl13
ILMN_1228333	2.06767	2.733	Prf1
ILMN_1257546	2.49244	0.667992	4930599N23Rik
ILMN_1239754	0.769722	1.04113	Ppp1r15b
ILMN_2548681	-2.35655	-1.37085	4930426D05Rik
ILMN_2652877	-2.28843	-1.85709	Fcer2a
ILMN_2773395	-1.14974	-1.73029	Comp
ILMN_1218181	1.35659	1.26387	Ifitm6
ILMN_2780619	0.430255	1.57601	Zdhhc21
ILMN_1253919	1.68328	2.52006	Ccl3
ILMN_2924419	1.01923	1.8957	H2-Q7
ILMN_2616226	-2.3476	-3.01802	Dbp
ILMN_2621021	-0.342252	-3.07113	Ptpn14
ILMN_1237466	0.843652	1.78696	Cd244
ILMN_2744890	2.33848	2.3353	Gadd45g
ILMN_1255561	0.996224	1.27387	Hspa5
ILMN_2915279	1.60432	0.599692	Mov10
ILMN_2993109	-0.229696	-1.31574	Ddit4
ILMN_3147259	2.47652	1.43565	Prok2
ILMN_2772710	2.0103	1.83644	Ms4a6c
ILMN_2712044	-1.70956	-1.27036	Bcl11a
ILMN_2707941	-1.1594	-0.930072	Gpr83
ILMN_2814974	2.00518	2.95079	Klra2
ILMN_2906489	1.07779	1.14336	Mocos
ILMN_3072427	1.58406	1.20237	Il1rn
ILMN_2752624	1.48473	1.11015	Ccrl2
ILMN_2598877	1.04191	1.98803	Slc7a8
ILMN_1245383	0.853301	1.04398	Sec23b
ILMN_2602352	4.19716	4.5713	Ms4a6d
ILMN_2653227	1.42357	-0.733877	Lrat
ILMN_2731774	-0.737461	-1.01737	Bfsp2
ILMN_2752873	1.56523	0.674294	Lgals9
ILMN_2674940	-1.7844	-0.469122	Bank1
ILMN_1238505	0.756908	1.42234	Il10
ILMN_2638958	1.40652	0.995219	Cacybp
ILMN_2630045	1.15204	0.997183	Il27
ILMN_3008859	2.03632	2.66238	Ctsc
ILMN_2634083	1.59469	1.09159	Cdkn1a
ILMN_3045984	1.21639	1.0555	Clec5a
ILMN_2735575	-1.24421	-0.779956	Ddb2
ILMN_1213836	1.88413	1.20532	Ly6f
ILMN_2744217	1.12135	2.4567	Spag5
ILMN_1217353	0.0757576	-1.2905	Rfx2
ILMN_1226472	-1.07655	-1.36755	Retnla
ILMN_2675337	0.900279	1.55247	H2-Q6
ILMN_1216020	1.85118	-0.34313	Oas3
ILMN_1228312	0.983407	-0.718413	Oas1e
ILMN_2651054	-1.2052	-1.37023	Sytl1
ILMN_3009243	-1.04038	-0.867597	Dusp2
ILMN_2854962	0.663757	1.16499	Sgol1
ILMN_2991255	1.58663	1.0402	Gpr84
ILMN_2737200	0.0836554	-1.72613	Mbp
ILMN_1245061	0.516683	-1.6658	Parvb
ILMN_2615804	1.7689	1.89247	Gpr141
ILMN_2888448	-2.87705	-1.39837	Ccr6
ILMN_2658961	-1.08617	-0.768975	Dgka
ILMN_2663374	0.945942	0.658508	Nr1h3
ILMN_1251669	0.298212	1.08714	Evi2a
ILMN_2932662	1.45805	0.938172	Rasl11a
ILMN_2675669	-1.61708	-0.621104	Cd72
ILMN_2740902	0.872528	1.87155	Mki67
ILMN_1231573	-1.49787	0.116744	Serpinb1a
ILMN_2954881	1.02956	1.54901	Tcirg1
ILMN_2857114	-1.11733	-0.167107	Strbp
ILMN_2682613	-0.141605	-1.85413	Igfbp5
ILMN_1217389	1.21911	2.04871	Pkib
ILMN_2705166	-1.3671	-0.75658	St6gal1
ILMN_2991912	-0.545927	-0.975495	Rab3a
ILMN_2833652	-0.940825	-1.00864	Cr2
ILMN_2595732	1.55466	1.49973	Nfil3
ILMN_2590917	0.61439	1.62005	Aim1
ILMN_2592925	1.0638	-1.78717	Mgll
ILMN_2727799	1.88819	2.20472	Trafd1
ILMN_1240125	1.46252	1.09536	Gnb4
ILMN_1250443	3.67506	2.96281	BC023105
ILMN_2878548	1.46944	0.754411	Mthfd2
ILMN_2626939	1.13741	0.683949	Daxx
ILMN_2433955	5.29822	4.90698	Irg1
ILMN_2716527	1.09089	1.08945	Mapk9
ILMN_2768154	1.27648	1.37776	Saa1
ILMN_2987709	1.81469	2.30816	Slc15a3
ILMN_3059476	-1.27277	-1.62412	Sesn1
ILMN_1212938	3.4976	4.51716	Aif1
ILMN_1256633	2.18656	1.49887	Pnp
ILMN_2663930	1.72985	2.46272	Slfn1
ILMN_2944755	1.67875	2.94563	Klrg1
ILMN_2962737	1.28011	1.95798	Aoah
ILMN_2451035	0.151743	-1.2956	Ube2h
ILMN_2865016	-1.18851	-0.501955	Cd83
ILMN_1246044	1.00941	1.02961	Mrps25
ILMN_2793464	3.03728	-0.0604321	Oasl1
ILMN_1245825	-1.35836	-1.37512	1810046K07Rik
ILMN_2685712	3.84133	4.34699	Ifng
ILMN_2824002	-1.56775	-1.08178	Frat2
ILMN_2640346	2.00984	2.58326	P2ry13
ILMN_2651743	1.37508	1.03503	1100001G20Rik
ILMN_1221943	1.96512	2.49407	Sdf2l1
ILMN_2670150	2.8412	2.85668	Oas2
ILMN_2619408	1.92834	1.29745	Atf3
ILMN_2676052	-0.935328	-1.20485	Tef
ILMN_2702141	1.7616	1.62453	Mefv
ILMN_2971171	-1.52255	-0.624845	Fcrla
ILMN_1254437	1.21822	2.39215	Slc31a1
ILMN_2898878	-1.42948	-0.204434	Pdcd4
ILMN_2905717	0.260945	1.59813	Cd180
ILMN_1225406	-1.36015	-0.827186	Ccl24
ILMN_2829594	1.47306	1.73882	Hspa1a
ILMN_2669199	1.00528	0.729368	Etv6
ILMN_2918927	-1.11816	-0.196077	Dusp3
ILMN_2685393	3.0733	3.88126	Ccr5
ILMN_2750047	1.73761	1.82114	Csf2rb2
ILMN_2948552	2.39374	2.53504	Xcl1
ILMN_2771766	3.04863	0.0900428	Ccl12
ILMN_1240726	1.26483	1.35397	Mmp14
ILMN_1229523	2.84474	3.84459	Fcgr1
ILMN_3004177	0.241756	-1.76042	1300017J02Rik
ILMN_2438678	0.911743	1.06325	Treml4
ILMN_2669982	0.559979	1.06665	1700025G04Rik
ILMN_2648346	2.16426	3.07955	Bst1
TypeI and Type II (97 transcripts)
Probe_Id	LogFC (WT Blood Day 2 infected/WT Blood Day 1 Ctrl)	LogFC (KO Blood Day 2 infected/KO Blood Day 1 Ctrl)	Symbol
ILMN_1215862	5.84831	6.68614	Cxcl9
ILMN_2588362	1.28144	1.5755	Cdca8
ILMN_2757870	1.59015	1.55833	Psmb10
ILMN_2974611	1.5345	1.65392	Tapbpl
ILMN_2437969	4.77699	3.71444	Ifi205
ILMN_1239219	2.66234	-0.473961	Mx2
ILMN_2606619	1.20514	1.71171	Clec4a3
ILMN_1227573	1.69055	2.31919	Irf7
ILMN_1255416	1.63293	2.01493	Ly6a
ILMN_1221620	1.15568	1.34011	Il18rap
ILMN_2879614	2.17919	1.96961	Zbp1
ILMN_2731057	1.57278	2.12671	Psme2
ILMN_1242466	1.60651	2.20998	Psmb9
ILMN_1243616	1.05568	1.08299	Cdkn3
ILMN_1244513	2.71431	3.1447	Gbp4
ILMN_2624100	2.64787	2.59906	Irf1
ILMN_1241443	0.923294	1.33995	Ifi203
ILMN_1230878	1.88411	1.57826	H2-T22
ILMN_3010089	1.64376	0.808154	Ifi204
ILMN_1213975	0.779097	1.87763	Slc4a8
ILMN_2733567	1.25734	1.00073	B430306N03Rik
ILMN_2860649	3.45406	4.18956	Gbp6
ILMN_2882088	0.744638	1.65806	5430435G22Rik
ILMN_2598622	3.26345	4.33251	Slamf8
ILMN_2629582	1.65889	1.69194	Plau
ILMN_2774646	1.54909	1.6189	Myd88
ILMN_2981167	2.9452	2.05619	Ifit2
ILMN_3120510	1.17973	1.86585	Gvin1
ILMN_3156343	3.09143	3.39849	Wars
ILMN_3139158	1.61442	1.61123	Trim21
ILMN_2954868	1.80946	3.10937	Oasl2
ILMN_1258526	1.46448	1.57297	Lgals3bp
ILMN_2630459	-1.34365	-1.62227	Cxcr4
ILMN_1247592	1.2281	1.58593	Casp1
ILMN_2846812	1.35683	0.624533	Sp100
ILMN_2706514	-1.17748	-0.785621	Bcl2
ILMN_2757125	1.14208	1.97193	Prc1
ILMN_2825803	2.24087	2.51504	Parp14
ILMN_2873988	2.03085	0.0199034	Rtp4
ILMN_2725927	2.45454	2.82255	Serpina3g
ILMN_1250409	1.6915	3.08443	Tap1
ILMN_3021272	0.609345	1.28991	Adar
ILMN_2625290	1.70867	1.25512	Ifi35
ILMN_2646625	1.52147	0.981984	Jun
ILMN_1244977	0.511149	1.45429	H2-DMb1
ILMN_2712075	2.18283	1.58104	Lcn2
ILMN_3142803	5.34322	3.20144	Cxcl10
ILMN_2986605	1.25773	1.31469	Pdss1
ILMN_2803399	0.687917	1.08943	Mcm6
ILMN_3160750	2.17888	2.76852	AA467197
ILMN_2769918	1.19969	0.447892	Timp1
ILMN_1247377	0.969085	1.48829	Mpeg1
ILMN_1254561	1.41609	0.555507	Csf1
ILMN_2668509	1.61375	0.663375	Hp
ILMN_2806549	3.55198	3.78233	Prm1
ILMN_2737685	0.055822	-0.83975	Mmp13
ILMN_2658501	1.50281	1.61487	Ifitm3
ILMN_1237695	1.61158	1.82416	Pfkp
ILMN_1246800	1.6228	2.80019	Serpina3n
ILMN_3131679	2.78035	3.0715	Usp18
ILMN_3161013	2.58281	3.84851	Hk3
ILMN_2762983	1.21465	2.31455	Tbx21
ILMN_1249014	-0.841164	-0.849293	Tbx6
ILMN_2693940	1.86447	1.62568	Psmb8
ILMN_3162879	0.928944	2.05652	Stx3
ILMN_2654554	1.83099	2.23948	Fgl2
ILMN_2478101	1.46096	1.03282	Tor3a
ILMN_3006767	3.29524	3.54724	Mlkl
ILMN_2657822	2.51017	2.2584	Stat2
ILMN_1232875	1.1816	0.917852	Sgk3
ILMN_3155492	1.30879	1.49354	Tapbp
ILMN_3047389	5.05046	5.22118	Gbp2
ILMN_1226901	-1.14795	-0.672781	Man2a2
ILMN_2811737	2.21508	2.05081	Casp4
ILMN_2595387	0.801584	1.13722	Rnf31
ILMN_2624477	0.00998652	-1.73804	E2f2
ILMN_1232707	1.7257	2.67126	Samhd1
ILMN_2970532	1.34629	2.43542	Mcm10
ILMN_2717127	1.50295	1.30035	Ddx58
ILMN_2652857	2.71564	3.06743	Ifi47
ILMN_2944666	3.95226	3.73426	Ifit3
ILMN_2634796	2.02922	2.55789	Socs1
ILMN_2474858	2.47929	3.22041	Tnfaip2
ILMN_2752940	-0.851401	-0.791277	Dhcr24
ILMN_2593554	2.79733	3.2899	Igtp
ILMN_2896601	1.28649	1.37657	Icam1
ILMN_2453076	-0.246319	-1.91979	Ypel3
ILMN_2775421	1.62423	0.452007	Serping1
ILMN_2686721	1.04038	1.60878	Tap2
ILMN_1256122	2.83966	2.37163	Hdc
ILMN_1224110	2.38529	2.45496	Bst2
ILMN_2988143	1.83705	1.96458	Plac8
ILMN_2692615	1.63459	1.36279	Tgm2
ILMN_2632712	1.44933	1.68143	Birc5
ILMN_2593196	2.92464	3.78377	Stat1
ILMN_1244866	4.43822	4.79169	Gbp5
ILMN_2648548	1.47596	1.44939	Casp7
TypeII (35 transcripts)
Probe_Id	LogFC (WT Blood Day 2 infected/WT Blood Day 1 Ctrl)	LogFC (KO Blood Day 2 infected/KO Blood Day 1 Ctrl)	Symbol
ILMN_2959291	5.76918	5.915	Upp1
ILMN_2622983	-0.864613	-2.08328	Dusp1
ILMN_2833936	-1.00272	-0.978779	Cryl1
ILMN_2692315	-1.21121	-0.921183	Dpep2
ILMN_1216042	-1.8846	-1.05433	Apoe
ILMN_2669416	1.51249	1.6845	Mgst1
ILMN_1237186	1.51592	1.30849	Spint1
ILMN_2773037	-1.36258	-0.680518	H2-Oa
ILMN_2736168	1.78068	2.40414	Ppt1
ILMN_2669164	1.46473	1.05633	Arg2
ILMN_2670690	-1.75528	-1.12562	H2-Ob
ILMN_2610944	1.03407	0.928689	Fpr1
ILMN_2667994	1.9264	2.28441	Dnase1l3
ILMN_1237681	0.633239	2.55243	Clec9a
ILMN_2680827	-2.00531	-1.17901	Il7r
ILMN_2749412	0.592405	1.78296	Csf2
ILMN_2648376	0.567881	1.52333	Kpna2
ILMN_1238032	1.44484	1.49419	Fbxl5
ILMN_2638404	-0.0755738	-1.87682	Dclre1b
ILMN_2611000	2.5448	2.19399	Il1r2
ILMN_2687403	1.26597	1.54233	Fcgr3
ILMN_1231555	0.0393538	-1.74771	4931428F04Rik
ILMN_1234774	2.12781	1.13842	2010005H15Rik
ILMN_3006123	1.86089	1.77088	Asns
ILMN_2750515	-0.66475	-1.56056	Fos
ILMN_1259339	-1.41928	-0.575109	Cdk5r1
ILMN_1241228	0.892033	1.24384	Tnfrsf1a
ILMN_2777769	0.684376	1.35818	H2-DMa
ILMN_2974064	0.750823	1.57813	Osbpl3
ILMN_2669793	0.270308	1.5927	Ccnd1
ILMN_1235488	-1.37268	-0.765395	Garnl3
ILMN_2421925	-0.0206431	0.19785	Wdfy1
ILMN_2909597	1.01521	1.01322	Havcr2
ILMN_2724167	-0.82571	-1.53945	Snn
ILMN_2769884	-0.0233362	-1.63177	Igf1

## Sheet: Blood_Day3
Interferome database Type I, Type I and II, and Type II transcripts in Blood Day 3
TypeI (264 transcripts)
Probe_Id	LogFC (WT Blood Day 3 infected/WT Blood Day 1 Ctrl)	LogFC (KO Blood Day 3 infected/KO Blood Day 1 Ctrl)	Symbol
ILMN_1246541	1.06174	1.71033	Il2rb
ILMN_2638491	1.84674	2.16236	Slamf7
ILMN_2757582	1.24222	1.52317	Ltbr
ILMN_1236702	2.58681	1.48286	Lilrb4
ILMN_1257574	-2.50185	-0.811943	Esm1
ILMN_2632028	-0.791769	-0.71613	Asb11
ILMN_2612079	1.60049	2.38128	Rrbp1
ILMN_1219074	1.17089	1.37541	Slfn2
ILMN_2945348	2.21932	1.93305	Glrx
ILMN_2764541	1.77759	0.856345	Pde5a
ILMN_2744909	1.54897	1.12676	Gmppb
ILMN_2416145	1.59568	1.43026	Tpx2
ILMN_2636110	1.5307	1.47537	Sgol2
ILMN_2621921	1.47365	1.49549	Clcn7
ILMN_1217855	2.0913	2.32498	Nkg7
ILMN_1248890	0.735022	-0.350701	AW011738
ILMN_2631953	-1.26019	-0.563901	Etv1
ILMN_2820703	1.90865	2.06188	Scarf1
ILMN_3124528	-1.76669	-1.30423	Hvcn1
ILMN_2699307	-1.73833	-1.4123	Hebp1
ILMN_1229256	1.60209	0.996547	Bzrap1
ILMN_2615145	1.82471	1.41491	Fbxw17
ILMN_1235735	1.10252	0.685534	Slco3a1
ILMN_1237773	1.78918	0.931556	Rhou
ILMN_3123864	-0.982446	-1.03876	Kcnh2
ILMN_2708203	-1.32189	-1.19841	Cdkn1c
ILMN_1259322	-1.18423	-0.861009	Pdk4
ILMN_3161601	-0.656163	-0.358173	Snca
ILMN_2589073	-0.80597	-1.58111	Lrrc10
ILMN_1213531	-0.742905	-0.790773	Adipor1
ILMN_2643883	1.61484	1.5344	Brip1
ILMN_2947234	-1.68148	-1.55859	Cbx7
ILMN_1239055	2.30185	2.09011	Xdh
ILMN_2929896	1.87458	2.48568	Pbk
ILMN_1229173	2.30403	0.794778	H2-T24
ILMN_2761205	-1.28943	-0.832675	Hspb8
ILMN_2733708	-1.08071	-1.67114	Rbp7
ILMN_2774410	3.26525	1.81757	Stfa1
ILMN_1229091	-2.55518	-1.56822	Nr1d1
ILMN_1254837	1.03767	0.211846	Rab7
ILMN_2787871	1.36253	1.12879	Cdca5
ILMN_1256356	0.953773	0.334363	Pml
ILMN_1224472	2.17902	2.96078	Ccl4
ILMN_2818678	1.09278	0.626125	Tdrd7
ILMN_2724570	-1.11654	-1.22127	Mapk12
ILMN_2666690	-1.26828	-0.682061	Cul7
ILMN_2943722	-1.01376	-0.514798	Ociad2
ILMN_1216386	1.74537	0.902567	Cd86
ILMN_2761594	-1.84754	-1.36943	Cirbp
ILMN_2656504	1.57413	0.685501	Retnlg
ILMN_2712986	1.76887	0.63448	Chi3l3
ILMN_2760019	-1.71359	-2.7217	Cxcl13
ILMN_1228333	3.0779	3.69989	Prf1
ILMN_1257546	2.55615	0.976242	4930599N23Rik
ILMN_1259461	0.910343	0.669466	Lcp2
ILMN_2967622	-1.24583	-0.446347	Gpsm1
ILMN_2548681	-2.28097	-1.92724	4930426D05Rik
ILMN_2652875	-2.29398	-1.71034	Fcer2a
ILMN_2773395	-1.57086	-1.37005	Comp
ILMN_3006790	1.68985	0.856414	Hpse
ILMN_2911855	1.5426	1.44091	Espl1
ILMN_1254692	1.84492	0.37964	Ms4a6b
ILMN_2727920	1.8439	0.98289	Tspo
ILMN_2640862	-1.64688	-0.955527	Lrig1
ILMN_1218181	2.02599	0.932868	Ifitm6
ILMN_2780619	0.82404	1.41805	Zdhhc21
ILMN_2661279	1.98607	-0.134679	Stx11
ILMN_1253919	2.71221	3.24464	Ccl3
ILMN_2924419	1.63017	1.92574	H2-Q7
ILMN_2616226	-2.85112	-2.77887	Dbp
ILMN_2957987	-1.57141	-0.987595	2310042D19Rik
ILMN_2764819	1.20335	0.853253	Rab1
ILMN_2771237	1.01352	0.861774	Lbp
ILMN_1237466	2.12197	2.32447	Cd244
ILMN_2769930	-0.728555	-0.959084	Gm1631
ILMN_2744890	2.66612	2.77506	Gadd45g
ILMN_2793522	-1.56965	-0.274852	Tnfrsf19
ILMN_2827646	-0.271045	-1.11779	Tmem98
ILMN_2915279	1.4863	0.259048	Mov10
ILMN_1253874	1.14661	1.35865	Serpinb2
ILMN_2993109	-0.494128	-1.30439	Ddit4
ILMN_3147259	3.10452	0.935837	Prok2
ILMN_2772710	2.89514	1.64422	Ms4a6c
ILMN_2712044	-1.42799	-1.45329	Bcl11a
ILMN_2707941	-1.01778	-1.71527	Gpr83
ILMN_2814974	2.47793	2.6076	Klra2
ILMN_2524865	2.31964	0.957549	Chi3l4
ILMN_2906489	1.66647	1.2887	Mocos
ILMN_3072427	1.56582	0.964999	Il1rn
ILMN_2676606	-1.01042	-0.959133	Optn
ILMN_2752624	1.24982	0.99282	Ccrl2
ILMN_2598877	1.57044	2.01356	Slc7a8
ILMN_2623591	-1.73024	-0.303813	Apbb1
ILMN_2851575	1.19476	1.74247	Tnfsf14
ILMN_3161543	1.20778	0.869634	Ikbke
ILMN_2707996	-1.72378	-1.62132	Oosp1
ILMN_2602352	4.81585	3.97282	Ms4a6d
ILMN_2679456	-1.33869	-1.32891	Crat
ILMN_2761430	-1.22204	-1.0009	Rab6b
ILMN_1244424	1.47613	1.47231	Adora2b
ILMN_2687062	1.16745	1.9192	Abr
ILMN_1219423	-1.41825	-0.710967	Myh2
ILMN_1220034	0.684819	1.00296	Junb
ILMN_2773909	1.45124	0.907557	1600014C10Rik
ILMN_1220235	1.55167	-0.0135526	B4galt5
ILMN_2731774	-1.15499	-1.05269	Bfsp2
ILMN_2952275	3.38441	1.57638	Arg1
ILMN_2752873	1.72222	0.542881	Lgals9
ILMN_2674940	-1.50587	-1.12601	Bank1
ILMN_1221805	-1.00057	-1.26791	Dtna
ILMN_1241773	-1.36606	-1.55444	Ldb3
ILMN_2695793	1.31442	1.56874	Fes
ILMN_1238505	1.75878	2.46103	Il10
ILMN_2956448	-0.889982	-0.878946	Creb3l2
ILMN_1236517	1.92231	0.109801	Il18
ILMN_2630045	1.56747	1.1461	Il27
ILMN_2595408	0.53838	1.07214	Pld1
ILMN_3008859	2.77583	2.38411	Ctsc
ILMN_2846775	1.63642	1.37011	Cdkn1a
ILMN_2485839	1.24694	1.1927	Tnfrsf1b
ILMN_1213725	1.07636	0.897952	Nudt5
ILMN_2743503	1.29505	0.910612	E2f3
ILMN_1231814	1.0838	0.717579	Ccl5
ILMN_3045984	2.42588	0.324189	Clec5a
ILMN_2791769	-0.947585	-1.3791	Ddb2
ILMN_1250450	1.12095	0.999605	Ogfr
ILMN_1213836	3.39505	1.3524	Ly6f
ILMN_2744217	2.24384	2.83363	Spag5
ILMN_2770798	-1.11507	-1.38465	Cdc25b
ILMN_1252016	1.20735	1.3036	Abhd2
ILMN_1226472	-1.79375	-1.45164	Retnla
ILMN_2675337	1.73044	1.60593	H2-Q6
ILMN_3163148	1.38278	1.09296	Ddhd1
ILMN_1216020	1.42438	-0.13215	Oas3
ILMN_2651054	-1.65728	-1.16543	Sytl1
ILMN_2469253	-2.64086	-1.39265	Vpreb3
ILMN_2786973	-1.51626	-1.07068	Adprhl1
ILMN_1238289	1.37846	1.03526	Prkx
ILMN_2605890	1.33129	1.59931	Tk1
ILMN_2671204	1.51409	1.83641	Psme1
ILMN_3130350	1.92292	1.09215	Glipr2
ILMN_2733733	1.55622	1.41409	Tlr2
ILMN_2854828	-2.31984	-1.99177	Pln
ILMN_2772632	1.76821	1.1336	Saa3
ILMN_2854962	1.84055	1.11986	Sgol1
ILMN_2991255	2.08853	0.462048	Gpr84
ILMN_2615804	3.24772	1.58733	Gpr141
ILMN_2639012	-1.9927	-1.68902	Ccr6
ILMN_2732816	1.32016	1.47815	H2-Q2
ILMN_1252830	1.21632	0.708988	Mras
ILMN_2663374	1.73856	1.78396	Nr1h3
ILMN_2480814	-0.873438	-0.746125	Tnfrsf13b
ILMN_3153285	1.59235	0.784428	Evi2a
ILMN_1237280	-0.776158	-0.970386	Sgsh
ILMN_2968211	-1.05519	-1.0811	Lgals4
ILMN_2740902	1.67685	2.52245	Mki67
ILMN_2954881	1.39086	1.4476	Tcirg1
ILMN_1254358	-1.0809	-1.17078	Igfbp5
ILMN_2944657	1.34008	1.15128	4930506M07Rik
ILMN_2798993	-1.77856	-1.32705	Nr1d2
ILMN_2612218	-1.34798	-1.96784	Memo1
ILMN_1217389	1.81417	1.5021	Pkib
ILMN_2705166	-1.52865	-1.01198	St6gal1
ILMN_2991912	-0.987883	-1.05353	Rab3a
ILMN_3159131	-3.80907	-0.933081	Cyp2a5
ILMN_2745370	-1.00748	-0.799964	Sult1a1
ILMN_2595732	2.08478	1.81733	Nfil3
ILMN_2454692	1.05159	0.383536	Ubtd1
ILMN_2878542	-1.03813	-1.11434	Myl1
ILMN_2590917	1.19125	2.08087	Aim1
ILMN_2752030	-1.86871	-0.441379	Cacna2d1
ILMN_1223395	2.48465	2.36797	Trafd1
ILMN_2690122	-1.23395	-0.838195	Slc27a1
ILMN_1250443	1.45844	1.95695	BC023105
ILMN_2878548	1.04787	1.9815	Mthfd2
ILMN_2626939	1.23809	0.870509	Daxx
ILMN_2433955	5.42024	4.53941	Irg1
ILMN_3071525	1.49687	0.896653	Cd226
ILMN_2716527	1.84684	0.58881	Mapk9
ILMN_2923463	1.21186	1.35313	Kif23
ILMN_2611022	-1.2228	-0.903277	Bcl11b
ILMN_1244913	-2.58077	-1.49913	Ryr2
ILMN_2887065	1.2507	1.36221	Mvp
ILMN_2987709	2.13947	2.33705	Slc15a3
ILMN_2945694	1.05879	0.816579	Hist1h3a
ILMN_3059476	-1.0276	-1.77972	Sesn1
ILMN_2659340	-2.1209	-0.115928	Chad
ILMN_1212938	3.67005	3.89307	Aif1
ILMN_2649199	-1.13842	-0.132828	Hpgd
ILMN_2752994	-1.49292	-0.479885	Fbxo32
ILMN_2688888	1.21055	0.854798	Gca
ILMN_1256633	2.68079	1.69572	Pnp
ILMN_2437986	1.4056	0.952926	Trpm2
ILMN_2663930	2.28311	2.26603	Slfn1
ILMN_1220680	0.230144	1.52714	Lpin2
ILMN_2494912	-2.28198	-2.32953	Vangl1
ILMN_2736762	-1.15036	-1.51635	Ifrd2
ILMN_2944755	3.12909	3.87544	Klrg1
ILMN_2962737	2.45456	2.36254	Aoah
ILMN_2451035	-0.911451	-1.08469	Ube2h
ILMN_2777498	1.4907	0.728487	Il1b
ILMN_2643910	-1.19113	-1.38847	Cd5
ILMN_2726047	1.17837	1.10352	Rfc3
ILMN_1225332	1.55151	0.0377488	Tmsb10
ILMN_3003656	-1.1957	-1.10006	Lrrc2
ILMN_2793464	3.16396	-0.0347521	Oasl1
ILMN_1245825	-1.64516	-1.95272	1810046K07Rik
ILMN_2685712	4.43129	4.75848	Ifng
ILMN_2824002	-1.53023	-1.08038	Frat2
ILMN_2640346	2.58804	1.92495	P2ry13
ILMN_2626294	-0.960643	-0.83309	Pam
ILMN_2651743	1.66534	0.760512	1100001G20Rik
ILMN_1221943	2.51984	1.92995	Sdf2l1
ILMN_2788073	1.08936	1.3807	Hmox1
ILMN_2678218	-1.81816	-0.772271	Mmp2
ILMN_2974041	-1.02628	-0.690924	Pmm1
ILMN_2670150	2.91571	2.90564	Oas2
ILMN_2619408	2.27246	1.43248	Atf3
ILMN_2621346	1.2251	0.981712	Keap1
ILMN_2676052	-1.62333	-0.59438	Tef
ILMN_2702141	2.7085	2.21618	Mefv
ILMN_2871945	1.36254	0.774715	Trem1
ILMN_2635491	1.51957	0.440437	Papd4
ILMN_2971171	-1.46826	-1.32397	Fcrla
ILMN_2859917	-1.29694	-0.600569	Tmem53
ILMN_1254437	1.3729	2.32133	Slc31a1
ILMN_2647346	-1.01293	-1.34023	Gga2
ILMN_2976440	-1.7428	-1.15048	Blk
ILMN_2795520	1.4803	1.93907	H2-K1
ILMN_1236869	-1.77357	-1.18767	Ank1
ILMN_2976601	0.86875	0.93452	Tfg
ILMN_1225406	-1.10675	-0.899364	Ccl24
ILMN_2689136	-2.62612	-1.41628	Mybpc3
ILMN_2713714	1.99905	0.998546	Slc6a4
ILMN_2829594	0.72204	3.00652	Hspa1a
ILMN_2712151	1.58933	1.09699	1810033B17Rik
ILMN_2666990	-1.96417	-0.952667	Eef1a2
ILMN_2628708	2.28011	1.86725	Depdc1b
ILMN_1248969	1.62065	1.845	Gzma
ILMN_2637538	1.59326	0.289752	Dusp3
ILMN_2888191	4.11784	3.52812	Ccr5
ILMN_2883990	1.59137	1.4051	Rbms1
ILMN_2710139	-1.58565	-0.464763	Ppargc1a
ILMN_1258515	-0.47473	-0.85461	Paip2
ILMN_2750047	2.44988	1.62946	Csf2rb2
ILMN_2948552	2.77877	3.08282	Xcl1
ILMN_1227707	-0.884545	-0.980406	Nek8
ILMN_1254763	-1.0819	-0.975062	Kif21b
ILMN_1219298	-1.79991	-1.20773	Art4
ILMN_2771766	2.87461	0.190547	Ccl12
ILMN_1219200	1.15109	0.934061	P2ry14
ILMN_2709240	-1.67904	-1.29959	Cpt1b
ILMN_3058391	1.22759	0.833397	Rap2c
ILMN_2602983	1.59417	0.361013	Klrb1a
ILMN_1240726	1.2806	1.873	Mmp14
ILMN_1229523	3.82948	3.54461	Fcgr1
ILMN_3004177	-1.14543	-1.67557	1300017J02Rik
ILMN_2438678	1.35882	0.892034	Treml4
ILMN_3004553	-1.69899	-0.713322	Pfkm
ILMN_2669982	1.31791	1.44899	1700025G04Rik
ILMN_2658908	-1.62505	-0.368628	Cxcl12
ILMN_2889482	-1.76444	-0.643194	Sox7
ILMN_1229383	0.939692	1.44374	Atp8b4
ILMN_2648346	2.90525	2.34632	Bst1
Type I and Type II (124 transcripts)
Probe_Id	LogFC (WT Blood Day 3 infected/WT Blood Day 1 Ctrl)	LogFC (KO Blood Day 3 infected/KO Blood Day 1 Ctrl)	Symbol
ILMN_1215862	5.45571	6.78538	Cxcl9
ILMN_2588362	2.52677	1.9821	Cdca8
ILMN_2694917	1.30027	0.658303	Sap30
ILMN_2473066	1.35935	0.64895	Maf
ILMN_2614212	1.30946	1.66361	Mapkapk2
ILMN_2757870	1.57567	1.67706	Psmb10
ILMN_2974611	1.63231	1.63752	Tapbpl
ILMN_2437969	5.99063	3.37396	Ifi205
ILMN_1239219	2.30054	-0.0469829	Mx2
ILMN_3161652	1.95378	1.63239	Clec4a3
ILMN_1227573	1.65304	2.58779	Irf7
ILMN_1255416	1.72095	1.83953	Ly6a
ILMN_2971767	1.72498	1.43823	Myd88
ILMN_1221620	2.10186	2.02707	Il18rap
ILMN_2879614	2.28781	1.48457	Zbp1
ILMN_3001322	-0.252594	-1.19195	Tmem119
ILMN_2731057	2.15988	1.54628	Psme2
ILMN_1242466	1.72091	2.12531	Psmb9
ILMN_1243616	2.43701	1.81062	Cdkn3
ILMN_2701271	1.63873	0.633455	Plscr1
ILMN_1244513	2.75848	2.84823	Gbp4
ILMN_2599782	2.43535	2.67909	Irf1
ILMN_1241443	0.910862	1.00506	Ifi203
ILMN_1230878	2.95176	1.82289	H2-T22
ILMN_3010089	2.67556	0.273023	Ifi204
ILMN_1213975	1.13198	1.5942	Slc4a8
ILMN_2733567	1.95382	0.725668	B430306N03Rik
ILMN_2860649	3.25788	4.13179	Gbp6
ILMN_2598622	3.57142	4.19668	Slamf8
ILMN_2629582	1.52525	1.30367	Plau
ILMN_1217102	-0.678525	-1.06065	Tpcn1
ILMN_2981167	3.05551	1.59728	Ifit2
ILMN_1229321	-0.817121	-1.23213	Ube2c
ILMN_3120510	1.36845	1.7057	Gvin1
ILMN_3156343	2.80952	3.37081	Wars
ILMN_2836137	-0.790756	-0.656762	E2f2
ILMN_3139158	1.60223	1.53979	Trim21
ILMN_2954868	1.91403	3.21458	Oasl2
ILMN_3149776	-1.05748	-0.767092	B3gnt8
ILMN_1258526	2.19733	2.17247	Lgals3bp
ILMN_2630459	-1.25525	-1.43554	Cxcr4
ILMN_1247592	1.70479	1.43368	Casp1
ILMN_2846812	1.04769	0.497742	Sp100
ILMN_2757125	2.12084	2.61288	Prc1
ILMN_2825803	2.2836	2.60884	Parp14
ILMN_2873988	2.26209	0.178789	Rtp4
ILMN_2725927	2.73232	2.7593	Serpina3g
ILMN_1250409	1.81879	3.19278	Tap1
ILMN_3021272	0.685323	1.37649	Adar
ILMN_2625290	1.89594	1.19684	Ifi35
ILMN_2712075	2.7081	1.45256	Lcn2
ILMN_3142803	5.3464	3.3495	Cxcl10
ILMN_2986605	1.48451	0.749455	Pdss1
ILMN_2847144	2.12798	2.11661	Hist1h2ak
ILMN_1240857	-2.33819	-1.56723	Cox7a1
ILMN_2659151	1.182	1.16079	Thbs1
ILMN_3160750	2.75614	3.18172	AA467197
ILMN_2668696	1.65958	1.64291	Il13ra1
ILMN_2611755	1.52747	0.686863	Serpinb6b
ILMN_1254561	0.889533	0.806692	Csf1
ILMN_1213978	1.79098	1.57047	Ptpro
ILMN_2668510	2.19727	0.861894	Hp
ILMN_2777471	1.4716	1.67298	H2-T23
ILMN_1219869	1.31196	0.027508	Il15
ILMN_2658501	1.71707	1.6841	Ifitm3
ILMN_1237695	2.41439	1.55587	Pfkp
ILMN_2690603	2.66393	2.70455	Spp1
ILMN_2762380	1.55652	1.72269	Enpp4
ILMN_2661289	0.588499	-0.904102	Csprs
ILMN_3131679	2.72217	3.25337	Usp18
ILMN_3161013	3.08422	3.32099	Hk3
ILMN_2762983	2.33523	2.83781	Tbx21
ILMN_1249014	-0.592216	-1.10301	Tbx6
ILMN_2693940	1.87669	1.80393	Psmb8
ILMN_2733778	-1.71536	-1.03813	Il4i1
ILMN_3162879	1.58919	2.34165	Stx3
ILMN_2654554	2.28496	1.68868	Fgl2
ILMN_2478101	1.62013	1.38114	Tor3a
ILMN_3006767	3.81147	3.44507	Mlkl
ILMN_3128792	-2.05665	-0.935696	Ttn
ILMN_2657822	2.45366	2.00686	Stat2
ILMN_1232875	1.23376	0.542966	Sgk3
ILMN_3155492	1.30437	1.25335	Tapbp
ILMN_3122961	4.12106	4.61457	Gbp2
ILMN_2618176	1.94209	1.18461	Socs3
ILMN_1226901	-1.33702	-1.10111	Man2a2
ILMN_2811737	2.90448	2.23409	Casp4
ILMN_2766037	-0.170602	-1.01537	Dio2
ILMN_2726837	-1.04293	-2.14686	Nppb
ILMN_1232707	2.1169	2.70772	Samhd1
ILMN_2970532	2.03008	2.723	Mcm10
ILMN_2710205	0.714629	1.09985	Chst12
ILMN_2979639	-0.709909	-1.32815	H2-DMb2
ILMN_2717127	1.78121	0.556651	Ddx58
ILMN_2652857	2.63239	2.65864	Ifi47
ILMN_2880529	0.815396	0.871762	Uck2
ILMN_2944666	3.40336	3.42025	Ifit3
ILMN_2634796	2.0703	1.55328	Socs1
ILMN_1225182	1.95413	2.14729	Cdca3
ILMN_1232073	-1.20831	-0.825922	Znrf1
ILMN_2894678	1.23913	1.09034	H2-T10
ILMN_2474858	3.09866	3.25499	Tnfaip2
ILMN_2620106	0.942084	0.827909	Dhcr24
ILMN_2593554	2.54654	3.18574	Igtp
ILMN_2896601	1.08576	1.4617	Icam1
ILMN_2657376	1.27541	0.495139	Nipsnap3b
ILMN_3132898	-0.764434	-1.00191	Ypel3
ILMN_1256122	2.82959	2.17614	Hdc
ILMN_1224110	2.34834	2.09375	Bst2
ILMN_2988143	2.0195	1.70714	Plac8
ILMN_1227900	1.28697	0.95357	Il12rb1
ILMN_2692615	1.26039	1.18488	Tgm2
ILMN_2936476	1.43801	0.818504	Pycard
ILMN_2605819	-1.15091	-0.987605	Egln3
ILMN_1228657	1.4519	0.689171	Fcgr2b
ILMN_2717975	-1.42653	-1.29767	Tcf7
ILMN_2632712	2.30959	2.30984	Birc5
ILMN_2888493	1.73945	1.52852	Klrk1
ILMN_2593196	2.93231	3.48114	Stat1
ILMN_1244866	4.47554	4.52798	Gbp5
ILMN_2648548	1.95172	1.16421	Casp7
ILMN_2687652	4.40844	2.96734	Prm1
ILMN_1255053	2.1787	2.4439	Plk1
Type II (74 transcripts)
Probe_Id	LogFC (WT Blood Day 3 infected/WT Blood Day 1 Ctrl)	LogFC (KO Blood Day 3 infected/KO Blood Day 1 Ctrl)	Symbol
ILMN_1220039	1.99389	2.25355	Kif4
ILMN_2959291	6.44974	5.95551	Upp1
ILMN_2680770	1.69844	0.310578	Cysltr1
ILMN_2622983	-0.567912	-1.52179	Dusp1
ILMN_2589318	-1.81536	-0.670649	Pou6f1
ILMN_2851040	1.6868	1.91222	Mcm3
ILMN_1216042	-2.31778	-1.31055	Apoe
ILMN_2669416	1.82784	1.53039	Mgst1
ILMN_1237186	1.96821	1.60211	Spint1
ILMN_2736168	2.44116	1.6453	Ppt1
ILMN_2713305	0.725794	1.22107	F11r
ILMN_1232667	1.76138	1.10576	Ifitm2
ILMN_2669164	1.90324	1.06182	Arg2
ILMN_1232621	-1.31958	-1.06459	Ank
ILMN_2670690	-1.6725	-1.57602	H2-Ob
ILMN_2610944	2.34313	0.244592	Fpr1
ILMN_2622671	-1.45041	-0.887801	Acsl1
ILMN_2667994	2.03385	1.90465	Dnase1l3
ILMN_2955020	1.08787	0.935246	Ticam2
ILMN_2666418	-1.20194	-1.45773	Hist1h2ac
ILMN_1258732	2.54516	1.58769	Cryba4
ILMN_2621708	1.6587	1.41164	Abcc4
ILMN_1216374	-0.536389	-1.11871	Chst7
ILMN_2484707	1.69488	1.26808	Tyms
ILMN_1237681	0.802453	2.41937	Clec9a
ILMN_2675223	1.96693	0.893981	Cd33
ILMN_2659739	-1.02306	-1.06494	Il7r
ILMN_2737758	-1.15704	-0.74632	Ptprs
ILMN_2610822	-1.37737	-1.15634	Cd79b
ILMN_2615035	-0.818189	-0.640962	Mgst3
ILMN_2692110	1.22063	0.772046	Tfdp1
ILMN_2749412	1.185	2.16164	Csf2
ILMN_2626919	-1.06246	-0.887188	Aebp2
ILMN_2734212	1.1226	0.743311	Cd1d1
ILMN_2644415	-1.2605	-1.60464	Pacsin1
ILMN_2916035	1.51988	1.3465	Lmnb1
ILMN_2648376	1.69926	1.62863	Kpna2
ILMN_1238032	1.92662	1.24833	Fbxl5
ILMN_2638404	-1.04876	-1.48189	Dclre1b
ILMN_2611000	2.92279	1.55247	Il1r2
ILMN_1219748	-0.609252	-1.0283	Pxmp2
ILMN_2687403	1.9414	1.41744	Fcgr3
ILMN_1234959	0.820419	1.32339	Whsc1
ILMN_1231555	-0.769601	-1.52322	4931428F04Rik
ILMN_2600004	1.37633	1.80793	Plk4
ILMN_2619983	-1.14631	-0.818371	Sdc2
ILMN_1245425	-1.98343	-1.27837	Atp2a2
ILMN_2665307	1.7782	0.805436	Pilra
ILMN_1234774	2.24684	0.796762	2010005H15Rik
ILMN_3006123	1.01985	0.804216	Asns
ILMN_1241228	1.77723	1.26835	Tnfrsf1a
ILMN_2956102	0.950554	1.31349	Ncapd2
ILMN_2772845	-0.881458	-1.35097	Cat
ILMN_3071356	1.69793	1.33542	Dbi
ILMN_2974064	1.91844	2.42818	Osbpl3
ILMN_1235499	0.738393	0.929943	Pros1
ILMN_2596369	1.69614	0.076364	Cnn2
ILMN_2612206	1.97877	2.39778	Cdc20
ILMN_2632976	1.39382	0.0675427	Faim
ILMN_1227282	1.9244	0.88833	Soat2
ILMN_2762326	1.88686	2.21429	Kif22
ILMN_1225361	1.31265	0.912947	Snrpd1
ILMN_2669793	0.765564	1.71563	Ccnd1
ILMN_2625377	1.29538	1.41613	Rgs1
ILMN_2742849	1.39048	1.57521	Mcm5
ILMN_2421925	0.34104	0.486419	Wdfy1
ILMN_2588815	-2.42347	-1.62838	Pgam2
ILMN_2689784	-1.25882	0.0273647	Mcf2l
ILMN_2909597	1.24181	1.81556	Havcr2
ILMN_2724167	-1.17414	-1.34784	Snn
ILMN_1240318	1.57388	0.697139	Slc7a7
ILMN_1250612	2.46005	1.4922	Tbc1d2
ILMN_2736682	-0.595909	-0.853012	Sh3kbp1
ILMN_2769884	-1.47557	-1.26682	Igf1

## Sheet: Spleen_Day1
Interferome database Type I, Type I and II, and Type II transcripts in Spleen Day 1
Type I (121 transcripts)
Probe_Id	LogFC (WT Spleen Day 1 infected/WT Spleen Day 1 Ctrl)	LogFC (KO Spleen Day 1 infected/KO Spleen Day 1 Ctrl)	Symbol
ILMN_1230278	0.531717	1.91498	Cxcl5
ILMN_1249092	0.36992	-0.445132	KIF23
ILMN_1236702	0.685627	1.50296	Lilrb4
ILMN_2603081	0.419797	-0.290809	Nt5c3
ILMN_2749650	0.212663	-0.978947	Epor
ILMN_1226935	-1.65244	-0.944336	Orm1
ILMN_2416145	0.42833	-0.483995	Tpx2
ILMN_2636110	0.188563	-0.447621	Sgol2
ILMN_1248890	0.489525	0.141365	AW011738
ILMN_2694569	0.159716	-0.269067	Cyp4b1
ILMN_2742152	0.281148	-0.185214	Gadd45a
ILMN_1259322	-0.046801	-2.20414	Pdk4
ILMN_3161601	0.290193	-0.167367	Snca
ILMN_2929896	0.211747	-0.821106	Pbk
ILMN_2699522	0.349714	-0.834417	Dyrk3
ILMN_2691060	-0.433396	-1.52528	Cyp2c37
ILMN_2602902	0.273852	-0.226447	Atp1b2
ILMN_1256890	0.0939636	-0.13073	Mllt3
ILMN_2763245	2.65402	5.03322	Cxcl1
ILMN_1224472	2.05558	2.52535	Ccl4
ILMN_2656504	0.503352	1.36554	Retnlg
ILMN_1232884	0.280908	-0.144484	Sphk1
ILMN_1228815	-0.145953	-1.08002	Slc27a5
ILMN_1255164	-1.90435	-1.06472	Slco1b2
ILMN_1258612	0.939983	1.00016	4930599N23Rik
ILMN_2911855	0.0926689	-0.590958	Espl1
ILMN_2735615	0.289308	0.182517	Isg20
ILMN_1229853	0.191065	-0.563573	Arrb1
ILMN_1253919	1.25056	2.5239	Ccl3
ILMN_3068231	0.897394	0.694444	Max
ILMN_2688728	0.298903	-0.0535625	Pcyt1a
ILMN_2904137	-3.89868	-1.3287	Ambp
ILMN_2734661	0.242235	-0.363358	Hagh
ILMN_2744890	0.912192	2.68515	Gadd45g
ILMN_2915279	0.385231	1.57844	Mov10
ILMN_2993745	-3.07681	-1.37014	Ahsg
ILMN_2993109	-0.551783	-1.75171	Ddit4
ILMN_2524865	1.02391	1.50332	Chi3l4
ILMN_3072427	1.77579	2.77766	Il1rn
ILMN_2907370	-0.123724	-0.389965	Optn
ILMN_2709397	0.0950522	-0.276091	Eif2ak1
ILMN_1245383	0.792867	0.310711	Sec23b
ILMN_1223313	0.271806	-1.53175	Fn3k
ILMN_2602352	1.28726	1.21899	Ms4a6d
ILMN_2862623	-0.807839	-0.333122	Itih3
ILMN_1244424	-0.0546882	1.48669	Adora2b
ILMN_2837080	-2.34591	-1.76759	Azgp1
ILMN_2754364	-0.494793	-0.650329	Ltf
ILMN_2752873	0.679054	0.593115	Lgals9
ILMN_3094853	0.792382	1.52821	Pkib
ILMN_2846775	1.08107	1.62623	Cdkn1a
ILMN_2609813	0.55404	2.11833	Chi3l1
ILMN_1226540	0.401155	-0.728409	Agpat3
ILMN_2744217	0.412285	-0.872603	Spag5
ILMN_1217353	0.127495	-0.300776	Rfx2
ILMN_1216020	1.22559	0.0365271	Oas3
ILMN_2623393	-3.70771	-1.58605	Apoa1
ILMN_2605890	0.248838	-0.703483	Tk1
ILMN_2772632	0.00832028	0.935221	Saa3
ILMN_2854962	-0.0306666	-0.945725	Sgol1
ILMN_2991255	0.169542	1.57513	Gpr84
ILMN_2617496	0.416704	-0.0314763	Dek
ILMN_2740902	0.225135	-0.82941	Mki67
ILMN_2549473	0.336917	-0.60365	Pnp
ILMN_1235122	0.26484	-0.0037273	Memo1
ILMN_2788223	-3.80073	-1.33807	Kng1
ILMN_2778289	1.45505	3.8708	Cxcl2
ILMN_2925094	-0.279872	-0.841324	Mpo
ILMN_2595732	0.721253	1.75404	Nfil3
ILMN_1216764	0.451469	2.19506	Ier3
ILMN_1253819	0.287028	-0.552759	Prkar2b
ILMN_2727799	1.00994	1.18275	Trafd1
ILMN_2690122	-0.0984373	-0.0140202	Slc27a1
ILMN_1250443	0.828506	1.33627	BC023105
ILMN_2626939	0.669976	0.562259	Daxx
ILMN_2433955	3.31238	6.23396	Irg1
ILMN_2759952	0.217443	0.192479	Mxra8
ILMN_1244277	0.148526	-0.303724	Itsn1
ILMN_1227018	0.762402	1.99724	Il1a
ILMN_2592834	0.664085	-0.276825	Sct
ILMN_2651539	-2.82847	-1.82649	Apoc3
ILMN_2663930	0.655937	1.24528	Slfn1
ILMN_1220680	-0.0262919	0.527787	Lpin2
ILMN_2494912	0.477975	-0.644843	Vangl1
ILMN_2736762	0.276867	-0.316806	Ifrd2
ILMN_2830898	-0.033909	-0.36088	Cdc25b
ILMN_2777498	1.28969	2.34051	Il1b
ILMN_2793464	1.38966	0.315385	Oasl1
ILMN_2711948	0.252771	0.241769	Slc7a5
ILMN_1232567	-3.0904	-1.02056	Fga
ILMN_3117876	1.02868	1.15376	Chi3l3
ILMN_1246655	-0.0863732	0.451061	Plekhg2
ILMN_2791459	3.19974	6.11219	Ifng
ILMN_2769418	-1.72164	-1.10146	Apom
ILMN_2606295	0.317607	-0.301879	Gch1
ILMN_2670150	1.25289	0.528319	Oas2
ILMN_2619408	1.53343	3.19619	Atf3
ILMN_2984332	-0.223859	-1.08789	Hal
ILMN_1250486	0.276046	0.994895	Tmem2
ILMN_2715601	0.340216	-1.1553	Ank1
ILMN_1238696	0.0445732	0.0482929	Fanca
ILMN_1225406	0.953448	2.79613	Ccl24
ILMN_1239119	0.483144	0.723176	Hsh2d
ILMN_2628708	0.0301505	-1.01503	Depdc1b
ILMN_2817214	0.118775	0.344279	Hist2h2bb
ILMN_2467245	0.63833	1.85177	Tnf
ILMN_3009225	-2.01118	-1.64458	Apoc4
ILMN_2888191	0.644685	1.31819	Ccr5
ILMN_1246065	0.526106	1.20221	Gadd45b
ILMN_2948552	0.916879	2.4588	Xcl1
ILMN_2717015	0.148526	2.02164	Ccl17
ILMN_1219298	-0.0857484	-1.16837	Art4
ILMN_2771766	3.14711	5.08114	Ccl12
ILMN_1224012	-0.598953	-1.33154	Aldob
ILMN_2832105	-2.41742	-0.728417	Fgg
ILMN_1229523	0.801021	2.18502	Fcgr1
ILMN_1218358	0.397426	-0.172172	Gypc
ILMN_3004177	-0.148873	-1.20699	1300017J02Rik
ILMN_3004553	0.0310548	-0.440004	Pfkm
ILMN_1231627	0.474491	-0.297062	Sdsl
ILMN_1242370	-1.65484	-0.622987	Fgl1
TypeI and Type II (80 transcripts)
Probe_Id	LogFC (WT Spleen Day 1 infected/WT Spleen Day 1 Ctrl)	LogFC (KO Spleen Day 1 infected/KO Spleen Day 1 Ctrl)	Symbol
ILMN_1215862	1.50521	3.55214	Cxcl9
ILMN_2588362	0.0520787	-0.303376	Cdca8
ILMN_1245710	1.03403	2.13675	Ccl2
ILMN_2974611	0.309478	1.33412	Tapbpl
ILMN_2437969	1.49146	1.78477	Ifi205
ILMN_1239219	1.27057	0.459356	Mx2
ILMN_1227573	0.999912	2.37224	Irf7
ILMN_1255416	0.286899	1.23118	Ly6a
ILMN_1221736	0.807526	1.36594	Samhd1
ILMN_1243616	0.21947	-0.777688	Cdkn3
ILMN_2440814	0.682246	0.579247	Sp100
ILMN_1244513	0.831683	1.9696	Gbp4
ILMN_2624100	1.37605	3.23693	Irf1
ILMN_2860645	1.41862	3.24604	Gbp6
ILMN_2598622	0.652893	1.53375	Slamf8
ILMN_2774646	0.61915	0.948106	Myd88
ILMN_2981169	1.61442	0.966022	Ifit2
ILMN_1252481	0.587993	1.60487	Fosl2
ILMN_3120510	1.05663	1.80172	Gvin1
ILMN_3156343	0.827618	2.28997	Wars
ILMN_2882235	0.225929	-0.787544	Gpsm2
ILMN_2673776	-0.00445688	0.0115424	E2f2
ILMN_2608052	0.471034	0.172247	Smox
ILMN_2599154	1.37966	1.38908	Oasl2
ILMN_1258526	0.407837	0.585458	Lgals3bp
ILMN_3103896	0.930385	2.08369	Timp1
ILMN_2630459	-0.262238	-1.4513	Cxcr4
ILMN_2917471	-0.199513	-0.827136	Ednrb
ILMN_1249759	0.989018	1.23468	Il15ra
ILMN_2757125	0.17718	-0.708512	Prc1
ILMN_2825803	0.907686	1.8026	Parp14
ILMN_1243601	1.34298	2.03319	Il6
ILMN_2835117	2.7128	4.47532	Ccl7
ILMN_2873988	1.25641	0.395727	Rtp4
ILMN_2725927	1.05213	2.22741	Serpina3g
ILMN_1250409	0.583143	1.89879	Tap1
ILMN_3093622	0.682857	1.02718	Adar
ILMN_2625290	0.523714	1.24882	Ifi35
ILMN_2646625	0.222164	1.70774	Jun
ILMN_2847144	0.261638	-0.336673	Hist1h2ak
ILMN_2445165	-0.0111508	1.09137	Vdr
ILMN_3160750	1.66368	4.0251	AA467197
ILMN_2668510	0.396962	1.36624	Hp
ILMN_2737685	2.21256	2.33877	Mmp13
ILMN_2426853	1.31602	2.88471	Ubd
ILMN_2661289	0.427474	0.715603	Csprs
ILMN_2433990	1.22659	1.62291	Usp18
ILMN_3161013	0.582438	1.88072	Hk3
ILMN_2762983	0.188743	1.12019	Tbx21
ILMN_1246130	-0.0566509	-0.302509	Cit
ILMN_2654554	0.374922	0.674963	Fgl2
ILMN_3006767	0.829556	1.41533	Mlkl
ILMN_2657822	1.01521	1.46301	Stat2
ILMN_3155492	0.99195	0.685615	Tapbp
ILMN_3047389	1.69162	4.5712	Gbp2
ILMN_2618176	1.24433	2.67536	Socs3
ILMN_2653765	0.0620621	-0.550764	Nusap1
ILMN_1254655	0.785753	1.29424	Casp4
ILMN_1238276	0.287506	-0.280479	Hist1h2ai
ILMN_2749717	0.448502	1.50168	Bcl3
ILMN_2613140	1.37693	0.86932	Oas1b
ILMN_2679464	0.325537	-0.112958	Mcm10
ILMN_2652857	1.38828	2.31211	Ifi47
ILMN_1246194	2.11388	1.45694	Ifit3
ILMN_1214419	3.11129	4.48477	Cxcl10
ILMN_2634796	1.71855	2.57264	Socs1
ILMN_2832219	0.0706833	-0.936249	Cdca3
ILMN_2474858	0.634841	2.17245	Tnfaip2
ILMN_2593554	1.4156	3.73147	Igtp
ILMN_2896601	0.422722	1.3754	Icam1
ILMN_2711112	-0.170568	-0.359593	Shcbp1
ILMN_3150811	-0.358509	-1.29514	Tsc22d3
ILMN_1256122	1.04204	2.65186	Hdc
ILMN_1224110	1.201	1.12818	Bst2
ILMN_2486267	0.667687	1.12886	Ube2l6
ILMN_2602899	1.29578	1.45431	Crem
ILMN_2632712	0.132396	-0.690103	Birc5
ILMN_2510233	1.2369	2.89424	Stat1
ILMN_1244866	1.4368	3.7209	Gbp5
ILMN_1255053	0.114833	-0.35121	Plk1
TypeII (30 transcripts)
Probe_Id	LogFC (WT Spleen Day 1 infected/WT Spleen Day 1 Ctrl)	LogFC (KO Spleen Day 1 infected/KO Spleen Day 1 Ctrl)	Symbol
ILMN_2862316	1.01219	2.21657	Gpr33
ILMN_2747641	0.00957108	-0.216137	Kif4
ILMN_2959291	1.42068	3.07518	Upp1
ILMN_2627041	-0.240566	1.37462	Cx3cl1
ILMN_2992709	0.248121	1.15454	Trem2
ILMN_1228031	0.296522	-0.220799	Dusp8
ILMN_3121891	0.446955	0.074944	Lmna
ILMN_2669164	0.99192	2.10315	Arg2
ILMN_1230152	0.667324	1.30787	Adamts4
ILMN_1247173	0.522287	-0.653965	Tyms
ILMN_2615035	0.355293	-0.864415	Mgst3
ILMN_2749412	0.855298	2.42273	Csf2
ILMN_2793442	0.0915908	-0.608079	Ssx2ip
ILMN_2611000	0.886555	1.63329	Il1r2
ILMN_2648742	0.228961	-1.0117	Abcb4
ILMN_2687403	0.630354	1.2055	Fcgr3
ILMN_2716497	0.485291	-0.150034	Ccne1
ILMN_2665411	0.525338	1.25404	Nnmt
ILMN_2643513	0.622517	-0.145344	Asns
ILMN_2750515	0.782954	0.625947	Fos
ILMN_2469333	0.577276	1.75032	Tnfrsf1a
ILMN_2742075	0.382275	1.16385	Cd14
ILMN_2697552	-0.22617	0.438684	Pde4b
ILMN_2956102	0.237954	-0.488282	Ncapd2
ILMN_2756435	0.676723	1.12929	Cebpb
ILMN_1237886	0.370687	1.2629	Enc1
ILMN_1254975	0.314419	1.87535	Has2
ILMN_2612206	0.118673	-0.353027	Cdc20
ILMN_2762326	0.213501	-0.509083	Kif22
ILMN_2774640	0.32364	-0.107584	Blm

## Sheet: Spleen_Day2
Interferome database Type I, Type I and II, and Type II transcripts in Spleen Day 2
Type I (249 transcripts)
Probe_Id	LogFC (WT Spleen Day 2 infected/WT Spleen Day 1 Ctrl)	LogFC (KO Spleen Day 2 infected/KO Spleen Day 1 Ctrl)	Symbol
ILMN_1230278	0.821763	2.7557	Cxcl5
ILMN_2936165	0.868475	1.57645	Bcl2a1c
ILMN_2931384	1.03941	1.30245	Lrrc59
ILMN_2680415	-1.02629	-1.78922	Sema6d
ILMN_2757582	0.598732	1.39006	Ltbr
ILMN_1236702	2.69529	2.94162	Lilrb4
ILMN_1227403	-1.12176	-0.648637	Rtn4rl1
ILMN_1257574	-1.57335	-2.16748	Esm1
ILMN_2612079	1.04177	1.83236	Rrbp1
ILMN_1219074	1.35521	0.579805	Slfn2
ILMN_1226935	-1.92347	1.21519	Orm1
ILMN_2945348	1.40665	1.76545	Glrx
ILMN_2590736	1.20782	0.141235	Pik3ap1
ILMN_2744909	1.52501	0.827826	Gmppb
ILMN_2735350	1.5883	0.929956	Gdf15
ILMN_2621921	1.04489	1.32365	Clcn7
ILMN_1248890	1.11949	-0.129283	AW011738
ILMN_2972748	1.02699	1.37476	Epha1
ILMN_2514292	0.632529	1.06786	Zyx
ILMN_2631953	-1.34429	-1.83932	Etv1
ILMN_2820703	1.31407	1.14987	Scarf1
ILMN_2615145	1.14507	1.07792	Fbxw17
ILMN_2588671	-1.17265	-0.630561	Add3
ILMN_1235735	1.8509	1.52991	Slco3a1
ILMN_1250138	1.13524	3.19129	Muc1
ILMN_1237773	0.866319	1.73341	Rhou
ILMN_2630605	0.728457	1.72688	Fscn1
ILMN_2711075	1.53029	2.10252	Mmp9
ILMN_2708203	-1.5407	-1.89875	Cdkn1c
ILMN_1259322	-1.02884	-3.45031	Pdk4
ILMN_3161601	0.14839	-0.0248842	Snca
ILMN_2643883	0.855288	1.46447	Brip1
ILMN_1239055	2.37723	1.78697	Xdh
ILMN_2899863	1.74663	2.47704	Tnf
ILMN_1229173	1.22394	0.578724	H2-T24
ILMN_2944366	0.842391	1.08103	Hspb8
ILMN_2691060	-0.495542	-2.77654	Cyp2c37
ILMN_2630852	-1.77081	-2.90761	Il7
ILMN_2754985	-0.147968	1.15981	Phlda1
ILMN_2774410	1.66115	1.6601	Stfa1
ILMN_2763245	4.34641	5.55813	Cxcl1
ILMN_1229091	-1.03462	-1.57623	Nr1d1
ILMN_1249727	1.73817	1.91132	Car13
ILMN_1254837	1.18216	0.686068	Rab7
ILMN_2752431	0.65852	0.938597	Itpka
ILMN_1256356	1.24695	0.771498	Pml
ILMN_1224472	3.90043	3.56651	Ccl4
ILMN_2818678	1.0632	0.862657	Tdrd7
ILMN_2642349	0.394605	2.65084	Slc7a2
ILMN_1216386	1.63155	0.808978	Cd86
ILMN_2648669	1.02681	1.36452	Gpnmb
ILMN_2702406	0.600783	1.39252	Pim1
ILMN_2761594	-1.64558	-1.90082	Cirbp
ILMN_2656504	2.18134	1.74075	Retnlg
ILMN_2760019	-0.520461	-1.60903	Cxcl13
ILMN_2553305	-0.76056	-0.952837	Ptpn14
ILMN_1232884	0.67837	1.73084	Sphk1
ILMN_2548681	-1.60031	-1.93134	4930426D05Rik
ILMN_2909568	0.277114	1.26858	Gpr113
ILMN_2862706	1.53879	1.79014	H2-Q5
ILMN_1255164	-1.96291	-2.3253	Slco1b2
ILMN_1258612	2.64763	1.70229	4930599N23Rik
ILMN_2481182	-0.596262	-0.696511	Ucp2
ILMN_2735615	1.03816	1.31055	Isg20
ILMN_2727921	1.44541	1.86792	Tspo
ILMN_1218181	1.48762	1.13962	Ifitm6
ILMN_1253919	3.87076	3.94689	Ccl3
ILMN_2924419	1.07988	1.10704	H2-Q7
ILMN_2616226	-1.76034	-2.47593	Dbp
ILMN_2957987	0.666415	-0.422971	2310042D19Rik
ILMN_2904137	-3.9442	-0.571138	Ambp
ILMN_1250948	0.813521	1.48937	Ptpn2
ILMN_3006505	0.900299	1.22466	Bcl2a1d
ILMN_2913222	-1.13123	-0.656707	Efcab4a
ILMN_2744890	2.00252	2.50703	Gadd45g
ILMN_2915279	1.95885	1.60886	Mov10
ILMN_1238886	2.14234	2.77701	Ccl8
ILMN_2764036	-0.940594	-2.17102	Ahsg
ILMN_2993109	-0.55995	-2.08096	Ddit4
ILMN_3147259	2.45967	1.89571	Prok2
ILMN_2814974	1.53273	2.15958	Klra2
ILMN_2906489	1.39606	1.61259	Mocos
ILMN_2774563	-1.15065	-2.65006	Mug1
ILMN_3072427	4.23536	4.85302	Il1rn
ILMN_2752624	2.3425	2.54414	Ccrl2
ILMN_2598877	1.06088	1.11725	Slc7a8
ILMN_2630047	-1.435	-2.03532	Car3
ILMN_2623591	-0.738515	-0.879463	Apbb1
ILMN_1221298	1.20225	0.673127	Tuba8
ILMN_1245383	1.36855	0.170979	Sec23b
ILMN_2851576	0.751882	1.04674	Tnfsf14
ILMN_1229535	-0.731194	-1.70214	Cyp2d10
ILMN_2602352	3.93561	3.77169	Ms4a6d
ILMN_1230145	-1.0009	-0.820975	Acvr2b
ILMN_1244424	2.2107	3.63828	Adora2b
ILMN_2687062	0.527751	1.05183	Abr
ILMN_2837080	-2.40806	-2.04093	Azgp1
ILMN_2653227	-0.908816	-1.09748	Lrat
ILMN_1220034	0.627013	1.05959	Junb
ILMN_3011376	1.03482	0.866424	Cd244
ILMN_2773909	1.29425	0.543799	1600014C10Rik
ILMN_2952275	0.266451	2.42942	Arg1
ILMN_2589057	-0.708301	-1.69535	Timd4
ILMN_2716602	2.13142	1.90457	Lgals9
ILMN_2695793	0.655251	1.19585	Fes
ILMN_1238505	1.25201	0.885193	Il10
ILMN_2638958	1.51895	0.212269	Cacybp
ILMN_2630045	1.90883	1.73688	Il27
ILMN_3094853	1.72435	1.61086	Pkib
ILMN_1252089	-1.25327	-0.452617	Nfatc3
ILMN_1237666	0.518721	1.30851	Hgf
ILMN_3008859	1.13494	1.66448	Ctsc
ILMN_2748875	1.15597	1.39632	Fcer1g
ILMN_2634083	2.77483	3.43174	Cdkn1a
ILMN_2485839	0.75518	0.989198	Tnfrsf1b
ILMN_2609813	2.88721	4.23855	Chi3l1
ILMN_3045984	1.47265	3.57304	Clec5a
ILMN_1250450	1.05214	0.969588	Ogfr
ILMN_2803674	1.54613	1.7513	S100a9
ILMN_1233543	-1.15796	-1.50118	0610009L18Rik
ILMN_1252016	0.619348	1.20539	Abhd2
ILMN_1226472	-1.02106	-1.44999	Retnla
ILMN_2675337	1.00591	1.01068	H2-Q6
ILMN_2450096	-0.831044	-1.15954	Zfp30
ILMN_2424299	0.224723	2.39436	Tnfrsf12a
ILMN_1216020	3.0858	0.235637	Oas3
ILMN_2651054	-1.48207	-0.635972	Sytl1
ILMN_2469253	-0.771586	-1.30638	Vpreb3
ILMN_2623393	-3.76985	-3.03226	Apoa1
ILMN_2671204	1.22361	1.09725	Psme1
ILMN_3130350	1.32792	1.30052	Glipr2
ILMN_2733733	1.08264	2.00549	Tlr2
ILMN_3160659	0.528911	1.27121	Dok2
ILMN_2772632	3.16407	4.55441	Saa3
ILMN_2991255	1.95111	5.07898	Gpr84
ILMN_2615804	1.13171	1.92966	Gpr141
ILMN_2888448	-1.06806	-1.14244	Ccr6
ILMN_2602139	-1.12367	-2.39392	Ccl21a
ILMN_2668472	1.44569	0.786298	Nr1h3
ILMN_2702303	1.3889	0.869144	Ch25h
ILMN_1218981	-1.30961	-0.566028	Aldh1a7
ILMN_2480814	-0.994678	-0.944148	Tnfrsf13b
ILMN_2947292	1.09285	0.630011	Map3k6
ILMN_2682613	-1.04556	-1.68256	Igfbp5
ILMN_2798993	-0.712088	-2.43318	Nr1d2
ILMN_2599018	1.49198	1.51035	Clic4
ILMN_2543834	1.04053	0.981562	Rfc3
ILMN_2788223	-4.07084	-1.40952	Kng1
ILMN_3091003	-0.196573	-1.60617	Ms4a7
ILMN_2778289	3.25759	4.45524	Cxcl2
ILMN_2833652	-0.285117	-1.56973	Cr2
ILMN_3159131	-0.717973	-2.20088	Cyp2a5
ILMN_2600421	0.255138	0.693024	Mpo
ILMN_3005441	1.55502	1.60261	Ppa1
ILMN_2745370	-1.51051	-2.53647	Sult1a1
ILMN_2595732	1.95119	2.86955	Nfil3
ILMN_1255256	1.87051	1.05264	Sgcb
ILMN_1216764	1.60612	3.02199	Ier3
ILMN_2700408	-1.43898	-0.706686	Mgll
ILMN_2752030	-1.26652	-0.363905	Cacna2d1
ILMN_2604556	-0.437541	-1.18436	Pde7a
ILMN_2727799	2.45762	1.5118	Trafd1
ILMN_1240125	1.90419	1.5827	Gnb4
ILMN_2626939	1.5759	0.495805	Daxx
ILMN_2433955	6.58637	7.83614	Irg1
ILMN_2590884	0.60835	0.893346	Plaur
ILMN_2636285	-0.461236	-1.35204	Nt5e
ILMN_2768154	0.0863799	3.67858	Saa1
ILMN_1244277	0.0863799	0.926387	Itsn1
ILMN_2887065	1.04455	1.37041	Mvp
ILMN_2987709	1.66245	1.89345	Slc15a3
ILMN_1259290	1.38634	0.939414	Akt3
ILMN_1214822	0.549369	1.18534	Gfpt2
ILMN_3128535	-0.9383	-0.456775	Samd4
ILMN_1244949	-0.818558	-0.774104	Snta1
ILMN_2662934	0.416862	4.98087	Reg3g
ILMN_3059476	-0.932088	-1.52802	Sesn1
ILMN_2618918	1.47623	2.09246	Slc2a6
ILMN_1227018	2.7415	3.8766	Il1a
ILMN_1218123	1.0996	0.436815	Aif1
ILMN_2592834	2.75542	-2.28377	Sct
ILMN_2649199	-0.498899	-1.36501	Hpgd
ILMN_1256676	1.2871	1.71978	Ddah1
ILMN_2715893	-0.899053	-0.710843	Fbxo32
ILMN_2651539	-2.89062	-3.12182	Apoc3
ILMN_2733482	1.29621	1.1957	Gca
ILMN_2845600	-1.22556	-0.841264	Trappc5
ILMN_1241437	-1.0942	-1.8742	Gsta3
ILMN_1256633	1.49915	1.45173	Pnp
ILMN_2663930	1.9485	2.45946	Slfn1
ILMN_1220680	-0.225093	1.72015	Lpin2
ILMN_2962737	1.48913	2.01487	Aoah
ILMN_2591264	0.058622	2.74531	Orm2
ILMN_2994299	-0.668894	0.817896	Hgfac
ILMN_2777498	2.88867	3.55853	Il1b
ILMN_2592815	-0.37598	1.01649	Gnai1
ILMN_1246044	1.28734	0.435965	Mrps25
ILMN_1225332	0.457366	1.69114	Tmsb10
ILMN_2717366	3.21011	1.67415	Oasl1
ILMN_1232567	-3.15254	-0.109981	Fga
ILMN_3043036	0.466061	0.781297	Chi3l3
ILMN_2685712	6.09144	6.81829	Ifng
ILMN_2769418	-1.9903	-1.93772	Apom
ILMN_1221943	1.35711	2.48393	Sdf2l1
ILMN_2915671	-0.558771	-1.46082	Kcnab1
ILMN_3143621	-0.514752	-0.77907	2610020H08Rik
ILMN_2670150	3.3165	4.46261	Oas2
ILMN_2619408	3.33683	2.80398	Atf3
ILMN_2984332	-0.286006	-1.44319	Hal
ILMN_2676052	-0.826779	-1.45638	Tef
ILMN_2625125	-2.12682	-1.27523	Cx3cr1
ILMN_2702141	0.882482	1.75028	Mefv
ILMN_2871945	0.78715	2.56279	Trem1
ILMN_1250486	1.31887	1.39128	Tmem2
ILMN_2742042	0.668546	1.84541	Nupr1
ILMN_1245514	-1.76379	-1.57148	Cyp2c70
ILMN_1254437	0.874928	1.49134	Slc31a1
ILMN_2898878	-1.05407	-1.47937	Pdcd4
ILMN_1238696	0.288614	1.6882	Fanca
ILMN_1225406	4.57768	4.10595	Ccl24
ILMN_2829594	2.20927	1.51661	Hspa1a
ILMN_2712151	1.59344	2.09676	1810033B17Rik
ILMN_2702903	-0.451552	-2.18107	Cyp2f2
ILMN_1239119	1.10078	0.249651	Hsh2d
ILMN_2669199	1.56306	1.36075	Etv6
ILMN_2707870	2.70235	0.17901	Mx1
ILMN_3009225	-2.07332	-2.65438	Apoc4
ILMN_2669225	-0.547589	-1.10658	Tle2
ILMN_2888191	2.31018	3.13979	Ccr5
ILMN_1246065	0.773935	1.33919	Gadd45b
ILMN_2700514	-1.42984	-1.44042	Pla2g2d
ILMN_2750047	0.849338	1.04964	Csf2rb2
ILMN_2948552	2.01251	2.20395	Xcl1
ILMN_2717015	0.0863799	2.50997	Ccl17
ILMN_1219298	-1.60876	-1.39382	Art4
ILMN_2771766	5.5368	5.25901	Ccl12
ILMN_1224012	-0.67176	-2.18124	Aldob
ILMN_2832105	-2.47957	-0.285497	Fgg
ILMN_2974343	1.8042	1.95355	Pla1a
ILMN_1240726	0.524276	1.26123	Mmp14
ILMN_1229523	2.78615	3.04141	Fcgr1
ILMN_2721188	-0.272149	-1.41667	Dll1
ILMN_3004177	-1.90317	-1.40285	1300017J02Rik
ILMN_1260446	-0.0886774	-1.37961	Ttc3
ILMN_2636424	-1.59447	-2.1438	Itgbl1
ILMN_1231627	0.367924	1.05226	Sdsl
ILMN_2646985	0.885738	1.20891	Atf5
ILMN_1242370	-2.06802	0.281769	Fgl1
ILMN_2648346	1.08692	1.65184	Bst1
Type I and Type II (116 transcripts)
Probe_Id	LogFC (WT Spleen Day 2 infected/WT Spleen Day 1 Ctrl)	LogFC (KO Spleen Day 2 infected/KO Spleen Day 1 Ctrl)	Symbol
ILMN_2769490	0.904326	0.364748	5430435G22Rik
ILMN_2416670	-1.48116	-1.60145	Ttn
ILMN_1215862	3.33007	4.51964	Cxcl9
ILMN_1245710	3.31142	3.54823	Ccl2
ILMN_2614212	0.762801	1.33057	Mapkapk2
ILMN_2757870	1.46421	1.58901	Psmb10
ILMN_2974611	1.52438	2.21641	Tapbpl
ILMN_2437969	3.20449	2.56143	Ifi205
ILMN_2686132	0.963435	1.19273	Ada
ILMN_1239219	2.71255	0.545877	Mx2
ILMN_2938704	1.83001	0.807894	Il15
ILMN_1227573	3.06241	2.77067	Irf7
ILMN_1255416	1.3854	2.40359	Ly6a
ILMN_2971767	1.12271	1.30417	Myd88
ILMN_2737713	0.0740575	1.69591	Edn1
ILMN_2879614	2.0651	1.51675	Zbp1
ILMN_2731057	1.04225	1.45046	Psme2
ILMN_1257505	2.28088	1.87434	Samhd1
ILMN_1244081	-1.45335	-1.31785	Rgs4
ILMN_1244513	2.22567	2.31015	Gbp4
ILMN_2624100	2.22327	2.97667	Irf1
ILMN_1230878	1.49631	1.37225	H2-T22
ILMN_3010089	1.47848	0.778902	Ifi204
ILMN_2742937	0.993966	1.71809	Slc4a8
ILMN_2733567	1.69421	1.68397	B430306N03Rik
ILMN_2860649	2.778	3.98001	Gbp6
ILMN_2598622	2.14051	2.44318	Slamf8
ILMN_2629582	2.03748	2.18179	Plau
ILMN_2479290	1.13567	1.34945	Fas
ILMN_2725188	1.54486	0.636444	Atp10a
ILMN_2981167	3.57883	2.18945	Ifit2
ILMN_2589785	0.463042	0.680631	Cnn3
ILMN_1252481	1.42253	1.99312	Fosl2
ILMN_2650280	1.03011	1.8347	Sod2
ILMN_3120510	1.8755	2.20554	Gvin1
ILMN_3156343	2.83524	3.36603	Wars
ILMN_1256359	0.459029	1.50777	Smox
ILMN_2694179	-0.205997	1.06212	Ccl6
ILMN_3139158	1.29034	1.12898	Trim21
ILMN_2599154	3.72773	3.49297	Oasl2
ILMN_1258526	1.55086	1.74031	Lgals3bp
ILMN_3103896	3.23194	4.23736	Timp1
ILMN_2630459	-0.628792	-1.27145	Cxcr4
ILMN_1219154	1.36743	1.21363	Mt2
ILMN_2846812	1.06225	-0.0838115	Sp100
ILMN_2917471	-1.10878	-2.08433	Ednrb
ILMN_1249759	2.201	1.79013	Il15ra
ILMN_2825803	1.99276	1.85532	Parp14
ILMN_1243601	1.77985	2.68738	Il6
ILMN_2873988	2.95159	1.83171	Rtp4
ILMN_2725927	2.15621	2.11794	Serpina3g
ILMN_1250409	1.56233	2.06422	Tap1
ILMN_3093622	1.65848	0.918176	Adar
ILMN_2625290	1.75143	1.44562	Ifi35
ILMN_2646625	0.835223	1.73315	Jun
ILMN_2712075	1.75213	2.67092	Lcn2
ILMN_3142803	4.67836	4.66675	Cxcl10
ILMN_2609614	1.36958	1.50196	Snx10
ILMN_2445166	1.80851	2.23273	Vdr
ILMN_2507725	-1.16434	-1.079	Lpin1
ILMN_3160750	5.1452	7.29147	AA467197
ILMN_2668696	0.659067	1.08749	Il13ra1
ILMN_1213978	0.574091	1.09092	Ptpro
ILMN_2668509	1.91271	2.01276	Hp
ILMN_2777471	1.28189	1.41168	H2-T23
ILMN_2806549	3.39257	3.64319	Prm1
ILMN_2737685	5.24445	4.08588	Mmp13
ILMN_2426853	3.38708	3.25478	Ubd
ILMN_2658501	1.62249	1.98365	Ifitm3
ILMN_1237695	1.52537	2.10185	Pfkp
ILMN_1239397	1.22081	1.77873	Hk2
ILMN_2690603	0.938855	1.61883	Spp1
ILMN_2661289	1.06638	0.252115	Csprs
ILMN_3054914	3.63696	1.92385	Usp18
ILMN_3161013	3.11589	3.35221	Hk3
ILMN_2693940	1.54178	1.46304	Psmb8
ILMN_3162879	1.22909	1.76998	Stx3
ILMN_2654554	1.44749	1.37949	Fgl2
ILMN_2422743	2.20039	0.533106	Tor3a
ILMN_3006767	2.97275	2.81208	Mlkl
ILMN_2657822	2.25908	1.26085	Stat2
ILMN_3155492	2.54176	0.890611	Tapbp
ILMN_3047389	4.73235	5.94777	Gbp2
ILMN_2618176	2.01762	2.63921	Socs3
ILMN_2650255	-0.971121	-0.701818	Man2a2
ILMN_2811737	1.68554	1.80319	Casp4
ILMN_2613140	2.0938	0.684723	Oas1b
ILMN_2919411	1.18737	1.11836	Osm
ILMN_2679464	0.890148	1.76426	Mcm10
ILMN_2717127	1.60579	0.31907	Ddx58
ILMN_2652857	2.57201	2.52102	Ifi47
ILMN_1246194	4.45564	2.5813	Ifit3
ILMN_2634796	2.77366	2.62063	Socs1
ILMN_2894678	0.85267	0.438172	H2-T10
ILMN_2771176	5.70687	6.25371	Ccl7
ILMN_2474858	1.74959	3.31629	Tnfaip2
ILMN_1253224	-1.03161	-0.459388	Dhcr24
ILMN_2593554	3.08495	4.19482	Igtp
ILMN_2896601	1.22785	1.46111	Icam1
ILMN_3150811	-0.74482	-1.82027	Tsc22d3
ILMN_2700715	0.840661	1.36101	Cstb
ILMN_2775421	1.03081	1.14757	Serping1
ILMN_2686721	1.14174	2.07016	Tap2
ILMN_1256122	4.44029	4.63989	Hdc
ILMN_1224110	2.66541	1.88363	Bst2
ILMN_1227900	1.60591	1.5759	Il12rb1
ILMN_2431619	1.39136	2.0612	Ube2l6
ILMN_2924839	1.93524	0.17901	Oas1a
ILMN_2602899	1.69983	1.55183	Crem
ILMN_2692615	1.57318	2.0487	Tgm2
ILMN_1239294	0.630755	1.34195	Cdc42ep2
ILMN_2605819	0.836627	3.84578	Egln3
ILMN_2593196	2.53984	3.26566	Stat1
ILMN_1244866	3.66007	4.49866	Gbp5
ILMN_2648548	1.493	1.54723	Casp7
ILMN_1228233	-0.777107	-1.28668	Gstm1
Type II (64 transcripts)
Probe_Id	LogFC (WT Spleen Day 2 infected/WT Spleen Day 1 Ctrl)	LogFC (KO Spleen Day 2 infected/KO Spleen Day 1 Ctrl)	Symbol
ILMN_2862316	2.97135	2.93778	Gpr33
ILMN_2647594	-0.334318	-1.06444	Igf1
ILMN_2959292	5.25185	6.5863	Upp1
ILMN_2627041	0.922398	1.4376	Cx3cl1
ILMN_2703267	0.478802	1.09165	Nes
ILMN_2851040	0.605094	1.11875	Mcm3
ILMN_2992709	0.142155	1.12485	Trem2
ILMN_1246733	0.602747	1.38996	Gm22
ILMN_2663613	-0.888629	-1.11204	Itgb5
ILMN_2979432	0.850559	2.43526	Klk1b11
ILMN_1259606	-0.767583	-0.7756	3110057O12Rik
ILMN_2669416	1.22404	0.940263	Mgst1
ILMN_1237186	1.40462	2.04206	Spint1
ILMN_1259174	0.474389	1.88949	Scin
ILMN_2647757	1.22157	1.16173	Ccl11
ILMN_1232667	1.11718	1.48029	Ifitm2
ILMN_3121891	0.170137	1.37289	Lmna
ILMN_2669164	3.3314	3.36485	Arg2
ILMN_2639972	1.30148	2.19766	Ppp1r3b
ILMN_1247553	-1.38889	-1.42014	Sepp1
ILMN_1232621	-1.29419	-1.29183	Ank
ILMN_1230152	1.15161	1.76667	Adamts4
ILMN_2610944	1.18598	1.37644	Fpr1
ILMN_1256564	0.0863799	1.23367	Ak4
ILMN_2989706	0.998907	0.537656	Prdx1
ILMN_2648967	0.711462	1.62171	Arrdc4
ILMN_2910768	0.955032	1.29456	Pilra
ILMN_2680827	-0.935291	-1.64812	Il7r
ILMN_2749412	1.99944	2.63825	Csf2
ILMN_2996683	0.795282	1.28344	Pvrl2
ILMN_1256492	-0.571782	-0.970784	Anxa6
ILMN_1241915	0.758609	0.719176	Notch1
ILMN_2756665	-0.930965	-1.84354	Cbr2
ILMN_2611000	3.39363	3.82368	Il1r2
ILMN_2687403	1.89742	2.02863	Fcgr3
ILMN_1232600	-1.02016	-0.10385	Rnf125
ILMN_2587873	-1.35295	-0.0499616	B3gnt5
ILMN_1250421	-2.24826	-0.764396	Mmp12
ILMN_2665411	1.47067	1.39271	Nnmt
ILMN_2718330	0.46166	0.936636	Cish
ILMN_1234774	1.47894	1.77682	2010005H15Rik
ILMN_2777696	0.268128	1.4367	Gcat
ILMN_3006123	0.888954	1.95447	Asns
ILMN_2868220	2.35879	3.68785	Inhba
ILMN_2469333	1.5694	2.00719	Tnfrsf1a
ILMN_1239472	-1.01486	-1.34445	Ceacam2
ILMN_2890866	1.19015	2.1604	Bcl2l14
ILMN_2742075	1.35174	2.80843	Cd14
ILMN_2756435	2.00391	2.29338	Cebpb
ILMN_3071356	0.925458	1.08439	Dbi
ILMN_2749052	0.852221	1.79604	Ramp3
ILMN_1237886	1.07716	1.65928	Enc1
ILMN_1225528	1.13915	1.67169	Trib3
ILMN_1239430	-1.62907	-1.78518	Mrc1
ILMN_2748966	-0.346212	0.802203	Tgfb3
ILMN_1255110	1.16059	0.0633047	Mybbp1a
ILMN_2710353	1.09931	0.969484	Acta2
ILMN_1227282	0.883632	2.39279	Soat2
ILMN_2723058	1.04224	1.15633	Plod3
ILMN_2619330	0.610819	0.860096	Plk3
ILMN_2810624	-0.598034	-0.918757	Csad
ILMN_2976159	0.886306	1.00182	Mreg
ILMN_2686327	-1.00667	-1.68485	Gas6
ILMN_1250612	0.100526	1.91998	Tbc1d2

## Sheet: Spleen_Day3
Interferome database Type I, Type I and II, and Type II transcripts in Spleen Day 3
Type I (266 transcripts)
Probe_Id	LogFC (WT Spleen Day 3 infected/WT Spleen Day 1 Ctrl)	LogFC (KO Spleen Day 3 infected/KO Spleen Day 1 Ctrl)	Symbol
ILMN_1230278	1.76038	1.17665	Cxcl5
ILMN_2936165	1.06142	0.985354	Bcl2a1c
ILMN_2931384	1.16633	1.04714	Lrrc59
ILMN_1234728	-0.523156	-1.39874	Ptpn14
ILMN_2757582	1.41536	0.645743	Ltbr
ILMN_1236702	3.46098	2.54548	Lilrb4
ILMN_1227403	-0.957549	-1.30773	Rtn4rl1
ILMN_1257574	-1.31207	-2.46399	Esm1
ILMN_2603081	0.554967	0.413166	Nt5c3
ILMN_2497190	-1.61277	-0.620773	Bmf
ILMN_2612079	1.47752	0.906427	Rrbp1
ILMN_1219074	1.05078	0.936764	Slfn2
ILMN_1226935	-1.15123	2.10845	Orm1
ILMN_2945348	2.10454	1.40159	Glrx
ILMN_2626086	1.06806	0.308457	Gla
ILMN_2744909	1.48118	0.530069	Gmppb
ILMN_2416145	0.339919	1.45439	Tpx2
ILMN_2636110	0.329634	1.52821	Sgol2
ILMN_2735350	2.5584	0.779904	Gdf15
ILMN_2621921	1.29846	1.10432	Clcn7
ILMN_2972748	1.20293	1.32269	Epha1
ILMN_2631953	-1.00049	-1.50486	Etv1
ILMN_2820703	1.89809	0.844197	Scarf1
ILMN_1229256	0.95576	0.823063	Bzrap1
ILMN_2615145	1.37271	0.916334	Fbxw17
ILMN_2663230	1.43014	1.02772	Slco3a1
ILMN_1237773	1.42985	0.517132	Rhou
ILMN_2694569	-0.574771	-0.637691	Cyp4b1
ILMN_2711075	1.90341	0.957472	Mmp9
ILMN_2708203	-2.03358	-1.93012	Cdkn1c
ILMN_1259322	-0.811128	-2.7311	Pdk4
ILMN_3161601	-2.26758	0.104563	Snca
ILMN_2643883	1.18094	1.86677	Brip1
ILMN_1214396	1.35335	0.928822	Gsr
ILMN_2813186	-1.00675	-0.252559	Avpi1
ILMN_2947234	-1.71538	-1.27683	Cbx7
ILMN_1239055	2.30904	1.53163	Xdh
ILMN_2899863	2.26953	2.0211	Tnf
ILMN_2929896	0.379591	1.65721	Pbk
ILMN_1229173	1.29599	0.578087	H2-T24
ILMN_2678726	-0.977912	-1.14144	Rasgrp2
ILMN_2630852	-2.41846	-2.13165	Il7
ILMN_2763245	5.15898	3.74817	Cxcl1
ILMN_1221908	-0.696859	-0.315807	Usp7
ILMN_1229091	-1.49331	-1.57172	Nr1d1
ILMN_1249727	2.3689	1.35829	Car13
ILMN_1254837	1.084	-0.0340039	Rab7
ILMN_2752431	0.368693	0.937981	Itpka
ILMN_2787871	0.352869	1.27461	Cdca5
ILMN_1223257	4.02483	2.11529	Ccl4
ILMN_2818678	1.13933	0.522342	Tdrd7
ILMN_2767615	-1.36413	-0.714618	Atp1b1
ILMN_1252472	-0.974784	-1.02205	Itk
ILMN_2642349	1.72064	0.996674	Slc7a2
ILMN_2689790	-0.763378	-1.24113	Igfbp6
ILMN_1216386	1.80138	0.499699	Cd86
ILMN_2648669	3.46521	0.682337	Gpnmb
ILMN_2761594	-1.8043	-1.23877	Cirbp
ILMN_2656504	2.7006	1.52607	Retnlg
ILMN_1232884	0.277233	2.3022	Sphk1
ILMN_3075712	-1.40506	-1.69561	Smarca2
ILMN_1228333	1.13034	0.2782	Prf1
ILMN_1236369	0.943352	0.90067	Usp12
ILMN_2914453	-1.09636	-0.820901	Plekha5
ILMN_2548681	-1.72596	-1.2319	4930426D05Rik
ILMN_2975312	-1.63755	-0.664131	Fcer2a
ILMN_2909568	0.84701	0.946849	Gpr113
ILMN_2862706	1.75821	1.71436	H2-Q5
ILMN_2832979	-1.39835	-1.12362	Gpc3
ILMN_1258612	2.85339	1.25538	4930599N23Rik
ILMN_2964185	-1.33457	-0.339756	H2-M2
ILMN_2676524	1.18682	0.403459	C130050O18Rik
ILMN_2481182	-0.480783	-0.772338	Ucp2
ILMN_2735615	0.905026	1.10537	Isg20
ILMN_2727920	1.66523	1.32428	Tspo
ILMN_1218181	2.01402	0.506755	Ifitm6
ILMN_1253919	5.37848	2.18712	Ccl3
ILMN_2924419	1.39554	1.14116	H2-Q7
ILMN_2616226	-1.84829	-2.0529	Dbp
ILMN_2957987	0.13077	-0.786538	2310042D19Rik
ILMN_2688728	-0.17258	0.459765	Pcyt1a
ILMN_1243329	1.07749	0.0538663	Dab2
ILMN_2904137	-3.76249	-0.0287738	Ambp
ILMN_1250948	0.968689	1.23848	Ptpn2
ILMN_3006505	0.944486	0.641889	Bcl2a1d
ILMN_2744890	1.50217	2.11334	Gadd45g
ILMN_2915279	1.60424	1.44162	Mov10
ILMN_1238886	2.80153	2.79136	Ccl8
ILMN_2993745	-2.91961	-1.92123	Ahsg
ILMN_2993109	-0.423251	-1.62804	Ddit4
ILMN_3147259	2.43487	0.440374	Prok2
ILMN_2707941	-1.33047	-1.08128	Gpr83
ILMN_2986051	-1.07072	-0.454414	Ccbl1
ILMN_2814974	2.6416	2.19067	Klra2
ILMN_2524865	3.4007	1.47528	Chi3l4
ILMN_2906489	2.04472	0.873692	Mocos
ILMN_2822842	0.809132	0.318882	1600014C10Rik
ILMN_3072427	5.01807	3.18124	Il1rn
ILMN_2752624	2.71935	1.49896	Ccrl2
ILMN_2598877	1.50492	0.532289	Slc7a8
ILMN_2630047	-1.70224	-1.72602	Car3
ILMN_1221298	1.73667	0.449193	Tuba8
ILMN_2677859	1.37374	1.32988	Insl6
ILMN_1241695	4.19346	3.35528	Ms4a6d
ILMN_2761430	-1.44637	-1.76716	Rab6b
ILMN_1244424	3.62836	2.53359	Adora2b
ILMN_2687062	0.950022	0.875613	Abr
ILMN_2653227	-1.13924	-1.17802	Lrat
ILMN_3011376	2.17229	1.62032	Cd244
ILMN_2435392	-1.02117	-0.847991	Dnase2a
ILMN_2952275	3.01564	0.923698	Arg1
ILMN_3070701	-0.769381	-0.81176	Camk2d
ILMN_2716602	1.75055	2.16172	Lgals9
ILMN_1241610	-0.919997	-0.37671	Adrb2
ILMN_1244134	1.3047	0.3289	Lrp4
ILMN_1238505	1.41286	1.3621	Il10
ILMN_2638958	1.58575	0.500822	Cacybp
ILMN_2630045	1.69074	1.35129	Il27
ILMN_3094853	1.45064	1.34519	Pkib
ILMN_1252089	-1.11823	-0.792191	Nfatc3
ILMN_3008859	1.74911	1.34425	Ctsc
ILMN_2748875	1.5858	1.16047	Fcer1g
ILMN_2634083	3.75709	2.57496	Cdkn1a
ILMN_2485839	1.54934	0.533505	Tnfrsf1b
ILMN_2609813	3.6942	2.60474	Chi3l1
ILMN_1226540	0.396176	-1.03211	Agpat3
ILMN_3045984	2.7063	1.838	Clec5a
ILMN_2621160	-0.927471	-0.535443	Ddb2
ILMN_1213836	1.66033	0.44247	Ly6f
ILMN_2803674	1.67797	1.26222	S100a9
ILMN_2451389	-0.782458	-0.680761	Dpysl2
ILMN_1233543	-0.753951	-1.14452	0610009L18Rik
ILMN_2877443	0.736664	1.33754	Abhd2
ILMN_1226472	-1.48054	-1.22306	Retnla
ILMN_2424299	1.13236	1.15783	Tnfrsf12a
ILMN_1216020	2.88868	0.308457	Oas3
ILMN_2651054	-1.08045	-1.11662	Sytl1
ILMN_2469253	-1.35146	-1.17512	Vpreb3
ILMN_1236889	1.02351	0.255287	Selp
ILMN_2623393	-3.5505	-1.6433	Apoa1
ILMN_2822915	1.02902	0.597829	Lnpep
ILMN_2704873	0.323405	1.35079	Hist1h2ab
ILMN_2879858	1.20456	1.00981	Prkx
ILMN_3130350	0.866072	1.31632	Glipr2
ILMN_2733733	1.56712	1.14241	Tlr2
ILMN_2772632	5.76688	3.39408	Saa3
ILMN_2991255	3.99646	3.21487	Gpr84
ILMN_2615804	2.16518	1.87762	Gpr141
ILMN_2602139	-2.58015	-1.72421	Ccl21a
ILMN_2668472	1.55454	0.916775	Nr1h3
ILMN_2702303	2.47529	0.0993534	Ch25h
ILMN_1224883	1.1319	0.292935	Slc30a1
ILMN_2480814	-0.993143	-0.747997	Tnfrsf13b
ILMN_1236935	0.368728	0.50109	Rbl1
ILMN_2715673	1.26626	0.522685	Igsf6
ILMN_2626235	-0.856513	-1.09134	Lgals4
ILMN_2643876	1.54061	0.61631	Tcirg1
ILMN_1254358	-1.07996	-1.5712	Igfbp5
ILMN_2599018	1.54094	1.0732	Clic4
ILMN_2942276	1.39436	0.171044	Luzp1
ILMN_2543834	1.26287	0.745681	Rfc3
ILMN_2788223	-3.85149	-0.575415	Kng1
ILMN_3091003	0.908092	-0.32907	Ms4a7
ILMN_2778289	4.93528	2.11972	Cxcl2
ILMN_2600421	0.887162	1.22903	Mpo
ILMN_3005441	1.41811	1.54528	Ppa1
ILMN_2745370	-1.77479	-1.52828	Sult1a1
ILMN_2595732	2.63995	1.98945	Nfil3
ILMN_1255256	1.9668	1.11673	Sgcb
ILMN_1216764	2.24158	1.83876	Ier3
ILMN_2454692	1.20793	0.680079	Ubtd1
ILMN_2857957	-0.979591	-0.528618	Mgll
ILMN_2988931	2.89859	2.00946	Stfa1
ILMN_2752030	-0.669712	-0.901452	Cacna2d1
ILMN_2833441	1.60394	1.44236	Trafd1
ILMN_3001043	0.434556	1.15041	Melk
ILMN_1240125	1.73644	1.29542	Gnb4
ILMN_1250443	1.07507	0.881284	BC023105
ILMN_2626939	1.43689	0.4689	Daxx
ILMN_2867147	1.07055	0.436422	Tyrobp
ILMN_2433955	7.66444	6.52797	Irg1
ILMN_2839886	-0.471028	-0.861846	Mxd4
ILMN_2590884	1.11124	0.305692	Plaur
ILMN_2648475	-1.60476	-1.27775	Lef1
ILMN_2923463	0.0888307	1.10844	Kif23
ILMN_2636285	-0.622053	-1.11981	Nt5e
ILMN_2768154	0.305733	3.98076	Saa1
ILMN_1244277	0.346608	1.37007	Itsn1
ILMN_2987709	1.92367	1.49234	Slc15a3
ILMN_1259290	1.25815	0.592981	Akt3
ILMN_1214822	1.33957	0.880128	Gfpt2
ILMN_2744380	1.37888	0.505618	Npc2
ILMN_2629191	-1.2419	-1.10738	Cpm
ILMN_2630704	0.700894	0.478985	Prpf38a
ILMN_3136744	-1.01972	-0.654347	Sesn1
ILMN_2618918	2.14022	1.25571	Slc2a6
ILMN_1243066	3.77632	1.91092	Il1a
ILMN_1218123	1.47255	0.505894	Aif1
ILMN_2592834	2.85367	-0.323664	Sct
ILMN_2651539	-2.67126	-1.9646	Apoc3
ILMN_2431150	-1.32725	-0.178278	Eef2k
ILMN_2733482	1.70536	0.622701	Gca
ILMN_1256633	1.62292	1.50706	Pnp
ILMN_2663930	2.27152	1.72584	Slfn1
ILMN_2962737	2.17264	1.88654	Aoah
ILMN_2830898	-1.43057	-0.939629	Cdc25b
ILMN_2591264	0.277975	3.85439	Orm2
ILMN_2777498	3.68288	2.31942	Il1b
ILMN_1246044	0.995575	0.634816	Mrps25
ILMN_1239345	-0.476105	-0.66014	Asf1a
ILMN_2480542	-1.24276	-0.762911	Vamp1
ILMN_2843394	1.10717	0.408178	Ptgir
ILMN_2793464	3.11028	1.98705	Oasl1
ILMN_2624363	-3.12553	-0.420562	Fga
ILMN_3043036	3.45711	1.47128	Chi3l3
ILMN_1229828	-1.43809	-1.11423	Adamts10
ILMN_2685712	6.18921	5.71498	Ifng
ILMN_1221943	1.38218	1.6594	Sdf2l1
ILMN_2753029	-0.930866	-0.291233	Gch1
ILMN_2670150	3.1133	3.8382	Oas2
ILMN_2619408	3.53936	2.87045	Atf3
ILMN_2621346	1.23712	0.563687	Keap1
ILMN_2676052	-1.28296	-1.14185	Tef
ILMN_2625125	-1.3507	-1.06995	Cx3cr1
ILMN_2702141	1.62614	0.99919	Mefv
ILMN_2871945	1.79086	0.753584	Trem1
ILMN_3113437	1.15167	1.1241	Tmem2
ILMN_2742042	1.27977	0.440562	Nupr1
ILMN_1248811	2.07454	0.893274	Ctla2b
ILMN_2898878	-1.61651	-1.23116	Pdcd4
ILMN_2736337	0.831361	0.42994	Gatm
ILMN_2795520	1.16328	1.29483	H2-K1
ILMN_2433166	-0.983035	0.072593	4933439C10Rik
ILMN_1238696	0.314433	1.39434	Fanca
ILMN_1225406	4.60341	3.83774	Ccl24
ILMN_2829594	2.57457	1.65059	Hspa1a
ILMN_2712151	2.39388	1.43422	1810033B17Rik
ILMN_1239119	0.887902	0.316128	Hsh2d
ILMN_2663249	1.13808	0.640235	Slamf9
ILMN_2669199	1.48879	1.11075	Etv6
ILMN_2436146	1.09917	0.741622	Tnfsf10
ILMN_2707870	2.13016	0.308457	Mx1
ILMN_2516338	-1.11178	-1.37684	D430019H16Rik
ILMN_3009572	1.39414	0.851344	Txn1
ILMN_2926842	1.30884	0.217335	Flrt2
ILMN_2888191	3.15579	2.59228	Ccr5
ILMN_2883990	1.29607	0.254108	Rbms1
ILMN_1246065	1.46049	0.908868	Gadd45b
ILMN_2417174	-1.20903	-0.664527	Ube2h
ILMN_2583813	-0.843364	-0.636494	Nnt
ILMN_2948552	2.15098	2.3539	Xcl1
ILMN_2974720	1.26271	0.701796	Igf2bp2
ILMN_1219298	-2.04381	-0.909215	Art4
ILMN_2771766	5.91122	4.15076	Ccl12
ILMN_2759365	1.49536	0.254181	Angptl4
ILMN_2974343	2.56142	1.15588	Pla1a
ILMN_1240726	1.22325	0.85755	Mmp14
ILMN_1237135	0.936555	0.648521	Pml
ILMN_1229523	3.22699	2.54664	Fcgr1
ILMN_1260446	-0.661962	-0.801709	Ttc3
ILMN_2658908	-0.903977	-1.61085	Cxcl12
ILMN_2636424	-1.36907	-1.82745	Itgbl1
ILMN_2741677	0.292267	0.265417	Bach1
ILMN_3065779	-0.600772	-0.702825	Mier1
ILMN_1242370	-1.61645	0.785918	Fgl1
ILMN_2648346	2.12801	0.770643	Bst1
Type I and Type II (121 transcripts)
Probe_Id	LogFC (WT Spleen Day 3 infected/WT Spleen Day 1 Ctrl)	LogFC (KO Spleen Day 3 infected/KO Spleen Day 1 Ctrl)	Symbol
ILMN_2769490	1.51452	0.563038	5430435G22Rik
ILMN_2416670	-1.81884	-1.13526	Ttn
ILMN_1215862	3.791	4.15209	Cxcl9
ILMN_1245710	4.28992	2.14144	Ccl2
ILMN_2473066	-0.273322	-1.16399	Maf
ILMN_2974611	1.70855	1.96879	Tapbpl
ILMN_1245200	3.60958	2.35484	Ifi205
ILMN_2686132	1.07402	1.15501	Ada
ILMN_1239219	2.3279	0.670079	Mx2
ILMN_2938704	1.79487	0.897474	Il15
ILMN_1227573	3.11521	2.58285	Irf7
ILMN_1255416	1.55835	2.18957	Ly6a
ILMN_1221620	0.775563	1.66017	Il18rap
ILMN_2587737	-0.85873	-0.955551	Tnrc6b
ILMN_2879614	2.06886	1.50462	Zbp1
ILMN_1244513	2.19626	2.26603	Gbp4
ILMN_2624100	1.87489	2.51535	Irf1
ILMN_1230878	1.82143	1.31013	H2-T22
ILMN_3010089	1.8176	0.591189	Ifi204
ILMN_2733567	2.00088	0.953037	B430306N03Rik
ILMN_2860649	3.02678	3.61844	Gbp6
ILMN_2598622	2.42129	2.3212	Slamf8
ILMN_2629582	2.13887	1.67202	Plau
ILMN_2774646	1.27773	1.11868	Myd88
ILMN_2902979	1.30103	0.981511	Fas
ILMN_2725188	1.38611	0.320366	Atp10a
ILMN_2981167	3.45274	2.07603	Ifit2
ILMN_1252481	1.83852	1.2409	Fosl2
ILMN_2650280	1.58897	1.27322	Sod2
ILMN_3120510	1.77516	1.94403	Gvin1
ILMN_3156343	2.68037	2.91445	Wars
ILMN_1256359	0.283244	0.340976	Smox
ILMN_2954868	2.93145	4.0854	Oasl2
ILMN_1258526	1.77876	1.67374	Lgals3bp
ILMN_3103896	4.95761	2.50145	Timp1
ILMN_2630459	-0.851793	-1.08757	Cxcr4
ILMN_1219154	1.07741	2.024	Mt2
ILMN_2917471	-0.870337	-1.89498	Ednrb
ILMN_1226819	1.41251	1.01997	Tapbp
ILMN_1249759	2.5237	1.60328	Il15ra
ILMN_2825803	2.02805	1.85218	Parp14
ILMN_1243601	2.32391	0.673577	Il6
ILMN_2873988	2.52059	1.28068	Rtp4
ILMN_2725927	2.25296	2.29394	Serpina3g
ILMN_1250409	1.52851	2.09549	Tap1
ILMN_3093622	1.20742	0.985896	Adar
ILMN_2625290	1.43524	1.36506	Ifi35
ILMN_2646625	1.01419	1.30756	Jun
ILMN_2712075	2.88761	1.6365	Lcn2
ILMN_3142803	4.87453	4.14619	Cxcl10
ILMN_2847144	0.165942	0.893988	Hist1h2ak
ILMN_2609614	1.94296	1.34978	Snx10
ILMN_2445165	1.25316	1.42308	Vdr
ILMN_2507725	-1.26355	-0.0786058	Lpin1
ILMN_3160750	6.05946	5.2969	AA467197
ILMN_1247377	1.03331	0.508141	Mpeg1
ILMN_2668696	1.24442	0.569733	Il13ra1
ILMN_2611755	1.20612	0.562641	Serpinb6b
ILMN_1213978	1.44307	0.699034	Ptpro
ILMN_2944824	2.35838	1.84697	Hp
ILMN_2777471	1.47194	1.43951	H2-T23
ILMN_2806549	4.64631	3.2339	Prm1
ILMN_2737685	5.39521	4.35564	Mmp13
ILMN_2426853	3.69793	3.38458	Ubd
ILMN_2658501	1.81772	1.59299	Ifitm3
ILMN_1237695	1.64506	1.53803	Pfkp
ILMN_1239397	1.58821	1.18711	Hk2
ILMN_2690603	4.32202	1.21362	Spp1
ILMN_2661289	0.844851	0.220525	Csprs
ILMN_1248382	1.03206	1.30301	H2-D1
ILMN_3131679	2.71927	3.17023	Usp18
ILMN_3161013	3.30993	2.90622	Hk3
ILMN_1227386	1.38254	1.11381	Aig1
ILMN_3162879	1.75195	1.55594	Stx3
ILMN_2654554	1.5832	1.0716	Fgl2
ILMN_2437513	1.46323	0.590882	Tor3a
ILMN_3006767	3.2506	2.74864	Mlkl
ILMN_2657822	1.88211	1.09715	Stat2
ILMN_3047389	4.32325	5.01189	Gbp2
ILMN_2618176	2.57725	2.04187	Socs3
ILMN_2977791	-0.632915	-0.530617	Man2a2
ILMN_2913166	1.3985	0.952933	Serping1
ILMN_2811737	2.21393	1.4265	Casp4
ILMN_2749717	0.945645	0.820942	Bcl3
ILMN_2613140	1.49772	1.06487	Oas1b
ILMN_2510467	1.38398	0.500679	Sco1
ILMN_2919411	1.25566	0.800617	Osm
ILMN_1232707	2.17057	2.1397	Samhd1
ILMN_2679464	0.827258	2.2114	Mcm10
ILMN_2717127	1.34008	0.57231	Ddx58
ILMN_2652857	2.55176	2.53358	Ifi47
ILMN_2944666	3.1462	3.40519	Ifit3
ILMN_2634796	2.73539	2.45896	Socs1
ILMN_2776603	1.20112	-0.162922	Ccl9
ILMN_2771176	6.76992	4.94298	Ccl7
ILMN_2841290	2.24259	2.72379	Tnfaip2
ILMN_2593554	2.9907	4.04483	Igtp
ILMN_2896601	1.32831	1.17722	Icam1
ILMN_1249003	-1.22984	-0.642195	Gpr155
ILMN_1257020	1.2985	0.298367	Aldh1b1
ILMN_3150811	-1.06609	-1.41425	Tsc22d3
ILMN_2700715	1.36287	0.878965	Cstb
ILMN_1249142	0.442115	1.05879	Cpd
ILMN_2686721	1.48914	1.90731	Tap2
ILMN_1256122	4.21804	3.20412	Hdc
ILMN_1224110	3.11648	1.55372	Bst2
ILMN_2988143	1.32545	0.877138	Plac8
ILMN_1227900	1.20022	1.6937	Il12rb1
ILMN_2431619	0.608082	1.58616	Ube2l6
ILMN_2924839	2.18076	0.308457	Oas1a
ILMN_1242622	1.53153	1.15203	Crem
ILMN_2692615	1.90911	1.40577	Tgm2
ILMN_1239294	1.03166	0.789094	Cdc42ep2
ILMN_2605819	2.46724	1.83449	Egln3
ILMN_2681241	0.123958	1.64821	Birc5
ILMN_2593196	2.45493	2.97591	Stat1
ILMN_1244866	4.10899	3.74254	Gbp5
ILMN_2648548	1.64643	1.33146	Casp7
ILMN_2746356	-0.677372	-1.08081	Tle4
ILMN_2721149	1.32773	0.61694	Arl11
ILMN_1255053	0.202549	1.59687	Plk1
Type II (70 transcripts)
Probe_Id	LogFC (WT Spleen Day 3 infected/WT Spleen Day 1 Ctrl)	LogFC (KO Spleen Day 3 infected/KO Spleen Day 1 Ctrl)	Symbol
ILMN_2862316	2.92918	3.01023	Gpr33
ILMN_1220039	0.15258	1.35367	Kif4
ILMN_2959292	6.1749	5.23458	Upp1
ILMN_2680770	1.34591	0.747735	Cysltr1
ILMN_1233793	1.00831	0.650205	Cct7
ILMN_2851040	0.570851	1.41533	Mcm3
ILMN_2624209	0.700643	0.999446	St14
ILMN_2992709	1.25754	1.32541	Trem2
ILMN_1246733	1.54864	0.166347	Gm22
ILMN_3096144	1.21666	0.877213	Stat3
ILMN_2837671	1.16242	0.384966	Fblim1
ILMN_2663613	-0.313717	-1.17369	Itgb5
ILMN_1259606	-0.907499	-0.905086	3110057O12Rik
ILMN_2940195	1.45161	0.833177	Mgst1
ILMN_1237186	1.98172	1.74866	Spint1
ILMN_1237817	-0.652928	-0.324343	Gpr34
ILMN_1232667	1.42606	0.921683	Ifitm2
ILMN_2669164	3.51678	2.31742	Arg2
ILMN_2639972	1.56456	1.07033	Ppp1r3b
ILMN_1232621	-1.60619	-0.940678	Ank
ILMN_3083163	1.01814	0.369474	Cp
ILMN_1230152	2.16841	1.14731	Adamts4
ILMN_2610944	1.89359	1.26283	Fpr1
ILMN_2971999	0.99621	1.72872	Iqgap3
ILMN_2683540	0.858371	0.90403	Dock4
ILMN_2648967	0.998494	0.883119	Arrdc4
ILMN_2484707	0.707617	1.31411	Tyms
ILMN_2642913	1.25085	0.546892	Emp1
ILMN_2749412	2.36021	1.97558	Csf2
ILMN_2753912	0.629982	1.03026	Pdgfc
ILMN_2996683	1.14015	0.50112	Pvrl2
ILMN_2903972	-0.424912	-1.53608	Pdgfrb
ILMN_2916035	0.47522	1.00165	Lmnb1
ILMN_2756665	-0.749672	-1.38454	Cbr2
ILMN_1238032	1.62689	0.598941	Fbxl5
ILMN_2611000	3.74145	2.45892	Il1r2
ILMN_2687403	2.53934	1.70223	Fcgr3
ILMN_3153207	1.15904	0.702413	Lamp2
ILMN_2600004	0.757934	1.22741	Plk4
ILMN_2665411	1.90413	1.14845	Nnmt
ILMN_2665307	1.4538	0.647702	Pilra
ILMN_1234774	1.98914	1.4596	2010005H15Rik
ILMN_3006123	0.0589577	1.88463	Asns
ILMN_2868220	3.79459	1.6538	Inhba
ILMN_2750515	1.69147	-0.127385	Fos
ILMN_1240615	0.879247	1.23246	Olfm1
ILMN_2469329	1.29479	1.39388	Tnfrsf1a
ILMN_2897891	1.58353	0.0739814	Rgs1
ILMN_2742075	2.68063	1.014	Cd14
ILMN_2756435	2.49872	1.72791	Cebpb
ILMN_3071356	1.64487	0.760722	Dbi
ILMN_2749052	1.06576	0.694276	Ramp3
ILMN_3076170	-0.862057	-1.00745	Itpr2
ILMN_1225528	1.98972	0.327686	Trib3
ILMN_2870302	0.737598	0.670093	Parp3
ILMN_1255510	0.155002	1.27446	Lmna
ILMN_2706677	0.666237	1.25547	D330045A20Rik
ILMN_1254975	1.23302	0.854026	Has2
ILMN_2867899	0.0807868	1.55316	Cdc20
ILMN_1227282	1.68679	2.31113	Soat2
ILMN_2762326	0.0672406	1.54752	Kif22
ILMN_2723058	1.44284	0.628093	Plod3
ILMN_3127178	-1.04835	-0.776337	Pou2f1
ILMN_2588815	-0.850299	-0.341968	Pgam2
ILMN_2847276	-0.645577	-1.26914	Mcf2l
ILMN_2976159	0.80894	0.422387	Mreg
ILMN_2686327	-1.42614	-1.8116	Gas6
ILMN_1223271	-1.3417	-0.909222	Apbb3
ILMN_1250612	1.02273	0.921869	Tbc1d2
ILMN_1248132	0.359503	1.56742	Stmn1

## Sheet: Liver_Day1
Interferome database Type I, Type I and II, and Type II transcripts in Liver Day 1
Type I (65 transcripts)
Probe_Id	LogFC (WT Liver Day 1 infected/WT Liver Day 1 Ctrl)	LogFC (KO Liver Day 1 infected/KO Liver Day 1 Ctrl)	Symbol
ILMN_2755008	0.621802	1.43083	Nfkbiz
ILMN_2497190	-1.00176	-2.08695	Bmf
ILMN_3031099	-0.317133	-1.66356	Coq10b
ILMN_2735350	-1.25201	-0.721982	Gdf15
ILMN_2663230	0.0395679	1.21347	Slco3a1
ILMN_2742152	0.330432	1.37604	Gadd45a
ILMN_2711075	-0.117352	-0.849806	Mmp9
ILMN_3161601	-0.225942	-0.0306726	Snca
ILMN_2778655	0.75446	1.39413	Vcam1
ILMN_2944366	0.737053	1.29172	Hspb8
ILMN_2630852	0.943628	1.87672	Il7
ILMN_2754985	1.13499	0.951654	Phlda1
ILMN_2763245	2.53223	4.96245	Cxcl1
ILMN_2732576	0.471582	1.4745	Pml
ILMN_1238644	-0.214306	-1.37542	Marveld1
ILMN_2656504	0.782996	1.39866	Retnlg
ILMN_1257546	0.585166	1.58718	4930599N23Rik
ILMN_3114413	0.43496	1.03069	G3bp2
ILMN_2734340	0.8982	1.50131	Stx11
ILMN_2616226	-2.48991	-3.5284	Dbp
ILMN_2744890	2.81489	0.864703	Gadd45g
ILMN_2793522	-0.930832	-0.850725	Tnfrsf19
ILMN_2752624	0.947104	1.66629	Ccrl2
ILMN_1241695	0.701259	0.862982	Ms4a6d
ILMN_1220034	1.03439	1.86167	Junb
ILMN_2605935	-0.263274	-1.07481	Gnpda1
ILMN_3097131	0.555122	1.34867	Timeless
ILMN_1219474	-0.703539	-0.968936	6430548M08Rik
ILMN_2634083	0.433807	1.74836	Cdkn1a
ILMN_2803674	0.855364	2.19837	S100a9
ILMN_1248791	0.00876391	1.70127	Sntb2
ILMN_1228535	-0.583523	-1.04805	Pmp22
ILMN_1216740	0.145903	1.18094	Nktr
ILMN_3053593	1.01625	1.3774	Glipr2
ILMN_2733733	0.833513	2.06096	Tlr2
ILMN_1260073	0.440968	1.12501	D16Ertd472e
ILMN_1254307	-0.747488	-2.6788	1810011O10Rik
ILMN_1228245	-0.691307	-0.790571	Prickle1
ILMN_1252202	0.361487	1.37079	Tnfaip3
ILMN_2595732	0.676147	1.4787	Nfil3
ILMN_2590917	0.543347	0.902306	Aim1
ILMN_2727799	0.947289	1.14204	Trafd1
ILMN_2758571	1.06857	3.80392	Saa2
ILMN_1250443	3.87801	7.14099	BC023105
ILMN_2626939	0.585663	1.63298	Daxx
ILMN_2433955	0.954872	2.57294	Irg1
ILMN_2768154	1.11129	3.11784	Saa1
ILMN_2671738	-0.556389	-0.75419	Il16
ILMN_2793464	0.947192	2.25777	Oasl1
ILMN_3117876	1.26644	2.93346	Chi3l3
ILMN_2663403	0.856087	1.44481	Ccl19
ILMN_2791459	-0.254198	0.904617	Ifng
ILMN_3115796	1.03521	2.06859	Cd40
ILMN_3009860	0.774685	1.47166	Sell
ILMN_2670150	0.322476	-0.0903693	Oas2
ILMN_2619408	0.761773	1.74648	Atf3
ILMN_1225406	0.619531	2.09125	Ccl24
ILMN_1245103	-0.841663	-2.44124	G6pc
ILMN_2900653	0.0325547	1.54226	Gadd45b
ILMN_2948552	0.579846	2.4913	Xcl1
ILMN_2987862	-1.35707	-2.28996	Per2
ILMN_2753183	-0.119646	-0.596773	Cyp3a11
ILMN_2759365	-0.959321	-1.37664	Angptl4
ILMN_2771709	-0.74287	-2.00266	Ppargc1b
ILMN_1214126	-0.28154	-1.4262	Hes6
Type I and Type II (72 transcripts)
Probe_Id	LogFC (WT Liver Day 1 infected/WT Liver Day 1 Ctrl)	LogFC (KO Liver Day 1 infected/KO Liver Day 1 Ctrl)	Symbol
ILMN_1215862	1.4455	4.6677	Cxcl9
ILMN_3111744	-0.894726	-2.65954	Lpin1
ILMN_2914843	0.66064	1.42323	Psmb10
ILMN_2974611	0.673402	1.83987	Tapbpl
ILMN_1257771	0.705995	2.61675	Ifi205
ILMN_1239219	1.64683	3.8932	Mx2
ILMN_1227573	1.23527	2.83022	Irf7
ILMN_1255416	0.575362	2.01726	Ly6a
ILMN_1226525	0.3164	0.110947	H2-Ab1
ILMN_1242466	1.25129	2.64586	Psmb9
ILMN_1221736	1.8214	3.77023	Samhd1
ILMN_1244513	2.06551	4.08204	Gbp4
ILMN_2649067	2.90189	4.17346	Irf1
ILMN_1213975	0.492334	1.18487	Slc4a8
ILMN_2860645	2.05259	4.59506	Gbp6
ILMN_2598622	1.41291	2.25805	Slamf8
ILMN_2774646	0.869217	1.69395	Myd88
ILMN_2981167	1.34957	1.9312	Ifit2
ILMN_1252481	0.215129	1.05708	Fosl2
ILMN_3120510	1.52385	3.10259	Gvin1
ILMN_1254157	0.574165	2.33214	Wars
ILMN_3139158	1.68961	2.61546	Trim21
ILMN_2954868	1.53893	3.64978	Oasl2
ILMN_1258526	0.386889	1.62425	Lgals3bp
ILMN_1247592	0.843592	1.21928	Casp1
ILMN_1219154	2.33211	2.27278	Mt2
ILMN_2825803	1.25196	3.11537	Parp14
ILMN_2873988	1.28358	2.77765	Rtp4
ILMN_2725927	2.1041	3.88833	Serpina3g
ILMN_1250409	1.86105	3.48736	Tap1
ILMN_3093622	1.08372	1.07445	Adar
ILMN_1244977	0.621973	0.938242	H2-DMb1
ILMN_2712075	1.71155	1.30744	Lcn2
ILMN_3142803	3.86206	6.77125	Cxcl10
ILMN_2609614	0.750331	1.49917	Snx10
ILMN_1254561	0.692118	1.79228	Csf1
ILMN_2426853	0.885352	1.88805	Ubd
ILMN_2762380	0.585729	2.16409	Enpp4
ILMN_1216849	0.505015	0.93795	Sp100
ILMN_3054914	1.79109	0.630327	Usp18
ILMN_3161013	1.41392	1.93116	Hk3
ILMN_2693940	0.701919	1.89868	Psmb8
ILMN_2437513	0.799178	1.80169	Tor3a
ILMN_3006767	0.76034	1.66211	Mlkl
ILMN_2657822	0.931995	1.55781	Stat2
ILMN_1214762	0.185115	-1.07369	Sgk3
ILMN_3122961	2.3306	5.36984	Gbp2
ILMN_2618176	1.93684	3.63049	Socs3
ILMN_2811737	1.44068	2.15899	Casp4
ILMN_2749717	1.16241	2.58981	Bcl3
ILMN_2595387	0.762875	1.76181	Rnf31
ILMN_2695539	-0.734509	-1.3726	Mast3
ILMN_2970532	-1.01425	-1.55906	Mcm10
ILMN_2652857	1.83483	4.36774	Ifi47
ILMN_1246194	2.90257	1.24602	Ifit3
ILMN_2634796	0.37951	1.72572	Socs1
ILMN_1253224	-0.0188252	1.49138	Dhcr24
ILMN_2593554	2.32715	4.99347	Igtp
ILMN_2896601	1.25615	2.8034	Icam1
ILMN_2965903	0.507149	1.30331	Hdc
ILMN_3150811	-0.330981	-1.22652	Tsc22d3
ILMN_2441921	0.483711	1.44446	Trim56
ILMN_2783500	-0.297263	-1.70866	Plekhg3
ILMN_1249142	-0.39276	1.55767	Cpd
ILMN_2686721	0.766488	1.44854	Tap2
ILMN_2988143	1.09357	1.39623	Plac8
ILMN_2602899	0.473096	1.45607	Crem
ILMN_1239294	0.297948	1.17843	Cdc42ep2
ILMN_2593196	1.7817	2.98004	Stat1
ILMN_1244866	1.16306	2.96307	Gbp5
ILMN_2596522	1.32708	0.814404	Mt1
ILMN_2733887	-0.675909	-1.21607	Mknk2
Type II (16 transcripts)
Probe_Id	LogFC (WT Liver Day 1 infected/WT Liver Day 1 Ctrl)	LogFC (KO Liver Day 1 infected/KO Liver Day 1 Ctrl)	Symbol
ILMN_2959293	0.77666	1.17931	Upp1
ILMN_2622983	-0.579916	-1.99908	Dusp1
ILMN_2589790	0.621157	1.88161	Stat3
ILMN_2638299	-0.0325611	-1.42624	Slc29a1
ILMN_2813487	-0.0275684	-1.57406	Per1
ILMN_2629375	1.39879	1.03967	1110038F14Rik
ILMN_2626098	-0.655417	-1.53905	Ppp1r3b
ILMN_2666279	-1.44247	-0.133164	Arrdc3
ILMN_2555238	0.712063	1.54334	Cp
ILMN_2618714	0.561724	1.09102	Pdgfb
ILMN_1225528	-1.14854	-1.67066	Trib3
ILMN_2421925	-0.353843	0.132659	Wdfy1
ILMN_2619330	0.62447	1.89406	Plk3
ILMN_3027751	-0.224503	-1.23612	Sorbs1
ILMN_2774640	-0.471327	-0.980826	Blm
ILMN_3118707	-0.301715	-0.852815	Sla

## Sheet: Liver_Day2
Interferome database Type I, Type I and II, and Type II transcripts in Liver Day 2
Type I (274 transcripts)
Probe_Id	LogFC (WT Liver Day 2 infected/WT Liver Day 1 Ctrl)	LogFC (KO Liver Day 2 infected/KO Liver Day 1 Ctrl)	Symbol
ILMN_2735118	1.38017	1.95995	Pprc1
ILMN_2936165	1.09773	1.12876	Bcl2a1c
ILMN_2724785	1.71053	2.17066	Kcnab2
ILMN_1241854	1.13495	1.38531	Lrrc59
ILMN_2623856	-0.790971	-1.12707	Map2k6
ILMN_2643933	0.907953	0.21305	Btbd9
ILMN_1244829	1.00615	0.238441	Hap1
ILMN_2755008	1.70346	2.06836	Nfkbiz
ILMN_1238215	-1.37785	-1.90883	Ctgf
ILMN_1236702	1.58804	1.18077	Lilrb4
ILMN_1257574	-2.14869	-1.19175	Esm1
ILMN_3136283	-0.663392	-0.918652	Ldb3
ILMN_2687156	-1.48009	-1.8058	Galm
ILMN_2721399	1.04107	1.43952	Ctsw
ILMN_2497190	-1.98103	-2.55909	Bmf
ILMN_1219074	1.01788	0.494578	Slfn2
ILMN_1253851	0.957212	1.31194	Hist2h2be
ILMN_3031099	-0.761489	-1.21372	Coq10b
ILMN_2466021	0.5084	1.13102	Hivep3
ILMN_2644350	0.678654	1.25208	Thy1
ILMN_2744909	1.45087	1.96559	Gmppb
ILMN_1217855	1.73199	2.40796	Nkg7
ILMN_1248890	2.39539	1.00032	AW011738
ILMN_2648098	-0.960128	-1.19575	Srgap2
ILMN_2615145	1.2355	1.28474	Fbxw17
ILMN_2663230	2.43415	2.32733	Slco3a1
ILMN_2630605	0.928094	1.51482	Fscn1
ILMN_1220193	-0.543669	-1.17466	Slc26a4
ILMN_2790496	-1.39521	-1.67226	Cyp4b1
ILMN_1244991	-1.38193	-1.55179	Fbxo21
ILMN_2708203	-2.05607	-1.61505	Cdkn1c
ILMN_3161601	-0.299357	-0.244622	Snca
ILMN_2758509	-1.62035	-1.63824	Abcb11
ILMN_2947234	-1.45927	-1.17505	Cbx7
ILMN_1239055	1.3937	1.20597	Xdh
ILMN_2896483	-1.49811	-1.78067	Polg2
ILMN_2778655	1.81514	2.3702	Vcam1
ILMN_2705846	-0.496529	-1.22756	Pitpnc1
ILMN_3072337	3.18193	3.92266	Cpne8
ILMN_2894828	-1.06375	-2.14346	Cyp2c37
ILMN_2630852	1.11058	1.53487	Il7
ILMN_2720640	-1.1018	-1.30827	Abca6
ILMN_2763245	4.39934	4.9968	Cxcl1
ILMN_3079257	-0.295049	-1.66556	Mup5
ILMN_1229091	-2.54472	-3.26696	Nr1d1
ILMN_1249727	0.91356	0.591288	Car13
ILMN_2618549	-0.505133	-0.795746	Rab7
ILMN_2668333	3.19059	2.91362	Prg4
ILMN_1253972	2.4645	2.10627	Irak3
ILMN_1256356	1.8087	1.50885	Pml
ILMN_1223257	2.52779	2.93399	Ccl4
ILMN_2770725	-0.710171	-1.22639	Slc7a2
ILMN_2743244	1.27921	1.52081	Cd86
ILMN_1238644	-0.912635	-0.913501	Marveld1
ILMN_2761594	2.30578	2.66612	Cirbp
ILMN_2656504	3.03713	2.30672	Retnlg
ILMN_2599997	1.50189	1.33125	Ncor1
ILMN_2636832	-1.63216	-1.81352	Cyb5r3
ILMN_1240247	-1.36162	-1.45269	Ipmk
ILMN_2760019	-1.55031	-1.98836	Cxcl13
ILMN_2768841	-1.53033	-1.65374	Rab22a
ILMN_1257546	1.51369	0.482218	4930599N23Rik
ILMN_1231012	1.56438	1.57272	Lcp2
ILMN_2994806	-0.48889	-0.921843	H2afj
ILMN_3006790	0.772944	0.99489	Hpse
ILMN_1243944	-1.48605	-1.59818	Abcd2
ILMN_2693991	1.62829	1.21708	Gpr65
ILMN_1256019	-1.046	-1.575	Acadm
ILMN_2735615	1.92866	1.30222	Isg20
ILMN_1218181	2.14011	1.93663	Ifitm6
ILMN_2734340	1.91492	1.81135	Stx11
ILMN_1218525	0.915905	1.86837	Il18r1
ILMN_2626453	-1.4988	-1.73776	Amy1
ILMN_2616226	-4.83608	-5.68761	Dbp
ILMN_2771237	2.15932	1.68811	Lbp
ILMN_1250948	1.32519	1.53652	Ptpn2
ILMN_1244847	-2.02687	-2.28552	Cyp2a4
ILMN_2744890	3.8028	0.928585	Gadd45g
ILMN_2793522	-1.36793	-1.73985	Tnfrsf19
ILMN_1255561	0.176446	1.48026	Hspa5
ILMN_2623735	-1.65385	-1.40692	Ccbl1
ILMN_2524865	0.809822	0.694569	Chi3l4
ILMN_1236522	-0.879011	-1.39174	Cbr1
ILMN_1236958	-1.02825	-1.32041	Gabarapl1
ILMN_2612477	0.663509	0.991911	Rbm14
ILMN_3072427	3.17438	3.8155	Il1rn
ILMN_2752624	1.67644	1.22574	Ccrl2
ILMN_2598877	0.904478	1.78938	Slc7a8
ILMN_2630047	-5.65877	-5.96642	Car3
ILMN_2975892	0.951669	0.317206	Dnase2a
ILMN_2487308	2.0006	1.88791	Tuba8
ILMN_3006219	0.928063	1.58093	Fyb
ILMN_3161543	1.97024	1.35526	Ikbke
ILMN_1223313	-1.49409	-1.98981	Fn3k
ILMN_1241695	2.17552	2.60661	Ms4a6d
ILMN_2921215	-1.31458	-1.62213	Akr1c14
ILMN_2687062	0.782447	1.49998	Abr
ILMN_1219423	-2.66118	-3.44502	Myh2
ILMN_2653227	-1.3851	-1.82755	Lrat
ILMN_2697415	1.11838	1.69123	Cd3d
ILMN_2747381	1.1228	0.420075	Ddx24
ILMN_2899318	-1.20809	-0.900303	Rdh11
ILMN_2771380	1.93423	2.54671	Cd52
ILMN_2589057	1.28769	1.31093	Timd4
ILMN_2778043	-1.24714	-1.93874	Lgals9
ILMN_2770066	1.5453	1.71787	Cyp4f18
ILMN_2671923	1.35986	2.35619	Ly86
ILMN_3097131	1.09633	1.65804	Timeless
ILMN_1244134	-1.41196	-1.47269	Lrp4
ILMN_2956448	1.51613	1.4168	Creb3l2
ILMN_1228115	0.626763	1.20185	Six5
ILMN_2773900	2.55294	2.33782	Glipr2
ILMN_1224247	-0.796203	-0.704074	Svil
ILMN_2628178	-0.701334	-1.80952	Socs2
ILMN_2634083	3.71493	3.74786	Cdkn1a
ILMN_2609813	3.02472	4.33683	Chi3l1
ILMN_3145331	2.04456	2.1168	Tmsb10
ILMN_1250450	1.51894	1.13243	Ogfr
ILMN_2803674	4.1907	3.92599	S100a9
ILMN_2860242	-1.37715	-0.90037	Klhl24
ILMN_1248791	0.819309	1.2873	Sntb2
ILMN_1238747	0.93692	1.07071	H13
ILMN_1252016	1.33821	1.56655	Abhd2
ILMN_2724397	-0.98254	-1.06041	Osbpl1a
ILMN_1226472	-0.799915	-1.22688	Retnla
ILMN_1259753	-1.13561	-0.622134	Sp4
ILMN_1219946	0.787835	1.48938	Il10ra
ILMN_1238289	0.87471	1.22373	Prkx
ILMN_2605890	-2.4344	-2.03949	Tk1
ILMN_2759309	2.08349	2.73668	Rnase6
ILMN_2671204	1.30411	1.47742	Psme1
ILMN_2733733	3.68837	3.80337	Tlr2
ILMN_3160659	1.54678	1.96456	Dok2
ILMN_2772632	5.88922	7.30435	Saa3
ILMN_2865744	-1.3665	-2.23688	Myh1
ILMN_2874352	-0.789933	-1.16469	Cyp17a1
ILMN_2702303	3.46533	3.40057	Ch25h
ILMN_1254307	-1.18403	-1.35191	1810011O10Rik
ILMN_2769991	-1.40276	-1.85738	Cyp2c29
ILMN_2970494	-0.835065	-0.698139	Serpina3k
ILMN_2660263	2.46999	2.79733	Bcl2a1b
ILMN_1236246	-1.54775	-1.14753	Zcchc7
ILMN_2626235	-0.639529	-1.48204	Lgals4
ILMN_2675669	0.605231	1.26666	Cd72
ILMN_2904080	0.60384	0.675235	Nup98
ILMN_2740902	0.465005	1.44802	Mki67
ILMN_1231573	-2.11594	-2.96289	Serpinb1a
ILMN_2613175	-1.23474	-0.532085	5830454E08Rik
ILMN_2746456	1.81898	1.58624	Tcirg1
ILMN_2590896	-1.24133	-1.10719	Slc25a13
ILMN_2906226	-1.50046	-1.68662	Cyp4f15
ILMN_1220121	1.65185	2.3759	Kif23
ILMN_1246876	0.350305	1.16496	Kit
ILMN_1229547	0.466276	1.27395	Spon2
ILMN_2596611	1.83021	1.45897	Clic1
ILMN_2516383	1.1645	1.34724	Ssr1
ILMN_2879329	-1.03071	-1.19623	Nat1
ILMN_2798993	-2.59119	-3.20515	Nr1d2
ILMN_2619565	-2.01843	-1.52483	Akr1c6
ILMN_3091003	-0.79599	-0.620317	Ms4a7
ILMN_2778289	1.47759	2.11691	Cxcl2
ILMN_3079804	-2.16268	-3.49705	Cyp2a5
ILMN_1252202	2.23126	2.37166	Tnfaip3
ILMN_2595732	1.32203	1.46968	Nfil3
ILMN_1255256	1.60529	1.55412	Sgcb
ILMN_1251837	-1.27995	-1.68715	Slco1b2
ILMN_2787257	1.62815	1.65804	Coro1a
ILMN_2878542	-4.77026	-3.84623	Myl1
ILMN_2641301	-0.614251	-1.81816	Apoa5
ILMN_2590917	1.48828	0.829693	Aim1
ILMN_2857957	-0.924063	-1.12343	Mgll
ILMN_2727799	1.57222	0.703932	Trafd1
ILMN_2731454	1.67357	1.86851	Evl
ILMN_2690122	-0.69805	-1.36553	Slc27a1
ILMN_2758571	7.47388	7.64592	Saa2
ILMN_1240125	1.62746	1.66856	Gnb4
ILMN_1250443	5.156	7.14574	BC023105
ILMN_2626939	1.86572	0.899137	Daxx
ILMN_2867147	1.19084	1.44488	Tyrobp
ILMN_2433955	3.6142	3.53686	Irg1
ILMN_2745036	0.323346	1.03314	Arl2bp
ILMN_2919377	-1.51436	-0.545453	Ctrb1
ILMN_2687165	-0.690403	-0.886021	Chst2
ILMN_2636285	-1.41656	-1.48992	Nt5e
ILMN_2826869	7.9131	7.51264	Saa1
ILMN_2964324	-1.78588	-2.81677	Igfbp5
ILMN_1244277	-0.20518	1.25555	Itsn1
ILMN_2519536	-1.61342	-1.49871	Uox
ILMN_2790097	1.2893	1.19887	Rhoc
ILMN_1258500	-0.214357	-0.942173	Mbl2
ILMN_2887065	2.23129	2.09838	Mvp
ILMN_2987709	1.55477	1.67425	Slc15a3
ILMN_2904321	1.1547	1.60716	Akt3
ILMN_2945694	1.14359	1.64528	Hist1h3a
ILMN_2644632	1.59485	1.82001	Stxbp1
ILMN_2588337	-1.35923	-0.888654	D930015E06Rik
ILMN_2643534	-1.60115	-1.91374	Angptl6
ILMN_2618918	3.13628	2.79185	Slc2a6
ILMN_2804487	1.44055	1.70427	Aif1
ILMN_2649199	-1.46544	-1.34103	Hpgd
ILMN_1256676	-1.3672	-1.31578	Ddah1
ILMN_2873444	-0.488718	-1.17311	Fbxo32
ILMN_1241437	-0.775954	-1.23394	Gsta3
ILMN_2841840	-0.754634	-0.931141	Mrps10
ILMN_2663930	2.34562	1.3222	Slfn1
ILMN_2671738	-1.24448	-0.581857	Il16
ILMN_1220680	-0.634767	-1.63693	Lpin2
ILMN_2591264	4.07172	4.27561	Orm2
ILMN_2777498	1.5296	1.08729	Il1b
ILMN_2927172	-1.31758	-1.46506	Ppara
ILMN_2793464	2.77429	1.16083	Oasl1
ILMN_2711948	0.735482	1.30544	Slc7a5
ILMN_1245825	-1.54241	-2.05226	1810046K07Rik
ILMN_3117876	2.12201	2.06203	Chi3l3
ILMN_2663403	1.85614	1.7474	Ccl19
ILMN_2791459	0.868798	1.49949	Ifng
ILMN_2740020	-0.906072	-0.89987	Mapt
ILMN_3115796	2.09436	1.65093	Cd40
ILMN_1235255	-0.612818	-1.06345	Klf15
ILMN_1221943	0.913123	2.00686	Sdf2l1
ILMN_2546724	1.0101	0.591901	Ddx21
ILMN_3009860	2.81006	2.86442	Sell
ILMN_2606295	-0.958233	-1.00796	Gch1
ILMN_2688306	1.36425	2.26633	Rbl1
ILMN_2678218	-2.10761	-1.65384	Mmp2
ILMN_3120194	-0.894673	-0.871048	Arhgap6
ILMN_2670150	1.03881	-0.304318	Oas2
ILMN_2619408	1.99793	1.75341	Atf3
ILMN_2676052	-2.78131	-3.02825	Tef
ILMN_1247506	1.78427	1.47018	Saa4
ILMN_2806065	1.18656	1.78696	Ankrd2
ILMN_1220586	-0.834716	-1.23211	Papd4
ILMN_1250486	0.866742	1.29925	Tmem2
ILMN_3163486	-1.5892	-1.25601	Heca
ILMN_1228139	-1.02698	-1.1578	Gnpda1
ILMN_1248811	1.47828	2.20752	Ctla2b
ILMN_2905717	2.21771	2.08501	Cd180
ILMN_1225406	2.77786	4.27756	Ccl24
ILMN_2829594	0.403781	1.43765	Hspa1a
ILMN_2702903	-1.30598	-1.52738	Cyp2f2
ILMN_2663249	1.50853	1.3507	Slamf9
ILMN_2666990	-1.21868	-2.12512	Eef1a2
ILMN_2852624	-2.35648	-1.8897	Hamp2
ILMN_2729117	0.374452	1.35934	Hgf
ILMN_2918838	-1.2969	-1.55733	Ptms
ILMN_2676512	0.647269	0.644994	Riok1
ILMN_2660555	2.60667	2.7193	Bcl2a1d
ILMN_2674643	-1.54276	-0.978861	Tdo2
ILMN_1252294	-1.02405	-1.08476	Eef2
ILMN_1254551	0.923026	0.910001	4933426M11Rik
ILMN_2888191	2.07653	1.87425	Ccr5
ILMN_1245103	-2.09664	-2.73195	G6pc
ILMN_2803138	-1.12113	-1.30525	Prkaa2
ILMN_1218075	0.578153	1.75924	Fgb
ILMN_2710139	-0.744398	-1.21812	Ppargc1a
ILMN_2417174	-1.57415	-0.942953	Ube2h
ILMN_2948552	2.28821	2.44771	Xcl1
ILMN_1254257	-1.43882	-2.03271	Asl
ILMN_2974720	1.55232	1.23956	Igf2bp2
ILMN_2592166	-0.362247	-1.43511	Mup4
ILMN_1219298	-1.40798	-1.39079	Art4
ILMN_2753183	-2.11453	-2.09819	Cyp3a11
ILMN_2601215	-0.165481	-1.8237	Cyp7b1
ILMN_2771766	3.02322	0.998119	Ccl12
ILMN_2759365	-1.59526	-3.66792	Angptl4
ILMN_2840533	-0.819091	-1.24835	Aldob
ILMN_2769136	2.52969	2.74373	Mthfd2
ILMN_2494023	0.711525	0.880123	Ehd4
ILMN_1229523	1.42553	1.72297	Fcgr1
ILMN_3004553	-0.938363	-1.37251	Pfkm
ILMN_2771709	-1.19657	-1.88572	Ppargc1b
ILMN_1222069	1.20803	1.10545	Bbx
ILMN_2943135	-3.85645	-5.8041	Fmo3
ILMN_2608043	-1.68349	-1.27494	Hes6
Type I and Type II (121 transcripts)
Probe_Id	LogFC (WT Liver Day 2 infected/WT Liver Day 1 Ctrl)	LogFC (KO Liver Day 2 infected/KO Liver Day 1 Ctrl)	Symbol
ILMN_2769490	1.94538	1.92837	5430435G22Rik
ILMN_2416670	-1.42367	-2.28183	Ttn
ILMN_1215862	5.24924	6.24301	Cxcl9
ILMN_1245710	1.73913	0.409356	Ccl2
ILMN_3111744	-1.99021	-4.07157	Lpin1
ILMN_2757870	2.29904	1.91419	Psmb10
ILMN_2974611	1.76358	1.85767	Tapbpl
ILMN_1233449	2.77835	1.58134	Ifi205
ILMN_1239219	2.76314	2.26585	Mx2
ILMN_2634970	1.76295	0.898787	Ripk2
ILMN_1227573	3.3144	2.13262	Irf7
ILMN_2662926	-2.68268	-0.764931	Egr1
ILMN_1255416	2.98523	4.07651	Ly6a
ILMN_2913716	2.28466	1.34311	H2-Ab1
ILMN_2879614	2.40659	1.40133	Zbp1
ILMN_1242466	2.97134	2.8588	Psmb9
ILMN_1244513	4.27501	4.6908	Gbp4
ILMN_2649067	3.00646	2.20761	Irf1
ILMN_1230878	1.10824	0.775973	H2-T22
ILMN_1213975	1.49137	2.1543	Slc4a8
ILMN_2860649	4.69215	3.92451	Gbp6
ILMN_2696199	-1.0949	-1.23965	Prosc
ILMN_2697002	1.62273	0.799834	Tlr3
ILMN_2598622	3.60522	3.43779	Slamf8
ILMN_2774646	1.95205	1.30161	Myd88
ILMN_2981167	2.67654	2.49578	Ifit2
ILMN_3120510	3.67528	4.68458	Gvin1
ILMN_1254157	2.42301	3.09376	Wars
ILMN_2906948	-1.85476	-1.03712	Rapgef6
ILMN_2717716	1.08944	1.37802	Rapgef5
ILMN_2673776	1.35478	1.38509	E2f2
ILMN_2655184	-1.77524	-2.62338	2810007J24Rik
ILMN_2984828	1.75195	1.94712	Ly6e
ILMN_3139158	1.68935	1.59548	Trim21
ILMN_2954868	4.22935	4.14555	Oasl2
ILMN_2737517	-0.729128	-0.997417	Clk4
ILMN_1258526	1.5514	2.06205	Lgals3bp
ILMN_3103896	1.45157	2.87021	Timp1
ILMN_1247592	1.70776	1.79777	Casp1
ILMN_1219154	5.11604	3.32945	Mt2
ILMN_1226819	1.18302	1.62441	Tapbp
ILMN_2757125	0.776227	2.38027	Prc1
ILMN_2825803	2.52857	2.50405	Parp14
ILMN_2835117	4.0456	2.49223	Ccl7
ILMN_2873988	3.05007	2.35229	Rtp4
ILMN_2725927	3.46027	3.65484	Serpina3g
ILMN_1250409	3.11204	3.75057	Tap1
ILMN_2625290	1.13475	0.428384	Ifi35
ILMN_1247753	-1.20115	-1.74585	Ppap2b
ILMN_1244977	3.00983	2.5879	H2-DMb1
ILMN_2712075	6.62761	5.3999	Lcn2
ILMN_3142803	5.05703	4.9059	Cxcl10
ILMN_2986605	0.73455	0.592559	Pdss1
ILMN_2847144	1.35351	1.64979	Hist1h2ak
ILMN_2609614	1.78642	1.62006	Snx10
ILMN_2803399	1.82404	2.68391	Mcm6
ILMN_1240857	-1.88991	-2.62334	Cox7a1
ILMN_3160750	1.34499	1.82866	AA467197
ILMN_1231492	0.766125	0.991987	Itga6
ILMN_2632665	-1.053	-1.23246	Cav1
ILMN_2664797	-1.12582	-0.965179	Nbr1
ILMN_1247377	1.81104	2.22005	Mpeg1
ILMN_1254561	1.16672	1.15013	Csf1
ILMN_2668509	2.184	1.95029	Hp
ILMN_2737685	1.33865	0.264302	Mmp13
ILMN_2426853	5.64326	5.79359	Ubd
ILMN_1237695	1.00363	1.68824	Pfkp
ILMN_1246800	1.94556	1.74549	Serpina3n
ILMN_1239397	1.55171	1.58242	Hk2
ILMN_2762380	1.95213	1.2477	Enpp4
ILMN_1216849	1.16715	0.44902	Sp100
ILMN_3054914	2.72771	1.18086	Usp18
ILMN_3161013	2.70797	3.13771	Hk3
ILMN_2693940	3.20908	3.57212	Psmb8
ILMN_2654554	1.76683	2.2875	Fgl2
ILMN_2437513	1.94305	2.41729	Tor3a
ILMN_3006767	2.9174	2.37705	Mlkl
ILMN_3114585	1.68533	1.55792	Cd44
ILMN_1254113	-1.17951	-0.867677	Snx2
ILMN_3122961	5.36192	5.5201	Gbp2
ILMN_2623280	1.00689	1.44835	Osmr
ILMN_2618176	3.49815	3.56911	Socs3
ILMN_2653765	0.309583	1.50339	Nusap1
ILMN_2811737	2.46463	2.41054	Casp4
ILMN_1238276	1.65537	2.06893	Hist1h2ai
ILMN_2749717	1.846	2.20988	Bcl3
ILMN_2595387	1.39368	1.35107	Rnf31
ILMN_2711839	1.36976	2.10223	Slc39a14
ILMN_2489167	1.93898	1.86598	Adar
ILMN_1232707	2.99562	2.89041	Samhd1
ILMN_2970532	-1.9834	-1.57062	Mcm10
ILMN_1239102	2.24403	1.48089	H2-Eb1
ILMN_2717127	1.00708	0.00748551	Ddx58
ILMN_2652857	3.53975	3.62234	Ifi47
ILMN_1246194	4.00796	1.23751	Ifit3
ILMN_2516157	1.6537	1.00982	Zc3hav1
ILMN_2634796	1.48544	1.81795	Socs1
ILMN_2665266	1.21683	1.38873	H2-T10
ILMN_2474858	1.10436	1.22254	Tnfaip2
ILMN_2589164	2.88591	2.14206	H2-DMb2
ILMN_2593554	3.86066	4.57736	Igtp
ILMN_2896601	3.15519	3.18132	Icam1
ILMN_2965903	3.05081	2.92783	Hdc
ILMN_2441921	1.39203	0.394788	Trim56
ILMN_1249142	1.54563	1.0956	Cpd
ILMN_2652056	0.358085	1.33508	Cenpj
ILMN_2686721	2.34604	1.95207	Tap2
ILMN_1224110	1.72917	1.73009	Bst2
ILMN_2988143	2.63411	2.66727	Plac8
ILMN_1225718	-1.60689	-0.733064	Hmgcr
ILMN_2734729	1.51805	1.45168	H2-Aa
ILMN_2486267	2.20229	2.05347	Ube2l6
ILMN_2936476	0.844398	0.733264	Pycard
ILMN_2632712	1.05245	2.00652	Birc5
ILMN_2593196	3.76412	3.88504	Stat1
ILMN_1235201	-1.60193	-1.60442	Cnr2
ILMN_1244866	3.18894	2.70406	Gbp5
ILMN_2596522	2.06862	0.617342	Mt1
ILMN_1255053	0.175266	1.48452	Plk1
ILMN_1228233	-1.0102	-1.42962	Gstm1
ILMN_1225039	-1.31542	-1.04512	Sc5d
Type II (83 transcripts)
Probe_Id	LogFC (WT Liver Day 2 infected/WT Liver Day 1 Ctrl)	LogFC (KO Liver Day 2 infected/KO Liver Day 1 Ctrl)	Symbol
ILMN_2823195	-1.07135	-0.364642	Mcoln1
ILMN_2795410	2.03851	1.86449	Tmem176a
ILMN_2421751	-1.06761	-0.853574	Kif1c
ILMN_2959293	3.27281	3.26281	Upp1
ILMN_2622983	-1.27908	-1.82338	Dusp1
ILMN_2643977	-1.75776	-1.54984	Acat1
ILMN_2593787	0.987567	1.33254	Kcnk13
ILMN_2833936	-1.39298	-1.71907	Cryl1
ILMN_2589790	1.22826	0.746594	Stat3
ILMN_2837671	0.631638	1.26717	Fblim1
ILMN_1228031	0.903346	0.303913	Dusp8
ILMN_1222218	-0.817213	-0.56061	col11a2
ILMN_2638299	-2.03354	-1.82091	Slc29a1
ILMN_2909211	-1.67141	-2.07867	Msrb2
ILMN_2815506	-2.74103	-2.78042	Gamt
ILMN_2813487	-0.176131	-1.57014	Per1
ILMN_3156208	-1.4325	-0.70013	Gpr146
ILMN_2629375	1.36362	0.876237	1110038F14Rik
ILMN_3112873	-1.15108	-1.23979	Txnip
ILMN_2626098	-1.3995	-0.478633	Ppp1r3b
ILMN_1247691	-1.73781	-0.32848	Hes1
ILMN_3141048	-1.8084	-2.1904	Sepp1
ILMN_1231896	1.48613	1.78353	Ssbp4
ILMN_1232907	-0.58566	-1.07655	Adra1a
ILMN_2622671	-1.61303	-1.96759	Acsl1
ILMN_2868280	-0.812473	-1.66948	Dcxr
ILMN_2704823	-1.77338	-2.20604	Acaa2
ILMN_2598703	0.723106	1.00414	Ifnar2
ILMN_2666279	-1.67568	-0.563607	Arrdc3
ILMN_2737903	1.26029	1.56934	Fgd2
ILMN_2705119	-1.13922	-1.32449	Btg1
ILMN_1216374	-1.85222	-0.683022	Chst7
ILMN_1237681	2.82572	3.0607	Clec9a
ILMN_2555238	1.97021	1.93161	Cp
ILMN_2664224	-1.53839	-2.10192	Ephx1
ILMN_3009685	-1.91217	-1.14616	Ptprs
ILMN_2618714	1.78404	1.55237	Pdgfb
ILMN_1254622	-0.221081	-0.194434	Pcp4l1
ILMN_2615035	-1.42665	-1.68229	Mgst3
ILMN_2916035	0.993697	1.0807	Lmnb1
ILMN_1228948	-1.59921	-2.06359	Ugt1a1
ILMN_1237527	-0.926357	-0.845849	Rcl1
ILMN_2648742	-0.828924	-1.18421	Abcb4
ILMN_2687403	1.38215	1.68565	Fcgr3
ILMN_1230265	1.23521	0.69788	Hist1h4a
ILMN_3153207	-1.01295	-1.29486	Lamp2
ILMN_1232600	-0.54429	-1.00172	Rnf125
ILMN_2776619	-1.06232	-0.703781	Ltbp3
ILMN_2665411	1.00087	0.771887	Nnmt
ILMN_2665307	-0.0576066	1.4454	Pilra
ILMN_2643513	1.01931	2.27844	Asns
ILMN_2777769	3.17799	2.53837	H2-DMa
ILMN_2742075	3.6006	4.21657	Cd14
ILMN_2956102	0.537875	1.46066	Ncapd2
ILMN_2772845	-1.18838	-1.09974	Cat
ILMN_2777059	-2.1699	-2.03514	Csad
ILMN_1237886	1.42655	1.85451	Enc1
ILMN_1225528	-1.48232	-2.16733	Trib3
ILMN_2870302	1.80418	1.78074	Parp3
ILMN_1239430	-1.65354	-0.887173	Mrc1
ILMN_2721357	-2.38676	-2.45891	Lhfpl2
ILMN_2840514	0.807602	1.44597	Klhl6
ILMN_1254523	-1.38599	-1.8323	Gsto1
ILMN_1230169	-0.960822	-0.63805	Mybbp1a
ILMN_1239293	-1.34983	-1.60565	Sulf2
ILMN_2762326	0.454759	0.767563	Kif22
ILMN_3029489	-1.22132	-1.67609	Gm129
ILMN_2754074	0.536826	1.01419	Laptm4b
ILMN_2945588	0.511853	0.589356	Nde1
ILMN_2923445	-1.04637	-0.810805	Acta2
ILMN_2742849	2.2394	3.07947	Mcm5
ILMN_2875169	1.10809	1.7317	6330416G13Rik
ILMN_2421925	0.227197	0.0709392	Wdfy1
ILMN_2588815	-1.44977	-2.40665	Pgam2
ILMN_2665050	2.04718	1.58376	Map3k14
ILMN_2689784	1.57493	2.20556	Mcf2l
ILMN_3027751	-2.40261	-1.82762	Sorbs1
ILMN_2686327	1.72319	1.64141	Gas6
ILMN_2758452	0.916123	1.17822	Hn1
ILMN_2737710	-1.87322	-1.99296	Tiam1
ILMN_2484465	0.94525	1.02622	Txnrd1
ILMN_2638558	1.40381	1.57945	Pes1
ILMN_2717667	-0.252392	-1.54411	Pim3

## Sheet: Liver_Day3
Interferome database Type I, Type I and II, and Type II transcripts in Liver Day 3
Type I (270 transcripts)
Probe_Id	LogFC (WT Liver Day 3 infected/WT Liver Day 1 Ctrl)	LogFC (KO Liver Day 3 infected/KO Liver Day 1 Ctrl)	Symbol
ILMN_2735118	1.16733	1.40163	Pprc1
ILMN_2936165	1.2426	1.22363	Bcl2a1c
ILMN_2724785	2.02567	2.57627	Kcnab2
ILMN_2623856	-0.966153	-1.24517	Map2k6
ILMN_2755008	1.23222	1.57555	Nfkbiz
ILMN_1238215	-0.929005	-0.697999	Ctgf
ILMN_1236702	1.81757	2.08789	Lilrb4
ILMN_1257574	-2.56535	-1.31343	Esm1
ILMN_3136283	-1.08005	-0.871685	Ldb3
ILMN_2721399	1.51784	2.10973	Ctsw
ILMN_2497190	-1.2276	-2.19958	Bmf
ILMN_1253851	1.32961	0.874506	Hist2h2be
ILMN_2466021	0.648328	1.4772	Hivep3
ILMN_2590736	1.17137	0.751577	Pik3ap1
ILMN_2644350	1.56159	1.80956	Thy1
ILMN_1239492	-1.31154	-0.551157	Rgl3
ILMN_1217855	2.07828	2.09366	Nkg7
ILMN_1241278	-1.4774	-1.0688	Rdh11
ILMN_2776431	1.61845	1.86119	C1qa
ILMN_2615145	1.34762	1.513	Fbxw17
ILMN_2663230	2.1391	1.90091	Slco3a1
ILMN_1244991	-1.32411	-1.52968	Fbxo21
ILMN_2708203	-1.57539	-0.92614	Cdkn1c
ILMN_3161601	-0.983315	-0.366305	Snca
ILMN_3007862	-1.19821	-0.967586	Abhd14b
ILMN_2758509	-1.37791	-1.22257	Abcb11
ILMN_2643883	0.41435	1.47731	Brip1
ILMN_2647533	0.215096	1.11571	Slc41a3
ILMN_2947234	-1.18135	-1.08797	Cbx7
ILMN_2929896	0.848907	1.45013	Pbk
ILMN_2896483	-1.57308	-1.23866	Polg2
ILMN_2778655	2.18068	2.49833	Vcam1
ILMN_2908435	1.23275	1.10177	Ppbp
ILMN_3151149	2.30988	1.90209	Cpne8
ILMN_2691060	-1.88012	-0.73182	Cyp2c37
ILMN_2630852	-0.0627119	2.08915	Il7
ILMN_2965612	-1.44197	-0.962333	Abca6
ILMN_2763245	3.95094	4.32324	Cxcl1
ILMN_3158509	-1.45627	-1.17062	Mup5
ILMN_1229091	-2.33617	-2.19982	Nr1d1
ILMN_2752431	-0.489641	-0.895122	Itpka
ILMN_2668333	2.76636	2.09052	Prg4
ILMN_1253972	2.26153	1.93132	Irak3
ILMN_1238654	-0.682616	-0.975819	Gorasp2
ILMN_1223257	2.18566	3.48086	Ccl4
ILMN_1246861	1.11926	1.98277	Ctss
ILMN_2613422	1.56379	2.04844	Itk
ILMN_1230587	1.56045	1.72529	Lpxn
ILMN_1217041	1.68513	2.43101	Cd86
ILMN_1238644	-0.505262	-1.09019	Marveld1
ILMN_2761594	1.92535	2.11721	Cirbp
ILMN_2656504	4.01976	3.15984	Retnlg
ILMN_2599997	1.45434	1.01901	Ncor1
ILMN_2636832	-0.68171	-1.05599	Cyb5r3
ILMN_1240247	-0.70377	-1.2081	Ipmk
ILMN_2760019	-1.54216	-1.80125	Cxcl13
ILMN_2768841	-1.47594	-0.899522	Rab22a
ILMN_1231012	1.87653	2.04727	Lcp2
ILMN_2650739	1.48097	1.6581	Arhgap9
ILMN_1212702	-0.93241	-0.0281491	Hba-a1
ILMN_3006790	1.03498	0.885538	Hpse
ILMN_1245831	-1.82013	-1.1172	Abcd2
ILMN_2693991	1.96349	1.81242	Gpr65
ILMN_1258612	0.902569	0.267485	4930599N23Rik
ILMN_2735615	1.40446	0.785649	Isg20
ILMN_1218181	2.66623	1.7371	Ifitm6
ILMN_2734340	2.04605	2.3235	Stx11
ILMN_1218525	1.45492	2.47743	Il18r1
ILMN_3114518	-1.1902	-0.541912	Ids
ILMN_2626453	-1.79186	-1.44753	Amy1
ILMN_2616226	-4.43211	-4.43033	Dbp
ILMN_2771237	1.65925	1.03082	Lbp
ILMN_2836386	1.7079	1.94291	Ccl19
ILMN_1250948	1.10469	0.964035	Ptpn2
ILMN_1250364	-2.10803	-1.73528	Cyp2a4
ILMN_2744890	3.97177	1.05555	Gadd45g
ILMN_2793522	-1.34433	-1.29735	Tnfrsf19
ILMN_2915279	0.680993	0.736148	Mov10
ILMN_1238886	0.920141	0.528996	Ccl8
ILMN_2623735	-1.56975	-1.82198	Ccbl1
ILMN_2814974	1.72863	1.46252	Klra2
ILMN_2524865	3.74092	2.28715	Chi3l4
ILMN_1236522	-0.837258	-0.973019	Cbr1
ILMN_2446727	1.16854	0.753585	Ddhd1
ILMN_3072427	2.89605	2.46409	Il1rn
ILMN_2752624	1.4003	1.40324	Ccrl2
ILMN_2722784	1.39973	1.24809	Cd3g
ILMN_2598877	1.3628	2.26939	Slc7a8
ILMN_2630047	-4.8174	-2.5298	Car3
ILMN_1221298	1.57783	2.32702	Tuba8
ILMN_3006219	2.26164	2.5417	Fyb
ILMN_3161543	1.16253	0.691214	Ikbke
ILMN_1223313	-1.57294	-1.52947	Fn3k
ILMN_1241695	2.8544	3.36066	Ms4a6d
ILMN_2761430	-0.81451	-1.23915	Rab6b
ILMN_2921215	-1.60817	-0.823799	Akr1c14
ILMN_2687062	1.50035	1.28119	Abr
ILMN_2653227	-1.04844	-1.51881	Lrat
ILMN_1220034	1.35596	1.23788	Junb
ILMN_2612350	1.10212	0.54906	Stx18
ILMN_2697415	1.66122	2.16635	Cd3d
ILMN_2771380	2.40505	2.97446	Cd52
ILMN_2589057	1.66492	2.23531	Timd4
ILMN_2778043	-1.24572	-1.44683	Lgals9
ILMN_2770066	2.6883	2.34226	Cyp4f18
ILMN_1241610	1.70417	0.970418	Adrb2
ILMN_2671923	1.96869	2.93483	Ly86
ILMN_3036678	-1.28208	-0.682063	Adarb1
ILMN_3097131	1.32891	1.38579	Timeless
ILMN_1244134	-1.51462	-1.27693	Lrp4
ILMN_2695793	1.86565	1.66434	Fes
ILMN_1226293	-1.33209	-1.14829	Slc39a4
ILMN_2956448	0.974274	1.36172	Creb3l2
ILMN_1224247	-0.665212	-0.553772	Svil
ILMN_2665666	0.313516	1.20289	Pstpip1
ILMN_2748875	1.75882	2.06107	Fcer1g
ILMN_2634083	3.35741	3.04434	Cdkn1a
ILMN_2609813	3.89094	3.26563	Chi3l1
ILMN_3145331	2.40632	2.34807	Tmsb10
ILMN_1231814	0.809796	1.56734	Ccl5
ILMN_2744217	0.343941	1.89892	Spag5
ILMN_2803674	3.72643	3.65033	S100a9
ILMN_1248791	0.497984	1.55999	Sntb2
ILMN_2724397	-0.863702	-0.785084	Osbpl1a
ILMN_2678063	-1.39937	-0.661184	Afm
ILMN_1232231	-1.54921	-1.03365	Calr3
ILMN_1219946	1.44759	2.29177	Il10ra
ILMN_1238289	0.969564	1.07025	Prkx
ILMN_2759309	2.57846	3.30237	Rnase6
ILMN_3053593	2.85594	2.67205	Glipr2
ILMN_2733733	3.05552	3.63332	Tlr2
ILMN_3160659	2.12588	2.58272	Dok2
ILMN_2772632	6.12681	5.60487	Saa3
ILMN_2702303	1.70364	1.49848	Ch25h
ILMN_1254307	-1.05821	-2.15816	1810011O10Rik
ILMN_1251669	1.87345	2.46992	Evi2a
ILMN_2769991	-1.65646	-0.339621	Cyp2c29
ILMN_2970494	0.246311	-1.57752	Serpina3k
ILMN_2660263	2.50726	3.09653	Bcl2a1b
ILMN_2968211	-0.852172	-1.35948	Lgals4
ILMN_2675669	1.62963	2.31764	Cd72
ILMN_2740902	1.50413	2.32438	Mki67
ILMN_1231573	-1.11193	-1.9107	Serpinb1a
ILMN_2613175	-1.74907	-1.2214	5830454E08Rik
ILMN_2691295	0.0720647	-1.3451	Cyp26a1
ILMN_1236546	-1.59409	-0.198259	Slc25a13
ILMN_2682613	-1.3163	-0.700487	Igfbp5
ILMN_1220121	2.95631	3.40602	Kif23
ILMN_2886981	0.993012	1.39713	Tm6sf1
ILMN_2596611	2.06845	1.2469	Clic1
ILMN_2879329	-0.799516	-1.54508	Nat1
ILMN_2798993	-3.36472	-1.58654	Nr1d2
ILMN_1217389	1.41011	1.05668	Pkib
ILMN_2619565	-1.73075	-0.703027	Akr1c6
ILMN_2599018	0.799755	-0.102434	Clic4
ILMN_2847787	0.889569	1.35651	Emr1
ILMN_3091003	0.681415	-0.454716	Ms4a7
ILMN_2778289	1.94904	1.22572	Cxcl2
ILMN_3159131	-1.29276	-0.609339	Cyp2a5
ILMN_1252202	1.6289	2.292	Tnfaip3
ILMN_1255256	1.4089	1.30171	Sgcb
ILMN_1216764	1.52111	1.89973	Ier3
ILMN_2714796	1.81288	2.25308	Coro1a
ILMN_2641301	-0.569057	-1.07252	Apoa5
ILMN_2857957	-1.05818	-0.908114	Mgll
ILMN_1223395	1.42627	0.889065	Trafd1
ILMN_2731454	1.99708	2.72927	Evl
ILMN_2758571	7.03047	7.00938	Saa2
ILMN_1240125	1.29033	1.48861	Gnb4
ILMN_1250443	3.90028	6.67442	BC023105
ILMN_2626939	1.49971	1.00194	Daxx
ILMN_2867147	1.83195	2.0976	Tyrobp
ILMN_2433955	3.77472	4.48248	Irg1
ILMN_2919377	-1.55184	-0.704805	Ctrb1
ILMN_2839886	-0.420197	-1.23883	Mxd4
ILMN_2687165	-0.634075	-0.810011	Chst2
ILMN_2813830	-1.76181	-1.07733	Nt5e
ILMN_2826869	7.48898	7.60279	Saa1
ILMN_1244277	-0.621834	2.10663	Itsn1
ILMN_2519536	-1.40228	-1.07853	Uox
ILMN_2700885	-1.04252	-0.414805	Rgn
ILMN_2790097	1.45644	0.653591	Rhoc
ILMN_1258500	-1.09501	-0.761874	Mbl2
ILMN_2987709	2.07508	2.18629	Slc15a3
ILMN_2904321	0.882163	1.44628	Akt3
ILMN_2945694	1.35251	1.36407	Hist1h3a
ILMN_2644632	1.40841	1.50562	Stxbp1
ILMN_2588337	-1.91447	-0.781678	D930015E06Rik
ILMN_2671689	-1.6199	-0.248427	Cox7b
ILMN_2643534	-1.72348	-1.43495	Angptl6
ILMN_2509817	1.31576	2.05332	Atp8a1
ILMN_2618918	2.89949	3.05275	Slc2a6
ILMN_1243066	1.28131	1.17006	Il1a
ILMN_2868981	-1.20142	-0.815231	Ehbp1
ILMN_1212938	2.30675	2.58171	Aif1
ILMN_2649199	-1.22971	-0.882153	Hpgd
ILMN_1256676	-1.17946	-0.568566	Ddah1
ILMN_2886828	-0.34571	-0.95426	Rarb
ILMN_2711461	1.71588	1.13381	Tgfb1
ILMN_3138685	-0.861512	-0.559665	Gsta3
ILMN_2841840	-1.29717	-0.673554	Mrps10
ILMN_1247147	-0.251448	-1.12564	Cebpa
ILMN_2437986	1.05207	0.86001	Trpm2
ILMN_2663930	3.02304	1.46349	Slfn1
ILMN_3163031	0.94956	-0.076821	Pxk
ILMN_2591264	3.49736	4.2075	Orm2
ILMN_2777498	1.99802	1.74015	Il1b
ILMN_2865016	0.601099	1.32514	Cd83
ILMN_1226104	-0.998238	-1.18764	Ocln
ILMN_2729162	0.492537	0.759769	Sertad1
ILMN_2927172	-1.55356	-1.05407	Ppara
ILMN_2793464	1.85956	1.78794	Oasl1
ILMN_1245825	-1.77072	-1.77301	1810046K07Rik
ILMN_3117876	4.27137	3.73096	Chi3l3
ILMN_1214118	1.76513	1.567	Plekha2
ILMN_2791459	1.27794	2.49458	Ifng
ILMN_2640346	2.06024	2.13716	P2ry13
ILMN_3115796	1.61846	2.51193	Cd40
ILMN_1235255	-0.431341	-1.91932	Klf15
ILMN_3009860	3.47657	2.99534	Sell
ILMN_2606295	-1.32885	-0.53458	Gch1
ILMN_2688306	1.45642	2.1975	Rbl1
ILMN_2678218	-1.09227	-0.757873	Mmp2
ILMN_3120194	-0.890737	-0.846491	Arhgap6
ILMN_2670150	1.5204	-0.151599	Oas2
ILMN_2619408	1.53158	1.95181	Atf3
ILMN_1252493	-1.165	-0.72735	Slc6a6
ILMN_2642426	-1.317	-0.69236	Agmat
ILMN_2676052	-2.57735	-1.51208	Tef
ILMN_2806065	1.08017	1.06381	Ankrd2
ILMN_1220586	-0.346249	-1.08399	Papd4
ILMN_2746283	-0.901355	-0.857768	Mrvi1
ILMN_3163486	-0.555193	-0.66052	Heca
ILMN_2750548	-0.821062	-0.813474	Gnpda1
ILMN_1248811	2.48917	2.84355	Ctla2b
ILMN_2836875	-0.22081	-1.66027	Tiam2
ILMN_2905717	3.20987	2.85321	Cd180
ILMN_2433166	-0.554688	-0.918483	4933439C10Rik
ILMN_1225406	3.7318	4.70399	Ccl24
ILMN_2829594	-0.422063	1.75277	Hspa1a
ILMN_2663249	2.5536	2.88176	Slamf9
ILMN_2436146	0.306798	0.965737	Tnfsf10
ILMN_2852624	-1.50949	-0.198905	Hamp2
ILMN_2660555	2.57479	3.14218	Bcl2a1d
ILMN_1250103	-1.23135	-1.01922	Tle2
ILMN_2589181	-0.680309	-1.23799	Eef2
ILMN_1244993	-0.878487	-0.321559	Azi1
ILMN_2576431	-1.20572	-1.233	Lpin2
ILMN_2685393	2.57426	3.11402	Ccr5
ILMN_1245103	-1.61627	-1.30912	G6pc
ILMN_1248316	-1.08849	-0.427525	Ptgds
ILMN_2948552	2.38177	2.88711	Xcl1
ILMN_2987863	-1.31436	-1.25763	Per2
ILMN_2974720	1.54209	1.19548	Igf2bp2
ILMN_2592166	-1.4517	-1.39921	Mup4
ILMN_1219298	-1.02781	-1.4554	Art4
ILMN_2753183	-1.79	-0.89806	Cyp3a11
ILMN_2601215	-0.163443	-1.32759	Cyp7b1
ILMN_2771766	2.72532	0.780765	Ccl12
ILMN_2759365	-1.48208	-2.42616	Angptl4
ILMN_3154419	1.55623	1.36677	P2ry14
ILMN_1224012	-1.25396	-0.337285	Aldob
ILMN_2769136	2.4789	2.51971	Mthfd2
ILMN_2863264	-0.733746	-0.672886	Ctdsp2
ILMN_1229523	2.27727	2.28333	Fcgr1
ILMN_2956092	1.89082	1.92524	Rassf4
ILMN_2438678	1.68199	1.76884	Treml4
ILMN_3004553	-0.64461	-0.733465	Pfkm
ILMN_2943135	-4.07924	-1.42684	Fmo3
ILMN_2791952	-1.21145	-1.40708	Hes6
Type I and Type II (115 transcripts)
Probe_Id	LogFC (WT Liver Day 3 infected/WT Liver Day 1 Ctrl)	LogFC (KO Liver Day 3 infected/KO Liver Day 1 Ctrl)	Symbol
ILMN_2769490	2.149	2.32563	5430435G22Rik
ILMN_1215862	3.94365	5.57609	Cxcl9
ILMN_2757870	1.28532	1.92159	Psmb10
ILMN_2974611	1.01004	1.98909	Tapbpl
ILMN_1257771	2.2309	3.21424	Ifi205
ILMN_1239219	1.73991	2.80173	Mx2
ILMN_3161652	1.27017	1.24048	Clec4a3
ILMN_2634970	1.57292	1.18985	Ripk2
ILMN_1227573	3.07247	3.07611	Irf7
ILMN_2662926	-2.35243	-1.17713	Egr1
ILMN_1255416	3.12149	4.13554	Ly6a
ILMN_2631423	2.73824	2.0816	H2-Ab1
ILMN_2879614	1.31319	1.44736	Zbp1
ILMN_1242466	2.32786	2.91717	Psmb9
ILMN_1243616	0.338715	2.11122	Cdkn3
ILMN_2918002	3.12946	5.42438	Gbp4
ILMN_2649067	2.76572	2.8856	Irf1
ILMN_1230878	1.7318	1.061	H2-T22
ILMN_1213975	2.05816	2.98822	Slc4a8
ILMN_2860649	3.52885	4.65874	Gbp6
ILMN_2696199	-0.954122	-0.882951	Prosc
ILMN_3122383	0.0196233	-1.22421	Otud7b
ILMN_2598622	3.88212	4.02212	Slamf8
ILMN_2629582	1.26447	0.643857	Plau
ILMN_2774646	0.954234	1.51226	Myd88
ILMN_2981167	2.72283	2.94407	Ifit2
ILMN_3120510	3.25287	4.19142	Gvin1
ILMN_1254157	2.10609	2.72783	Wars
ILMN_2906948	-2.27141	-1.1588	Rapgef6
ILMN_2673776	1.37338	1.62538	E2f2
ILMN_2655184	-1.90587	-1.17907	2810007J24Rik
ILMN_2984828	1.6257	2.06284	Ly6e
ILMN_3139158	1.6026	2.02969	Trim21
ILMN_2954868	3.45537	4.65274	Oasl2
ILMN_1258526	1.36119	1.99656	Lgals3bp
ILMN_3103896	1.53592	1.7526	Timp1
ILMN_1247592	2.18845	2.65822	Casp1
ILMN_1219154	4.37768	2.98099	Mt2
ILMN_1226819	1.55735	1.62166	Tapbp
ILMN_2757125	1.8274	3.52448	Prc1
ILMN_2825803	2.00029	2.63811	Parp14
ILMN_2835117	3.14575	1.53449	Ccl7
ILMN_2873988	2.51956	2.7659	Rtp4
ILMN_2725927	3.66054	4.01671	Serpina3g
ILMN_1250409	2.97441	3.58476	Tap1
ILMN_1244977	3.40228	3.17625	H2-DMb1
ILMN_2712075	5.96369	5.00343	Lcn2
ILMN_3142803	4.44664	5.48406	Cxcl10
ILMN_2847144	1.55734	2.45939	Hist1h2ak
ILMN_2609614	1.29523	1.52938	Snx10
ILMN_1217331	1.11285	2.39834	Mcm6
ILMN_2507725	-2.14701	-2.31073	Lpin1
ILMN_3160750	1.21613	1.32926	AA467197
ILMN_2632665	-1.31348	-0.494836	Cav1
ILMN_2664797	-0.307832	-1.12885	Nbr1
ILMN_1247377	1.53112	2.32695	Mpeg1
ILMN_2668509	1.66447	1.3171	Hp
ILMN_2737685	2.10396	0.919354	Mmp13
ILMN_2426853	5.33587	5.2348	Ubd
ILMN_1237695	1.83165	2.09459	Pfkp
ILMN_1239397	2.03698	2.2791	Hk2
ILMN_2661289	0.87507	0.26662	Csprs
ILMN_1216849	1.60866	1.30577	Sp100
ILMN_3131679	1.63842	5.82582	Usp18
ILMN_3161013	3.55964	3.80421	Hk3
ILMN_2693940	2.58506	3.42347	Psmb8
ILMN_3162879	1.25161	1.62124	Stx3
ILMN_2654554	1.83596	2.97043	Fgl2
ILMN_2437513	1.47875	2.61336	Tor3a
ILMN_3006767	2.26649	2.57467	Mlkl
ILMN_2657822	1.28784	1.11352	Stat2
ILMN_1223697	2.28603	2.14078	Cd44
ILMN_3122961	4.0191	5.72095	Gbp2
ILMN_1245924	0.77262	1.03874	Map3k8
ILMN_2623280	1.11259	0.660671	Osmr
ILMN_2618176	3.21692	3.24457	Socs3
ILMN_2653765	1.29237	2.63477	Nusap1
ILMN_1254655	1.75266	2.68786	Casp4
ILMN_1238276	1.46461	2.7828	Hist1h2ai
ILMN_2749717	1.87234	2.04236	Bcl3
ILMN_2595387	1.02713	1.26181	Rnf31
ILMN_2711839	1.65344	1.04847	Slc39a14
ILMN_2489167	1.59709	1.72925	Adar
ILMN_2670508	1.61533	1.76885	H2-M3
ILMN_1232707	2.43724	3.83686	Samhd1
ILMN_2970532	-2.07401	-1.90174	Mcm10
ILMN_1239102	2.81826	2.2218	H2-Eb1
ILMN_2652857	2.3518	3.8538	Ifi47
ILMN_2944666	2.29459	4.07108	Ifit3
ILMN_2516157	0.714696	0.839712	Zc3hav1
ILMN_2634796	1.47788	1.83893	Socs1
ILMN_1225182	0.636796	1.79073	Cdca3
ILMN_2894678	1.22988	1.30629	H2-T10
ILMN_2841289	0.966445	1.47201	Tnfaip2
ILMN_2589164	3.57612	2.9321	H2-DMb2
ILMN_2593554	3.077	4.86005	Igtp
ILMN_2896601	2.71899	2.9747	Icam1
ILMN_2965903	2.47349	2.46865	Hdc
ILMN_3150811	-0.362984	-0.661527	Tsc22d3
ILMN_2783500	-0.375458	-1.00056	Plekhg3
ILMN_2686721	1.31356	1.49061	Tap2
ILMN_1224110	1.05234	1.07146	Bst2
ILMN_2988143	2.88322	2.77161	Plac8
ILMN_1225718	-1.31767	-1.05563	Hmgcr
ILMN_2734729	1.79763	2.01224	H2-Aa
ILMN_2486267	1.84716	1.91369	Ube2l6
ILMN_2936476	1.37085	0.695201	Pycard
ILMN_2632712	2.107	2.8692	Birc5
ILMN_2593196	3.43331	3.8439	Stat1
ILMN_1235201	-1.29713	-0.481909	Cnr2
ILMN_1244866	3.17648	3.46474	Gbp5
ILMN_2596522	1.53113	0.435766	Mt1
ILMN_2721149	1.2642	1.94587	Arl11
ILMN_1255053	1.05488	2.55054	Plk1
ILMN_1225039	-1.2383	-1.49126	Sc5d
Type II (83 transcripts)
Probe_Id	LogFC (WT Liver Day 3 infected/WT Liver Day 1 Ctrl)	LogFC (KO Liver Day 3 infected/KO Liver Day 1 Ctrl)	Symbol
ILMN_2732092	-1.04254	-1.40446	Grpel2
ILMN_2823195	-1.0923	-0.227536	Mcoln1
ILMN_2795410	1.65065	0.907891	Tmem176a
ILMN_2647594	-1.40783	-1.29374	Igf1
ILMN_2421751	-1.1105	-0.807088	Kif1c
ILMN_2959292	2.73546	3.13491	Upp1
ILMN_2622983	-1.21816	-0.963508	Dusp1
ILMN_2643977	-2.70819	-2.02867	Acat1
ILMN_2593787	1.34601	1.95765	Kcnk13
ILMN_2833936	-1.70484	-0.689503	Cryl1
ILMN_2589790	0.807926	1.33158	Stat3
ILMN_2638299	-1.22217	-1.66117	Slc29a1
ILMN_2909211	-1.79998	-2.32998	Msrb2
ILMN_2815506	-2.27348	-1.35489	Gamt
ILMN_2678521	-1.23471	-0.530638	Gpr146
ILMN_1259606	-1.50746	-0.935164	3110057O12Rik
ILMN_2813487	-0.274366	-0.721622	Per1
ILMN_2736168	1.66588	1.80649	Ppt1
ILMN_2863437	0.435151	1.30872	1110038F14Rik
ILMN_2698564	-0.967318	-0.470795	Khk
ILMN_2639972	-0.800868	-0.441571	Ppp1r3b
ILMN_1253601	-1.87669	-0.736286	Aacs
ILMN_1247691	-1.21166	-0.0821861	Hes1
ILMN_1225085	1.18516	1.7667	Prkcb
ILMN_1247553	-1.2762	-0.243257	Sepp1
ILMN_1231896	1.81422	1.6114	Ssbp4
ILMN_1232907	-1.03215	-1.2076	Adra1a
ILMN_2622671	-1.40908	-1.60964	Acsl1
ILMN_2598703	1.29368	0.825639	Ifnar2
ILMN_2666279	-2.84816	-1.59241	Arrdc3
ILMN_2737903	1.99187	2.65331	Fgd2
ILMN_1216374	-1.35247	-0.31738	Chst7
ILMN_2752933	-0.776426	-0.40614	Tec
ILMN_1237681	3.2872	3.24006	Clec9a
ILMN_2555238	2.09139	1.35908	Cp
ILMN_2664224	-1.45846	-1.03361	Ephx1
ILMN_3009685	-1.94126	-0.896693	Ptprs
ILMN_2618714	0.786759	1.43186	Pdgfb
ILMN_1254622	-0.133493	-0.0848347	Pcp4l1
ILMN_2615035	-1.65134	-0.839877	Mgst3
ILMN_2788984	-1.05942	-1.05916	Acaa2
ILMN_2916035	1.404	1.45934	Lmnb1
ILMN_1228948	-1.32588	-1.18211	Ugt1a1
ILMN_2648742	-1.29582	-0.808525	Abcb4
ILMN_2687403	2.23064	2.52361	Fcgr3
ILMN_1257095	0.563425	0.777275	Whsc1
ILMN_2665307	1.22306	2.08833	Pilra
ILMN_2604521	2.0197	1.50526	Cotl1
ILMN_2842859	0.658029	0.768814	Cdk5rap2
ILMN_3127790	1.56052	1.99009	Ikzf1
ILMN_2777696	-1.26276	-0.545343	Gcat
ILMN_2469333	1.14882	0.932547	Tnfrsf1a
ILMN_2777769	3.82624	3.40033	H2-DMa
ILMN_2742075	3.80707	1.73506	Cd14
ILMN_2956102	0.81998	2.02487	Ncapd2
ILMN_2777059	-2.1794	-2.2776	Csad
ILMN_1237886	1.56694	1.60763	Enc1
ILMN_1244279	-0.941742	-1.06508	Trib3
ILMN_2870302	0.784241	1.29154	Parp3
ILMN_2721357	-1.75838	-1.4231	Lhfpl2
ILMN_2840514	1.32159	1.90888	Klhl6
ILMN_1226099	1.37393	1.39167	Tnfsf13b
ILMN_1230169	-1.0778	-0.775091	Mybbp1a
ILMN_2867899	0.487103	2.72583	Cdc20
ILMN_1227282	-1.77895	-0.769903	Soat2
ILMN_2762326	0.86241	1.05364	Kif22
ILMN_3102736	-0.94136	-0.776231	Gm129
ILMN_2923445	-1.0443	-1.23158	Acta2
ILMN_2601471	-0.970676	-0.183144	Ccnd1
ILMN_2625377	1.63832	0.993084	Rgs1
ILMN_2742849	2.13761	2.92046	Mcm5
ILMN_2875169	2.07476	1.9325	6330416G13Rik
ILMN_2421925	-0.0677997	0.0920721	Wdfy1
ILMN_2665050	1.54083	0.929103	Map3k14
ILMN_2689784	1.42716	1.44451	Mcf2l
ILMN_3027751	-1.40866	-1.83646	Sorbs1
ILMN_2686327	1.5183	1.12714	Gas6
ILMN_2774640	-1.12286	-1.07423	Blm
ILMN_2737710	-1.87634	-1.29981	Tiam1
ILMN_2602542	1.20913	1.39867	Lrmp
ILMN_2651137	1.52917	1.39596	Lck
ILMN_3118707	1.83438	2.22275	Sla
ILMN_2717667	-0.177169	-0.853016	Pim3
